# Supplementary material for: Structural Refinement of Proteins by Restrained Molecular Dynamics Simulations with Non-interacting Molecular Fragments
Source: PLoS Comput Biol. 2015 Oct 27;11(10):e1004368. doi: 10.1371/journal.pcbi.1004368 (PMC4624691; doi:10.1371/journal.pcbi.1004368)
Supplement: S1 PDB — (PDB) [file pcbi.1004368.s007.pdb]

CRYST1   59.734   59.734   81.079  90.00  90.00  90.00 P 1           1
ATOM      1  N   VAL A 168       9.925 -22.065   4.352  0.00  0.00      A     
ATOM      2  CA  VAL A 168      10.724 -21.852   5.579  0.00  0.00      A     
ATOM      3  C   VAL A 168      10.678 -20.368   6.103  0.00  0.00      A     
ATOM      4  O   VAL A 168      10.626 -20.073   7.321  0.00  0.00      A     
ATOM      5  N   SER A 169      10.665 -19.460   5.170  0.00  0.00      A     
ATOM      6  CA  SER A 169      10.660 -17.965   5.548  0.00  0.00      A     
ATOM      7  C   SER A 169       9.408 -17.622   6.274  0.00  0.00      A     
ATOM      8  O   SER A 169       9.403 -16.943   7.335  0.00  0.00      A     
ATOM      9  N   VAL A 170       8.293 -18.140   5.742  0.00  0.00      A     
ATOM     10  CA  VAL A 170       6.958 -17.802   6.287  0.00  0.00      A     
ATOM     11  C   VAL A 170       6.810 -18.333   7.692  0.00  0.00      A     
ATOM     12  O   VAL A 170       6.325 -17.680   8.613  0.00  0.00      A     
ATOM     13  N   MET A 171       7.309 -19.544   7.887  0.00  0.00      A     
ATOM     14  CA  MET A 171       7.475 -20.108   9.201  0.00  0.00      A     
ATOM     15  C   MET A 171       8.448 -19.543  10.147  0.00  0.00      A     
ATOM     16  O   MET A 171       8.179 -19.497  11.314  0.00  0.00      A     
ATOM     17  N   VAL A 172       9.657 -19.160   9.689  0.00  0.00      A     
ATOM     18  CA  VAL A 172      10.642 -18.514  10.513  0.00  0.00      A     
ATOM     19  C   VAL A 172      10.302 -17.066  10.885  0.00  0.00      A     
ATOM     20  O   VAL A 172      10.540 -16.544  12.001  0.00  0.00      A     
ATOM     21  N   ILE A 173       9.537 -16.386   9.959  0.00  0.00      A     
ATOM     22  CA  ILE A 173       8.995 -15.090  10.289  0.00  0.00      A     
ATOM     23  C   ILE A 173       8.036 -15.199  11.417  0.00  0.00      A     
ATOM     24  O   ILE A 173       7.861 -14.500  12.427  0.00  0.00      A     
ATOM     25  N   LEU A 174       7.093 -16.196  11.253  0.00  0.00      A     
ATOM     26  CA  LEU A 174       5.949 -16.346  12.146  0.00  0.00      A     
ATOM     27  C   LEU A 174       6.318 -16.697  13.566  0.00  0.00      A     
ATOM     28  O   LEU A 174       5.806 -16.195  14.552  0.00  0.00      A     
ATOM     29  N   ILE A 175       7.345 -17.514  13.678  0.00  0.00      A     
ATOM     30  CA  ILE A 175       7.707 -17.808  15.051  0.00  0.00      A     
ATOM     31  C   ILE A 175       8.534 -16.700  15.701  0.00  0.00      A     
ATOM     32  O   ILE A 175       8.373 -16.544  16.902  0.00  0.00      A     
ATOM     33  N   SER A 176       9.265 -15.910  14.895  0.00  0.00      A     
ATOM     34  CA  SER A 176       9.755 -14.656  15.443  0.00  0.00      A     
ATOM     35  C   SER A 176       8.719 -13.663  15.844  0.00  0.00      A     
ATOM     36  O   SER A 176       8.896 -12.960  16.795  0.00  0.00      A     
ATOM     37  N   ILE A 177       7.634 -13.517  15.056  0.00  0.00      A     
ATOM     38  CA  ILE A 177       6.482 -12.779  15.468  0.00  0.00      A     
ATOM     39  C   ILE A 177       5.847 -13.305  16.765  0.00  0.00      A     
ATOM     40  O   ILE A 177       5.498 -12.539  17.702  0.00  0.00      A     
ATOM     41  N   VAL A 178       5.680 -14.637  16.900  0.00  0.00      A     
ATOM     42  CA  VAL A 178       5.330 -15.310  18.162  0.00  0.00      A     
ATOM     43  C   VAL A 178       6.345 -14.965  19.321  0.00  0.00      A     
ATOM     44  O   VAL A 178       6.002 -14.586  20.416  0.00  0.00      A     
ATOM     45  N   SER A 179       7.599 -15.029  19.093  0.00  0.00      A     
ATOM     46  CA  SER A 179       8.615 -14.526  19.977  0.00  0.00      A     
ATOM     47  C   SER A 179       8.511 -13.056  20.346  0.00  0.00      A     
ATOM     48  O   SER A 179       8.794 -12.577  21.438  0.00  0.00      A     
ATOM     49  N   PHE A 180       8.187 -12.251  19.373  0.00  0.00      A     
ATOM     50  CA  PHE A 180       7.890 -10.813  19.537  0.00  0.00      A     
ATOM     51  C   PHE A 180       6.685 -10.515  20.503  0.00  0.00      A     
ATOM     52  O   PHE A 180       6.830  -9.644  21.312  0.00  0.00      A     
ATOM     53  N   CYS A 181       5.551 -11.229  20.248  0.00  0.00      A     
ATOM     54  CA  CYS A 181       4.497 -11.355  21.263  0.00  0.00      A     
ATOM     55  C   CYS A 181       5.054 -11.693  22.634  0.00  0.00      A     
ATOM     56  O   CYS A 181       4.847 -11.002  23.590  0.00  0.00      A     
ATOM     57  N   LEU A 182       5.780 -12.829  22.720  0.00  0.00      A     
ATOM     58  CA  LEU A 182       6.157 -13.265  24.064  0.00  0.00      A     
ATOM     59  C   LEU A 182       7.143 -12.418  24.834  0.00  0.00      A     
ATOM     60  O   LEU A 182       7.130 -12.289  26.023  0.00  0.00      A     
ATOM     61  N   PHE A 222      13.989 -18.568  23.843  0.00  0.00      A     
ATOM     62  CA  PHE A 222      14.122 -17.117  23.370  0.00  0.00      A     
ATOM     63  C   PHE A 222      15.496 -16.733  22.949  0.00  0.00      A     
ATOM     64  O   PHE A 222      15.762 -16.043  21.901  0.00  0.00      A     
ATOM     65  N   PHE A 223      16.586 -17.247  23.651  0.00  0.00      A     
ATOM     66  CA  PHE A 223      17.979 -17.144  23.287  0.00  0.00      A     
ATOM     67  C   PHE A 223      18.210 -17.727  21.891  0.00  0.00      A     
ATOM     68  O   PHE A 223      18.866 -17.108  21.074  0.00  0.00      A     
ATOM     69  N   ILE A 224      17.771 -18.989  21.557  0.00  0.00      A     
ATOM     70  CA  ILE A 224      18.027 -19.711  20.318  0.00  0.00      A     
ATOM     71  C   ILE A 224      17.293 -19.086  19.234  0.00  0.00      A     
ATOM     72  O   ILE A 224      17.848 -18.773  18.147  0.00  0.00      A     
ATOM     73  N   VAL A 225      16.044 -18.663  19.499  0.00  0.00      A     
ATOM     74  CA  VAL A 225      15.098 -18.052  18.506  0.00  0.00      A     
ATOM     75  C   VAL A 225      15.569 -16.733  17.929  0.00  0.00      A     
ATOM     76  O   VAL A 225      15.846 -16.627  16.777  0.00  0.00      A     
ATOM     77  N   GLU A 226      15.579 -15.731  18.779  0.00  0.00      A     
ATOM     78  CA  GLU A 226      16.197 -14.427  18.321  0.00  0.00      A     
ATOM     79  C   GLU A 226      17.595 -14.337  17.784  0.00  0.00      A     
ATOM     80  O   GLU A 226      17.911 -13.709  16.773  0.00  0.00      A     
ATOM     81  N   THR A 227      18.589 -15.052  18.382  0.00  0.00      A     
ATOM     82  CA  THR A 227      19.980 -15.221  17.865  0.00  0.00      A     
ATOM     83  C   THR A 227      20.000 -15.821  16.467  0.00  0.00      A     
ATOM     84  O   THR A 227      20.685 -15.289  15.543  0.00  0.00      A     
ATOM     85  N   LEU A 228      19.352 -17.029  16.217  0.00  0.00      A     
ATOM     86  CA  LEU A 228      19.380 -17.587  14.883  0.00  0.00      A     
ATOM     87  C   LEU A 228      18.655 -16.660  13.863  0.00  0.00      A     
ATOM     88  O   LEU A 228      19.076 -16.672  12.681  0.00  0.00      A     
ATOM     89  N   CYS A 229      17.658 -15.889  14.319  0.00  0.00      A     
ATOM     90  CA  CYS A 229      17.001 -14.914  13.494  0.00  0.00      A     
ATOM     91  C   CYS A 229      17.960 -13.876  12.937  0.00  0.00      A     
ATOM     92  O   CYS A 229      17.937 -13.633  11.756  0.00  0.00      A     
ATOM     93  N   ILE A 230      18.746 -13.174  13.861  0.00  0.00      A     
ATOM     94  CA  ILE A 230      19.514 -12.013  13.516  0.00  0.00      A     
ATOM     95  C   ILE A 230      20.553 -12.397  12.462  0.00  0.00      A     
ATOM     96  O   ILE A 230      20.642 -11.780  11.383  0.00  0.00      A     
ATOM     97  N   ILE A 231      21.263 -13.547  12.607  0.00  0.00      A     
ATOM     98  CA  ILE A 231      22.196 -14.097  11.601  0.00  0.00      A     
ATOM     99  C   ILE A 231      21.546 -14.561  10.354  0.00  0.00      A     
ATOM    100  O   ILE A 231      22.200 -14.495   9.297  0.00  0.00      A     
ATOM    101  N   TRP A 232      20.308 -15.061  10.380  0.00  0.00      A     
ATOM    102  CA  TRP A 232      19.623 -15.452   9.132  0.00  0.00      A     
ATOM    103  C   TRP A 232      19.159 -14.242   8.325  0.00  0.00      A     
ATOM    104  O   TRP A 232      19.141 -14.153   7.104  0.00  0.00      A     
ATOM    105  N   PHE A 233      18.761 -13.164   9.052  0.00  0.00      A     
ATOM    106  CA  PHE A 233      18.304 -11.833   8.502  0.00  0.00      A     
ATOM    107  C   PHE A 233      19.438 -10.999   7.972  0.00  0.00      A     
ATOM    108  O   PHE A 233      19.330 -10.386   6.913  0.00  0.00      A     
ATOM    109  N   SER A 234      20.631 -11.150   8.588  0.00  0.00      A     
ATOM    110  CA  SER A 234      21.996 -10.807   8.131  0.00  0.00      A     
ATOM    111  C   SER A 234      22.245 -11.281   6.700  0.00  0.00      A     
ATOM    112  O   SER A 234      22.518 -10.471   5.828  0.00  0.00      A     
ATOM    113  N   PHE A 235      22.053 -12.664   6.499  0.00  0.00      A     
ATOM    114  CA  PHE A 235      22.154 -13.417   5.231  0.00  0.00      A     
ATOM    115  C   PHE A 235      21.212 -12.971   4.145  0.00  0.00      A     
ATOM    116  O   PHE A 235      21.600 -12.812   2.973  0.00  0.00      A     
ATOM    117  N   GLU A 236      19.933 -12.698   4.609  0.00  0.00      A     
ATOM    118  CA  GLU A 236      19.044 -11.925   3.735  0.00  0.00      A     
ATOM    119  C   GLU A 236      19.517 -10.519   3.329  0.00  0.00      A     
ATOM    120  O   GLU A 236      19.333 -10.151   2.203  0.00  0.00      A     
ATOM    121  N   PHE A 237      20.234  -9.684   4.156  0.00  0.00      A     
ATOM    122  CA  PHE A 237      20.831  -8.416   3.755  0.00  0.00      A     
ATOM    123  C   PHE A 237      21.966  -8.640   2.724  0.00  0.00      A     
ATOM    124  O   PHE A 237      22.004  -7.992   1.664  0.00  0.00      A     
ATOM    125  N   LEU A 238      22.870  -9.608   3.025  0.00  0.00      A     
ATOM    126  CA  LEU A 238      24.040 -10.158   2.224  0.00  0.00      A     
ATOM    127  C   LEU A 238      23.604 -10.571   0.821  0.00  0.00      A     
ATOM    128  O   LEU A 238      24.205 -10.090  -0.162  0.00  0.00      A     
ATOM    129  N   VAL A 239      22.543 -11.354   0.697  0.00  0.00      A     
ATOM    130  CA  VAL A 239      22.025 -11.795  -0.563  0.00  0.00      A     
ATOM    131  C   VAL A 239      21.556 -10.664  -1.424  0.00  0.00      A     
ATOM    132  O   VAL A 239      21.900 -10.617  -2.572  0.00  0.00      A     
ATOM    133  N   ILE A 260      22.428  -0.810   4.191  0.00  0.00      A     
ATOM    134  CA  ILE A 260      23.888  -0.720   4.243  0.00  0.00      A     
ATOM    135  C   ILE A 260      24.353  -0.070   5.471  0.00  0.00      A     
ATOM    136  O   ILE A 260      25.387  -0.368   6.119  0.00  0.00      A     
ATOM    137  N   VAL A 261      23.571   0.838   5.970  0.00  0.00      A     
ATOM    138  CA  VAL A 261      23.639   1.659   7.192  0.00  0.00      A     
ATOM    139  C   VAL A 261      23.313   0.929   8.449  0.00  0.00      A     
ATOM    140  O   VAL A 261      24.211   0.888   9.320  0.00  0.00      A     
ATOM    141  N   ALA A 262      22.076   0.411   8.648  0.00  0.00      A     
ATOM    142  CA  ALA A 262      21.501  -0.181   9.805  0.00  0.00      A     
ATOM    143  C   ALA A 262      22.139  -1.461  10.245  0.00  0.00      A     
ATOM    144  O   ALA A 262      22.051  -1.757  11.454  0.00  0.00      A     
ATOM    145  N   ILE A 263      22.775  -2.172   9.287  0.00  0.00      A     
ATOM    146  CA  ILE A 263      23.161  -3.497   9.502  0.00  0.00      A     
ATOM    147  C   ILE A 263      24.182  -3.769  10.579  0.00  0.00      A     
ATOM    148  O   ILE A 263      24.034  -4.581  11.466  0.00  0.00      A     
ATOM    149  N   ILE A 264      25.282  -2.970  10.561  0.00  0.00      A     
ATOM    150  CA  ILE A 264      26.292  -2.947  11.692  0.00  0.00      A     
ATOM    151  C   ILE A 264      25.700  -2.543  13.052  0.00  0.00      A     
ATOM    152  O   ILE A 264      25.913  -3.212  14.088  0.00  0.00      A     
ATOM    153  N   PRO A 265      24.930  -1.424  13.044  0.00  0.00      A     
ATOM    154  CA  PRO A 265      24.210  -1.122  14.272  0.00  0.00      A     
ATOM    155  C   PRO A 265      23.312  -2.124  14.899  0.00  0.00      A     
ATOM    156  O   PRO A 265      23.359  -2.072  16.136  0.00  0.00      A     
ATOM    157  N   TYR A 266      22.537  -3.006  14.267  0.00  0.00      A     
ATOM    158  CA  TYR A 266      21.940  -4.154  14.931  0.00  0.00      A     
ATOM    159  C   TYR A 266      22.744  -4.953  15.921  0.00  0.00      A     
ATOM    160  O   TYR A 266      22.394  -5.201  17.095  0.00  0.00      A     
ATOM    161  N   PHE A 267      23.891  -5.442  15.493  0.00  0.00      A     
ATOM    162  CA  PHE A 267      24.824  -6.157  16.370  0.00  0.00      A     
ATOM    163  C   PHE A 267      25.345  -5.246  17.486  0.00  0.00      A     
ATOM    164  O   PHE A 267      25.505  -5.679  18.571  0.00  0.00      A     
ATOM    165  N   ILE A 268      25.617  -3.891  17.280  0.00  0.00      A     
ATOM    166  CA  ILE A 268      26.025  -3.033  18.379  0.00  0.00      A     
ATOM    167  C   ILE A 268      24.874  -2.750  19.309  0.00  0.00      A     
ATOM    168  O   ILE A 268      24.994  -2.605  20.525  0.00  0.00      A     
ATOM    169  N   THR A 269      23.630  -2.633  18.883  0.00  0.00      A     
ATOM    170  CA  THR A 269      22.489  -2.749  19.842  0.00  0.00      A     
ATOM    171  C   THR A 269      22.462  -4.011  20.730  0.00  0.00      A     
ATOM    172  O   THR A 269      22.446  -3.938  21.975  0.00  0.00      A     
ATOM    173  N   LEU A 270      22.488  -5.212  20.130  0.00  0.00      A     
ATOM    174  CA  LEU A 270      22.434  -6.514  20.800  0.00  0.00      A     
ATOM    175  C   LEU A 270      23.649  -6.837  21.647  0.00  0.00      A     
ATOM    176  O   LEU A 270      23.525  -7.344  22.777  0.00  0.00      A     
ATOM    177  N   GLY A 271      24.857  -6.414  21.263  0.00  0.00      A     
ATOM    178  CA  GLY A 271      26.046  -6.434  22.091  0.00  0.00      A     
ATOM    179  C   GLY A 271      26.027  -5.477  23.297  0.00  0.00      A     
ATOM    180  O   GLY A 271      26.567  -5.797  24.334  0.00  0.00      A     
ATOM    181  N   THR A 272      25.511  -4.236  23.111  0.00  0.00      A     
ATOM    182  CA  THR A 272      25.416  -3.279  24.220  0.00  0.00      A     
ATOM    183  C   THR A 272      24.544  -3.884  25.330  0.00  0.00      A     
ATOM    184  O   THR A 272      24.701  -3.703  26.539  0.00  0.00      A     
ATOM    185  N   GLU A 273      23.506  -4.612  24.936  0.00  0.00      A     
ATOM    186  CA  GLU A 273      22.567  -5.221  25.845  0.00  0.00      A     
ATOM    187  C   GLU A 273      23.268  -6.449  26.479  0.00  0.00      A     
ATOM    188  O   GLU A 273      22.981  -6.843  27.597  0.00  0.00      A     
ATOM    189  N   LEU A 274      24.233  -7.064  25.826  0.00  0.00      A     
ATOM    190  CA  LEU A 274      25.073  -8.099  26.458  0.00  0.00      A     
ATOM    191  C   LEU A 274      25.957  -7.465  27.550  0.00  0.00      A     
ATOM    192  O   LEU A 274      26.179  -8.007  28.639  0.00  0.00      A     
ATOM    193  N   ALA A 275      26.589  -6.341  27.141  0.00  0.00      A     
ATOM    194  CA  ALA A 275      27.595  -5.656  27.992  0.00  0.00      A     
ATOM    195  C   ALA A 275      26.991  -4.760  28.973  0.00  0.00      A     
ATOM    196  O   ALA A 275      26.462  -5.166  30.058  0.00  0.00      A     
ATOM    197  N   GLN A 286      18.772   4.357  20.954  0.00  0.00      A     
ATOM    198  CA  GLN A 286      19.192   3.092  20.374  0.00  0.00      A     
ATOM    199  C   GLN A 286      18.245   2.006  20.639  0.00  0.00      A     
ATOM    200  O   GLN A 286      17.809   1.388  19.699  0.00  0.00      A     
ATOM    201  N   ALA A 287      17.784   1.796  21.884  0.00  0.00      A     
ATOM    202  CA  ALA A 287      16.964   0.674  22.261  0.00  0.00      A     
ATOM    203  C   ALA A 287      15.765   0.563  21.334  0.00  0.00      A     
ATOM    204  O   ALA A 287      15.535  -0.521  20.804  0.00  0.00      A     
ATOM    205  N   MET A 288      15.004   1.640  21.049  0.00  0.00      A     
ATOM    206  CA  MET A 288      13.895   1.682  20.189  0.00  0.00      A     
ATOM    207  C   MET A 288      14.194   1.489  18.706  0.00  0.00      A     
ATOM    208  O   MET A 288      13.432   0.848  17.985  0.00  0.00      A     
ATOM    209  N   SER A 289      15.306   2.082  18.230  0.00  0.00      A     
ATOM    210  CA  SER A 289      15.502   2.293  16.830  0.00  0.00      A     
ATOM    211  C   SER A 289      15.706   1.104  15.884  0.00  0.00      A     
ATOM    212  O   SER A 289      15.186   1.011  14.795  0.00  0.00      A     
ATOM    213  N   LEU A 290      16.474   0.164  16.370  0.00  0.00      A     
ATOM    214  CA  LEU A 290      16.591  -1.142  15.683  0.00  0.00      A     
ATOM    215  C   LEU A 290      15.665  -2.301  16.045  0.00  0.00      A     
ATOM    216  O   LEU A 290      15.391  -3.087  15.151  0.00  0.00      A     
ATOM    217  N   ALA A 291      15.320  -2.458  17.331  0.00  0.00      A     
ATOM    218  CA  ALA A 291      14.623  -3.552  17.864  0.00  0.00      A     
ATOM    219  C   ALA A 291      13.264  -3.590  17.183  0.00  0.00      A     
ATOM    220  O   ALA A 291      12.689  -4.685  16.945  0.00  0.00      A     
ATOM    221  N   ILE A 292      12.764  -2.345  16.827  0.00  0.00      A     
ATOM    222  CA  ILE A 292      11.557  -2.069  16.110  0.00  0.00      A     
ATOM    223  C   ILE A 292      11.457  -2.737  14.681  0.00  0.00      A     
ATOM    224  O   ILE A 292      10.460  -3.294  14.245  0.00  0.00      A     
ATOM    225  N   LEU A 293      12.559  -2.734  13.902  0.00  0.00      A     
ATOM    226  CA  LEU A 293      12.586  -3.002  12.515  0.00  0.00      A     
ATOM    227  C   LEU A 293      12.174  -4.374  11.988  0.00  0.00      A     
ATOM    228  O   LEU A 293      11.940  -4.659  10.831  0.00  0.00      A     
ATOM    229  N   ARG A 294      12.002  -5.359  12.875  0.00  0.00      A     
ATOM    230  CA  ARG A 294      11.378  -6.608  12.542  0.00  0.00      A     
ATOM    231  C   ARG A 294       9.955  -6.394  12.060  0.00  0.00      A     
ATOM    232  O   ARG A 294       9.590  -6.769  10.925  0.00  0.00      A     
ATOM    233  N   VAL A 295       9.046  -5.804  12.840  0.00  0.00      A     
ATOM    234  CA  VAL A 295       7.681  -5.665  12.437  0.00  0.00      A     
ATOM    235  C   VAL A 295       7.471  -4.643  11.330  0.00  0.00      A     
ATOM    236  O   VAL A 295       6.548  -4.720  10.518  0.00  0.00      A     
ATOM    237  N   ILE A 296       8.383  -3.646  11.195  0.00  0.00      A     
ATOM    238  CA  ILE A 296       8.629  -2.774  10.058  0.00  0.00      A     
ATOM    239  C   ILE A 296       8.872  -3.520   8.817  0.00  0.00      A     
ATOM    240  O   ILE A 296       8.437  -3.056   7.773  0.00  0.00      A     
ATOM    241  N   ARG A 297       9.533  -4.726   8.784  0.00  0.00      A     
ATOM    242  CA  ARG A 297       9.995  -5.264   7.582  0.00  0.00      A     
ATOM    243  C   ARG A 297       8.758  -6.090   7.209  0.00  0.00      A     
ATOM    244  O   ARG A 297       8.534  -6.228   6.058  0.00  0.00      A     
ATOM    245  N   LEU A 298       8.063  -6.737   8.153  0.00  0.00      A     
ATOM    246  CA  LEU A 298       6.894  -7.515   7.807  0.00  0.00      A     
ATOM    247  C   LEU A 298       5.735  -6.655   7.163  0.00  0.00      A     
ATOM    248  O   LEU A 298       5.066  -7.083   6.228  0.00  0.00      A     
ATOM    249  N   VAL A 299       5.460  -5.429   7.695  0.00  0.00      A     
ATOM    250  CA  VAL A 299       4.352  -4.562   7.336  0.00  0.00      A     
ATOM    251  C   VAL A 299       4.330  -4.287   5.793  0.00  0.00      A     
ATOM    252  O   VAL A 299       3.292  -3.984   5.261  0.00  0.00      A     
ATOM    253  N   ARG A 300       5.465  -4.441   5.107  0.00  0.00      A     
ATOM    254  CA  ARG A 300       5.536  -4.757   3.688  0.00  0.00      A     
ATOM    255  C   ARG A 300       4.416  -5.679   3.062  0.00  0.00      A     
ATOM    256  O   ARG A 300       3.810  -5.329   2.001  0.00  0.00      A     
ATOM    257  N   VAL A 301       4.130  -6.840   3.659  0.00  0.00      A     
ATOM    258  CA  VAL A 301       3.097  -7.857   3.320  0.00  0.00      A     
ATOM    259  C   VAL A 301       1.733  -7.260   3.393  0.00  0.00      A     
ATOM    260  O   VAL A 301       0.689  -7.911   3.012  0.00  0.00      A     
ATOM    261  N   PHE A 302       1.608  -6.065   3.927  0.00  0.00      A     
ATOM    262  CA  PHE A 302       0.349  -5.367   4.054  0.00  0.00      A     
ATOM    263  C   PHE A 302       0.161  -4.404   2.879  0.00  0.00      A     
ATOM    264  O   PHE A 302      -0.833  -3.674   2.872  0.00  0.00      A     
END
