# Supplementary material for: Structural Refinement of Proteins by Restrained Molecular Dynamics Simulations with Non-interacting Molecular Fragments
Source: PLoS Comput Biol. 2015 Oct 27;11(10):e1004368. doi: 10.1371/journal.pcbi.1004368 (PMC4624691; doi:10.1371/journal.pcbi.1004368)
Supplement: S1 VMD-Plugin — (ZIP) [file pcbi.1004368.s008.zip]

Archive with 85 entries (80 files):
- VMD-plugin/
- VMD-plugin/.DS_Store
- __MACOSX/
- __MACOSX/VMD-plugin/
- __MACOSX/VMD-plugin/._.DS_Store
- VMD-plugin/ARG.pdb
- __MACOSX/VMD-plugin/._ARG.pdb
- VMD-plugin/ASP.pdb
- __MACOSX/VMD-plugin/._ASP.pdb
- VMD-plugin/Cd.pdb
- __MACOSX/VMD-plugin/._Cd.pdb
- VMD-plugin/CYR1.pdb
- __MACOSX/VMD-plugin/._CYR1.pdb
- VMD-plugin/CYS.pdb
- __MACOSX/VMD-plugin/._CYS.pdb
- VMD-plugin/CYSN.pdb
- __MACOSX/VMD-plugin/._CYSN.pdb
- VMD-plugin/example-ouput/
- VMD-plugin/example-ouput/.DS_Store
- __MACOSX/VMD-plugin/example-ouput/
- __MACOSX/VMD-plugin/example-ouput/._.DS_Store
- VMD-plugin/example-ouput/his-108-123.dat
- __MACOSX/VMD-plugin/example-ouput/._his-108-123.dat
- VMD-plugin/example-ouput/Restraints-DEER.in
- __MACOSX/VMD-plugin/example-ouput/._Restraints-DEER.in
- VMD-plugin/example-ouput/test-dummy.pdb
- VMD-plugin/example-ouput/test-extrabonds.dat
- VMD-plugin/example-ouput/test.pdb
- VMD-plugin/example-ouput/test.psf
- __MACOSX/VMD-plugin/example-ouput/._test.psf
- VMD-plugin/example-ouput/test_exclu.psf
- __MACOSX/VMD-plugin/example-ouput/._test_exclu.psf
- VMD-plugin/GLU.pdb
- __MACOSX/VMD-plugin/._GLU.pdb
- VMD-plugin/HISND.pdb
- __MACOSX/VMD-plugin/._HISND.pdb
- VMD-plugin/HISNE.pdb
- __MACOSX/VMD-plugin/._HISNE.pdb
- VMD-plugin/LYS.pdb
- __MACOSX/VMD-plugin/._LYS.pdb
- VMD-plugin/Mg.pdb
- __MACOSX/VMD-plugin/._Mg.pdb
- VMD-plugin/multirestraints.tcl
- __MACOSX/VMD-plugin/._multirestraints.tcl
- VMD-plugin/ODUM.pdb
- __MACOSX/VMD-plugin/._ODUM.pdb
- VMD-plugin/par_CYR1_cmap_c36.inp
- __MACOSX/VMD-plugin/._par_CYR1_cmap_c36.inp
- VMD-plugin/par_HISN_c36.inp
- __MACOSX/VMD-plugin/._par_HISN_c36.inp
- VMD-plugin/par_ONDUM_c27.inp
- __MACOSX/VMD-plugin/._par_ONDUM_c27.inp
- VMD-plugin/par_ONDUM_c36.inp
- __MACOSX/VMD-plugin/._par_ONDUM_c36.inp
- VMD-plugin/pkgIndex.tcl
- __MACOSX/VMD-plugin/._pkgIndex.tcl
- VMD-plugin/top_all36_lipid.rtf
- __MACOSX/VMD-plugin/._top_all36_lipid.rtf
- VMD-plugin/top_all36_prot.rtf
- __MACOSX/VMD-plugin/._top_all36_prot.rtf
- VMD-plugin/top_CYR1_c27.inp
- __MACOSX/VMD-plugin/._top_CYR1_c27.inp
- VMD-plugin/top_CYR1_c36.inp
- __MACOSX/VMD-plugin/._top_CYR1_c36.inp
- VMD-plugin/top_CYSN_c27.inp
- __MACOSX/VMD-plugin/._top_CYSN_c27.inp
- VMD-plugin/top_CYSN_c36.inp
- __MACOSX/VMD-plugin/._top_CYSN_c36.inp
- VMD-plugin/top_HISN_c27.inp
- __MACOSX/VMD-plugin/._top_HISN_c27.inp
- VMD-plugin/top_HISN_c36.inp
- __MACOSX/VMD-plugin/._top_HISN_c36.inp
- VMD-plugin/top_ions.inp
- __MACOSX/VMD-plugin/._top_ions.inp
- VMD-plugin/top_ONDUM_c27.inp
- __MACOSX/VMD-plugin/._top_ONDUM_c27.inp
- VMD-plugin/top_ONDUM_c36.inp
- __MACOSX/VMD-plugin/._top_ONDUM_c36.inp
- VMD-plugin/TRP.pdb
- __MACOSX/VMD-plugin/._TRP.pdb
- VMD-plugin/Usage.txt
- __MACOSX/VMD-plugin/._Usage.txt
- VMD-plugin/Zn.pdb
- __MACOSX/VMD-plugin/._Zn.pdb
- __MACOSX/._VMD-plugin
