# Supplementary material for: Structural Refinement of Proteins by Restrained Molecular Dynamics Simulations with Non-interacting Molecular Fragments
Source: PLoS Comput Biol. 2015 Oct 27;11(10):e1004368. doi: 10.1371/journal.pcbi.1004368 (PMC4624691; doi:10.1371/journal.pcbi.1004368)
Supplement: S1 VMD-Plugin — (ZIP) [file pcbi.1004368.s008.zip › VMD-plugin/ASP.pdb]

REMARK original generated coordinate pdb file
ATOM      1  N   ASP A   1      -1.895  -3.894  -0.686  1.00  0.00      MR    
ATOM      2  HN  ASP A   1      -1.629  -4.218  -1.590  1.00  0.00      MR    
ATOM      3  CA  ASP A   1      -0.799  -3.749   0.191  1.00  0.00      MR    
ATOM      4  HA  ASP A   1      -1.009  -4.437   1.002  1.00  0.00      MR    
ATOM      5  CB  ASP A   1       0.411  -4.146  -0.665  1.00  0.00      MR    
ATOM      6  HB1 ASP A   1       0.108  -4.936  -1.382  1.00  0.00      MR    
ATOM      7  HB2 ASP A   1       0.784  -3.276  -1.242  1.00  0.00      MR    
ATOM      8  CG  ASP A   1       1.459  -4.672   0.264  1.00  0.00      MR    
ATOM      9  OD1 ASP A   1       2.582  -4.160   0.501  1.00  0.00      MR    
ATOM     10  OD2 ASP A   1       1.153  -5.799   0.758  1.00  0.00      MR    
ATOM     11  C   ASP A   1      -0.599  -2.395   0.812  1.00  0.00      MR    
ATOM     12  O   ASP A   1      -0.560  -2.312   2.036  1.00  0.00      MR    
END
