# Supplementary material for: Structural Refinement of Proteins by Restrained Molecular Dynamics Simulations with Non-interacting Molecular Fragments
Source: PLoS Comput Biol. 2015 Oct 27;11(10):e1004368. doi: 10.1371/journal.pcbi.1004368 (PMC4624691; doi:10.1371/journal.pcbi.1004368)
Supplement: S1 VMD-Plugin — (ZIP) [file pcbi.1004368.s008.zip › VMD-plugin/CYR1.pdb]

CRYST1    0.000    0.000    0.000  90.00  90.00  90.00 P 1           1
ATOM      1  N   CYR1S   1      -1.960  -2.619  -3.090  1.00  0.00      SPL1 N
ATOM      2  HN  CYR1S   1      -2.809  -2.135  -2.878  0.00  0.00      SPL1 H
ATOM      3  CA  CYR1S   1      -1.181  -1.822  -4.049  1.00  0.00      SPL1 C
ATOM      4  HA  CYR1S   1      -1.214  -0.813  -3.655  0.00  0.00      SPL1 H
ATOM      5  CB  CYR1S   1       0.287  -2.258  -4.023  1.00  0.00      SPL1 C
ATOM      6  HB1 CYR1S   1       0.305  -3.364  -4.148  0.00  0.00      SPL1 H
ATOM      7  HB2 CYR1S   1       0.820  -1.841  -4.906  0.00  0.00      SPL1 H
ATOM      8  SG  CYR1S   1       1.002  -1.792  -2.472  1.00  0.00      SPL1 S
ATOM      9  S1L CYR1S   1       0.791   0.171  -2.155  1.00  0.00      SPL1 S
ATOM     10  C1L CYR1S   1      -0.528   0.493  -1.023  1.00  0.00      SPL1 C
ATOM     11  H1L CYR1S   1      -1.189  -0.255  -1.084  0.00  0.00      SPL1 H
ATOM     12  H1M CYR1S   1      -0.976   1.346  -1.291  0.00  0.00      SPL1 H
ATOM     13  C1R CYR1S   1      -0.071   0.619   0.425  1.00  0.00      SPL1 C
ATOM     14  C2R CYR1S   1      -0.531  -0.302   1.379  1.00  0.00      SPL1 C
ATOM     15  H2R CYR1S   1      -1.150  -1.056   1.161  0.00  0.00      SPL1 H
ATOM     16  C1  CYR1S   1       0.869   1.642   1.153  1.00  0.00      SPL1 C
ATOM     17  C2  CYR1S   1       0.019  -0.033   2.813  1.00  0.00      SPL1 C
ATOM     18  NN  CYR1S   1       0.874   1.175   2.603  1.00  0.00      SPL1 N
ATOM     19  ON  CYR1S   1       1.481   1.694   3.536  1.00  0.00      SPL1 O
ATOM     20  C2D CYR1S   1       0.763  -1.296   3.228  1.00  0.00      SPL1 C
ATOM     21  H2D CYR1S   1       0.107  -2.046   3.317  0.00  0.00      SPL1 H
ATOM     22  H2E CYR1S   1       1.216  -1.134   4.105  0.00  0.00      SPL1 H
ATOM     23  H2F CYR1S   1       1.443  -1.518   2.529  0.00  0.00      SPL1 H
ATOM     24  C1D CYR1S   1       2.227   1.527   0.428  1.00  0.00      SPL1 C
ATOM     25  H1D CYR1S   1       2.434   0.561   0.275  0.00  0.00      SPL1 H
ATOM     26  H1E CYR1S   1       2.936   1.941   0.998  0.00  0.00      SPL1 H
ATOM     27  H1F CYR1S   1       2.170   2.006  -0.448  0.00  0.00      SPL1 H
ATOM     28  C2A CYR1S   1      -1.197   0.168   3.710  1.00  0.00      SPL1 C
ATOM     29  H2A CYR1S   1      -1.303   1.144   3.902  0.00  0.00      SPL1 H
ATOM     30  H2B CYR1S   1      -1.058  -0.334   4.564  0.00  0.00      SPL1 H
ATOM     31  H2C CYR1S   1      -2.009  -0.177   3.240  0.00  0.00      SPL1 H
ATOM     32  C1A CYR1S   1       0.235   3.033   0.929  1.00  0.00      SPL1 C
ATOM     33  H1A CYR1S   1       0.962   3.718   0.882  0.00  0.00      SPL1 H
ATOM     34  H1B CYR1S   1      -0.378   3.238   1.692  0.00  0.00      SPL1 H
ATOM     35  H1C CYR1S   1      -0.280   3.022   0.072  0.00  0.00      SPL1 H
ATOM     36  C   CYR1S   1      -1.735  -1.783  -5.472  1.00  0.00      SPL1 C
ATOM     37  O   CYR1S   1      -1.387  -0.907  -6.254  1.00  0.00      SPL1 O
END
