# Supplementary material for: Structural Refinement of Proteins by Restrained Molecular Dynamics Simulations with Non-interacting Molecular Fragments
Source: PLoS Comput Biol. 2015 Oct 27;11(10):e1004368. doi: 10.1371/journal.pcbi.1004368 (PMC4624691; doi:10.1371/journal.pcbi.1004368)
Supplement: S1 VMD-Plugin — (ZIP) [file pcbi.1004368.s008.zip › VMD-plugin/CYS.pdb]

REMARK original generated coordinate pdb file
ATOM      1  N   CYS C   1      -0.137  -0.906   1.490  1.00  0.00      MR   N
ATOM      2  HN  CYS C   1      -0.544  -0.131   1.010  1.00  0.00      MR   H
ATOM      3  CA  CYS C   1       0.522  -1.864   0.640  1.00  0.00      MR   C
ATOM      4  HA  CYS C   1       0.636  -2.745   1.260  1.00  0.00      MR   H
ATOM      5  CB  CYS C   1      -0.366  -2.200  -0.583  1.00  0.00      MR   C
ATOM      6  HB1 CYS C   1      -0.701  -1.234  -1.023  1.00  0.00      MR   H
ATOM      7  HB2 CYS C   1       0.245  -2.699  -1.367  1.00  0.00      MR   H
ATOM      8  SG  CYS C   1      -1.814  -3.178  -0.128  1.00  0.00      MR   S
ATOM      9  HG1 CYS C   1      -2.369  -3.226  -1.340  1.00  0.00      MR   H
ATOM     10  C   CYS C   1       1.872  -1.469   0.163  1.00  0.00      MR   C
ATOM     11  O   CYS C   1       2.653  -2.353  -0.123  1.00  0.00      MR   O
END
