# Supplementary material for: Structural Refinement of Proteins by Restrained Molecular Dynamics Simulations with Non-interacting Molecular Fragments
Source: PLoS Comput Biol. 2015 Oct 27;11(10):e1004368. doi: 10.1371/journal.pcbi.1004368 (PMC4624691; doi:10.1371/journal.pcbi.1004368)
Supplement: S1 VMD-Plugin — (ZIP) [file pcbi.1004368.s008.zip › VMD-plugin/example-ouput/Restraints-DEER.in]

Colvarstrajfrequency    500
Colvarsrestartfrequency 500


colvar {

    name DEER-108-123
    outputValue no
    distancePairs {
        forceNoPBC yes
        group1 {
            atomsFile             test-colvar.pdb
            atomsCol              B
            atomsColValue         108
        }
        group2 {
            atomsFile             test-colvar.pdb
            atomsCol              B
            atomsColValue         123
        }
     }
}


histogramRestraint {

    name    hr-108-123
    colvars DEER-108-123
    refHistogramFile ./his-108-123.dat
    forceConstant    500.0
    lowerBoundary    0.0
    upperBoundary    60.0
    width            1.0
    gaussianWidth    1.1
    outputEnergy     yes
    writeHistogram   yes
}
