# Supplementary material for: Structural Refinement of Proteins by Restrained Molecular Dynamics Simulations with Non-interacting Molecular Fragments
Source: PLoS Comput Biol. 2015 Oct 27;11(10):e1004368. doi: 10.1371/journal.pcbi.1004368 (PMC4624691; doi:10.1371/journal.pcbi.1004368)
Supplement: S1 VMD-Plugin — (ZIP) [file pcbi.1004368.s008.zip › VMD-plugin/example-ouput/test-dummy.pdb]

CRYST1    0.000    0.000    0.000  90.00  90.00  90.00 P 1           1
ATOM      1  CAY SER A 158       0.002 -10.242 -25.056  1.00  0.00      A     
ATOM      2  HY1 SER A 158       0.826  -9.893 -25.502  1.00  0.00      A     
ATOM      3  HY2 SER A 158      -0.544  -9.481 -24.705  1.00  0.00      A     
ATOM      4  HY3 SER A 158      -0.537 -10.777 -25.707  1.00  0.00      A     
ATOM      5  CY  SER A 158       0.269 -10.830 -24.293  1.00  0.00      A     
ATOM      6  OY  SER A 158      -0.555 -11.179 -23.847  1.00  0.00      A     
ATOM      7  N   SER A 158       1.267 -10.865 -24.242  1.00  0.00      A     
ATOM      8  HN  SER A 158       1.872 -10.082 -24.386  1.00  0.00      A     
ATOM      9  CA  SER A 158       1.661 -11.734 -23.115  1.00  0.00      A     
ATOM     10  HA  SER A 158       1.189 -12.690 -23.297  1.00  0.00      A     
ATOM     11  CB  SER A 158       3.197 -11.822 -22.926  1.00  0.00      A     
ATOM     12  HB1 SER A 158       3.644 -12.173 -23.884  1.00  0.00      A     
ATOM     13  HB2 SER A 158       3.620 -10.813 -22.717  1.00  0.00      A     
ATOM     14  OG  SER A 158       3.544 -12.758 -21.883  1.00  0.00      A     
ATOM     15  HG1 SER A 158       4.490 -12.935 -21.964  1.00  0.00      A     
ATOM     16  C   SER A 158       1.104 -11.190 -21.750  1.00  0.00      A     
ATOM     17  O   SER A 158       1.280 -10.039 -21.409  1.00  0.00      A     
ATOM     18  N   SER A 159       0.391 -12.053 -21.018  1.00  0.00      A     
ATOM     19  HN  SER A 159       0.413 -13.035 -21.206  1.00  0.00      A     
ATOM     20  CA  SER A 159      -0.474 -11.676 -19.896  1.00  0.00      A     
ATOM     21  HA  SER A 159      -0.336 -10.616 -19.731  1.00  0.00      A     
ATOM     22  CB  SER A 159      -1.934 -11.929 -20.130  1.00  0.00      A     
ATOM     23  HB1 SER A 159      -2.076 -12.161 -21.210  1.00  0.00      A     
ATOM     24  HB2 SER A 159      -2.269 -12.823 -19.557  1.00  0.00      A     
ATOM     25  OG  SER A 159      -2.567 -10.675 -19.747  1.00  0.00      A     
ATOM     26  HG1 SER A 159      -3.472 -10.700 -20.084  1.00  0.00      A     
ATOM     27  C   SER A 159       0.025 -12.428 -18.586  1.00  0.00      A     
ATOM     28  O   SER A 159      -0.069 -11.853 -17.476  1.00  0.00      A     
ATOM     29  N   GLY A 160       0.516 -13.663 -18.673  1.00  0.00      A     
ATOM     30  HN  GLY A 160       0.539 -14.104 -19.569  1.00  0.00      A     
ATOM     31  CA  GLY A 160       1.030 -14.447 -17.581  1.00  0.00      A     
ATOM     32  HA1 GLY A 160       1.387 -15.351 -18.055  1.00  0.00      A     
ATOM     33  HA2 GLY A 160       0.175 -14.592 -16.934  1.00  0.00      A     
ATOM     34  C   GLY A 160       2.129 -13.894 -16.766  1.00  0.00      A     
ATOM     35  O   GLY A 160       1.948 -13.795 -15.576  1.00  0.00      A     
ATOM     36  N   PRO A 161       3.305 -13.480 -17.352  1.00  0.00      A     
ATOM     37  CD  PRO A 161       3.543 -13.356 -18.730  1.00  0.00      A     
ATOM     38  HD1 PRO A 161       2.762 -12.691 -19.164  1.00  0.00      A     
ATOM     39  HD2 PRO A 161       3.458 -14.365 -19.195  1.00  0.00      A     
ATOM     40  CA  PRO A 161       4.430 -12.948 -16.567  1.00  0.00      A     
ATOM     41  HA  PRO A 161       4.642 -13.552 -15.693  1.00  0.00      A     
ATOM     42  CB  PRO A 161       5.589 -12.999 -17.578  1.00  0.00      A     
ATOM     43  HB1 PRO A 161       6.100 -13.988 -17.568  1.00  0.00      A     
ATOM     44  HB2 PRO A 161       6.329 -12.188 -17.395  1.00  0.00      A     
ATOM     45  CG  PRO A 161       4.922 -12.778 -18.993  1.00  0.00      A     
ATOM     46  HG1 PRO A 161       5.462 -13.302 -19.806  1.00  0.00      A     
ATOM     47  HG2 PRO A 161       4.821 -11.707 -19.285  1.00  0.00      A     
ATOM     48  C   PRO A 161       4.091 -11.598 -16.142  1.00  0.00      A     
ATOM     49  O   PRO A 161       4.826 -11.005 -15.404  1.00  0.00      A     
ATOM     50  N   ALA A 162       2.995 -10.984 -16.576  1.00  0.00      A     
ATOM     51  HN  ALA A 162       2.360 -11.432 -17.204  1.00  0.00      A     
ATOM     52  CA  ALA A 162       2.635  -9.640 -16.183  1.00  0.00      A     
ATOM     53  HA  ALA A 162       3.523  -9.115 -15.851  1.00  0.00      A     
ATOM     54  CB  ALA A 162       2.186  -8.856 -17.458  1.00  0.00      A     
ATOM     55  HB1 ALA A 162       2.984  -8.911 -18.229  1.00  0.00      A     
ATOM     56  HB2 ALA A 162       1.261  -9.295 -17.891  1.00  0.00      A     
ATOM     57  HB3 ALA A 162       1.998  -7.784 -17.234  1.00  0.00      A     
ATOM     58  C   ALA A 162       1.662  -9.578 -15.053  1.00  0.00      A     
ATOM     59  O   ALA A 162       1.920  -8.900 -14.024  1.00  0.00      A     
ATOM     60  N   ARG A 163       0.499 -10.244 -15.175  1.00  0.00      A     
ATOM     61  HN  ARG A 163       0.393 -10.881 -15.935  1.00  0.00      A     
ATOM     62  CA  ARG A 163      -0.657 -10.106 -14.255  1.00  0.00      A     
ATOM     63  HA  ARG A 163      -0.809  -9.037 -14.160  1.00  0.00      A     
ATOM     64  CB  ARG A 163      -1.879 -10.930 -14.804  1.00  0.00      A     
ATOM     65  HB1 ARG A 163      -2.734 -10.721 -14.118  1.00  0.00      A     
ATOM     66  HB2 ARG A 163      -2.180 -10.532 -15.798  1.00  0.00      A     
ATOM     67  CG  ARG A 163      -1.793 -12.492 -14.916  1.00  0.00      A     
ATOM     68  HG1 ARG A 163      -0.733 -12.776 -15.097  1.00  0.00      A     
ATOM     69  HG2 ARG A 163      -2.059 -12.941 -13.931  1.00  0.00      A     
ATOM     70  CD  ARG A 163      -2.812 -13.054 -16.052  1.00  0.00      A     
ATOM     71  HD1 ARG A 163      -3.863 -12.861 -15.735  1.00  0.00      A     
ATOM     72  HD2 ARG A 163      -2.639 -12.560 -17.037  1.00  0.00      A     
ATOM     73  NE  ARG A 163      -2.557 -14.489 -16.192  1.00  0.00      A     
ATOM     74  HE  ARG A 163      -2.148 -14.900 -15.369  1.00  0.00      A     
ATOM     75  CZ  ARG A 163      -2.844 -15.170 -17.308  1.00  0.00      A     
ATOM     76  NH1 ARG A 163      -3.682 -14.825 -18.266  1.00  0.00      A     
ATOM     77 HH11 ARG A 163      -3.836 -15.423 -19.040  1.00  0.00      A     
ATOM     78 HH12 ARG A 163      -4.240 -14.010 -18.095  1.00  0.00      A     
ATOM     79  NH2 ARG A 163      -2.232 -16.351 -17.416  1.00  0.00      A     
ATOM     80 HH21 ARG A 163      -2.321 -16.879 -18.249  1.00  0.00      A     
ATOM     81 HH22 ARG A 163      -1.540 -16.561 -16.738  1.00  0.00      A     
ATOM     82  C   ARG A 163      -0.532 -10.683 -12.773  1.00  0.00      A     
ATOM     83  O   ARG A 163      -1.214 -10.355 -11.845  1.00  0.00      A     
ATOM     84  N   ILE A 164       0.361 -11.664 -12.655  1.00  0.00      A     
ATOM     85  HN  ILE A 164       0.909 -11.959 -13.435  1.00  0.00      A     
ATOM     86  CA  ILE A 164       0.636 -12.401 -11.413  1.00  0.00      A     
ATOM     87  HA  ILE A 164      -0.307 -12.878 -11.178  1.00  0.00      A     
ATOM     88  CB  ILE A 164       1.679 -13.499 -11.670  1.00  0.00      A     
ATOM     89  HB  ILE A 164       2.037 -13.789 -10.650  1.00  0.00      A     
ATOM     90  CG2 ILE A 164       0.846 -14.589 -12.299  1.00  0.00      A     
ATOM     91 HG21 ILE A 164       1.438 -15.522 -12.403  1.00  0.00      A     
ATOM     92 HG22 ILE A 164      -0.041 -14.821 -11.673  1.00  0.00      A     
ATOM     93 HG23 ILE A 164       0.494 -14.288 -13.308  1.00  0.00      A     
ATOM     94  CG1 ILE A 164       3.004 -13.155 -12.420  1.00  0.00      A     
ATOM     95 HG11 ILE A 164       2.770 -12.695 -13.406  1.00  0.00      A     
ATOM     96 HG12 ILE A 164       3.567 -12.397 -11.829  1.00  0.00      A     
ATOM     97  CD  ILE A 164       3.876 -14.401 -12.608  1.00  0.00      A     
ATOM     98  HD1 ILE A 164       4.839 -14.128 -13.091  1.00  0.00      A     
ATOM     99  HD2 ILE A 164       4.100 -14.874 -11.628  1.00  0.00      A     
ATOM    100  HD3 ILE A 164       3.368 -15.149 -13.253  1.00  0.00      A     
ATOM    101  C   ILE A 164       1.005 -11.602 -10.252  1.00  0.00      A     
ATOM    102  O   ILE A 164       0.645 -11.941  -9.118  1.00  0.00      A     
ATOM    103  N   ILE A 165       1.650 -10.449 -10.484  1.00  0.00      A     
ATOM    104  HN  ILE A 165       1.874 -10.147 -11.408  1.00  0.00      A     
ATOM    105  CA  ILE A 165       2.091  -9.518  -9.418  1.00  0.00      A     
ATOM    106  HA  ILE A 165       2.670 -10.118  -8.728  1.00  0.00      A     
ATOM    107  CB  ILE A 165       3.112  -8.452  -9.798  1.00  0.00      A     
ATOM    108  HB  ILE A 165       3.935  -9.020 -10.302  1.00  0.00      A     
ATOM    109  CG2 ILE A 165       2.433  -7.349 -10.667  1.00  0.00      A     
ATOM    110 HG21 ILE A 165       3.193  -6.653 -11.079  1.00  0.00      A     
ATOM    111 HG22 ILE A 165       1.889  -7.799 -11.524  1.00  0.00      A     
ATOM    112 HG23 ILE A 165       1.711  -6.757 -10.065  1.00  0.00      A     
ATOM    113  CG1 ILE A 165       3.868  -7.658  -8.654  1.00  0.00      A     
ATOM    114 HG11 ILE A 165       4.540  -6.894  -9.106  1.00  0.00      A     
ATOM    115 HG12 ILE A 165       3.118  -7.112  -8.037  1.00  0.00      A     
ATOM    116  CD  ILE A 165       4.695  -8.547  -7.713  1.00  0.00      A     
ATOM    117  HD1 ILE A 165       5.149  -7.935  -6.904  1.00  0.00      A     
ATOM    118  HD2 ILE A 165       4.054  -9.324  -7.243  1.00  0.00      A     
ATOM    119  HD3 ILE A 165       5.516  -9.053  -8.263  1.00  0.00      A     
ATOM    120  C   ILE A 165       0.906  -8.924  -8.611  1.00  0.00      A     
ATOM    121  O   ILE A 165       0.860  -8.984  -7.335  1.00  0.00      A     
ATOM    122  N   ALA A 166      -0.217  -8.573  -9.310  1.00  0.00      A     
ATOM    123  HN  ALA A 166      -0.198  -8.615 -10.309  1.00  0.00      A     
ATOM    124  CA  ALA A 166      -1.485  -8.128  -8.723  1.00  0.00      A     
ATOM    125  HA  ALA A 166      -1.283  -7.226  -8.156  1.00  0.00      A     
ATOM    126  CB  ALA A 166      -2.444  -7.780  -9.935  1.00  0.00      A     
ATOM    127  HB1 ALA A 166      -1.947  -7.045 -10.604  1.00  0.00      A     
ATOM    128  HB2 ALA A 166      -2.675  -8.687 -10.535  1.00  0.00      A     
ATOM    129  HB3 ALA A 166      -3.400  -7.334  -9.585  1.00  0.00      A     
ATOM    130  C   ALA A 166      -2.177  -9.057  -7.798  1.00  0.00      A     
ATOM    131  O   ALA A 166      -2.471  -8.804  -6.659  1.00  0.00      A     
ATOM    132  N   ILE A 167      -2.469 -10.323  -8.280  1.00  0.00      A     
ATOM    133  HN  ILE A 167      -2.237 -10.616  -9.205  1.00  0.00      A     
ATOM    134  CA  ILE A 167      -3.137 -11.335  -7.487  1.00  0.00      A     
ATOM    135  HA  ILE A 167      -4.047 -10.882  -7.115  1.00  0.00      A     
ATOM    136  CB  ILE A 167      -3.561 -12.561  -8.359  1.00  0.00      A     
ATOM    137  HB  ILE A 167      -4.318 -12.148  -9.073  1.00  0.00      A     
ATOM    138  CG2 ILE A 167      -2.323 -13.061  -9.183  1.00  0.00      A     
ATOM    139 HG21 ILE A 167      -2.631 -13.828  -9.924  1.00  0.00      A     
ATOM    140 HG22 ILE A 167      -1.854 -12.223  -9.740  1.00  0.00      A     
ATOM    141 HG23 ILE A 167      -1.557 -13.511  -8.516  1.00  0.00      A     
ATOM    142  CG1 ILE A 167      -4.285 -13.661  -7.617  1.00  0.00      A     
ATOM    143 HG11 ILE A 167      -3.731 -13.915  -6.686  1.00  0.00      A     
ATOM    144 HG12 ILE A 167      -5.290 -13.289  -7.311  1.00  0.00      A     
ATOM    145  CD  ILE A 167      -4.470 -14.932  -8.467  1.00  0.00      A     
ATOM    146  HD1 ILE A 167      -5.056 -15.691  -7.904  1.00  0.00      A     
ATOM    147  HD2 ILE A 167      -5.015 -14.699  -9.407  1.00  0.00      A     
ATOM    148  HD3 ILE A 167      -3.489 -15.381  -8.730  1.00  0.00      A     
ATOM    149  C   ILE A 167      -2.329 -11.698  -6.309  1.00  0.00      A     
ATOM    150  O   ILE A 167      -2.869 -11.984  -5.194  1.00  0.00      A     
ATOM    151  N   VAL A 168      -0.984 -11.656  -6.397  1.00  0.00      A     
ATOM    152  HN  VAL A 168      -0.395 -11.377  -7.151  1.00  0.00      A     
ATOM    153  CA  VAL A 168      -0.266 -12.089  -5.196  1.00  0.00      A     
ATOM    154  HA  VAL A 168      -0.815 -12.891  -4.719  1.00  0.00      A     
ATOM    155  CB  VAL A 168       1.071 -12.781  -5.486  1.00  0.00      A     
ATOM    156  HB  VAL A 168       1.709 -12.058  -6.052  1.00  0.00      A     
ATOM    157  CG1 VAL A 168       1.760 -13.152  -4.151  1.00  0.00      A     
ATOM    158 HG11 VAL A 168       2.713 -13.690  -4.345  1.00  0.00      A     
ATOM    159 HG12 VAL A 168       2.006 -12.251  -3.552  1.00  0.00      A     
ATOM    160 HG13 VAL A 168       1.108 -13.816  -3.544  1.00  0.00      A     
ATOM    161  CG2 VAL A 168       0.690 -14.073  -6.195  1.00  0.00      A     
ATOM    162 HG21 VAL A 168       1.593 -14.679  -6.419  1.00  0.00      A     
ATOM    163 HG22 VAL A 168       0.009 -14.681  -5.560  1.00  0.00      A     
ATOM    164 HG23 VAL A 168       0.177 -13.867  -7.158  1.00  0.00      A     
ATOM    165  C   VAL A 168      -0.260 -10.905  -4.236  1.00  0.00      A     
ATOM    166  O   VAL A 168      -0.485 -11.073  -3.018  1.00  0.00      A     
ATOM    167  N   SER A 169      -0.102  -9.680  -4.766  1.00  0.00      A     
ATOM    168  HN  SER A 169       0.158  -9.572  -5.726  1.00  0.00      A     
ATOM    169  CA  SER A 169      -0.278  -8.430  -4.054  1.00  0.00      A     
ATOM    170  HA  SER A 169       0.560  -8.415  -3.369  1.00  0.00      A     
ATOM    171  CB  SER A 169      -0.151  -7.182  -4.849  1.00  0.00      A     
ATOM    172  HB1 SER A 169       0.455  -7.409  -5.755  1.00  0.00      A     
ATOM    173  HB2 SER A 169      -1.152  -6.843  -5.201  1.00  0.00      A     
ATOM    174  OG  SER A 169       0.501  -6.165  -4.109  1.00  0.00      A     
ATOM    175  HG1 SER A 169       0.751  -5.474  -4.736  1.00  0.00      A     
ATOM    176  C   SER A 169      -1.498  -8.274  -3.254  1.00  0.00      A     
ATOM    177  O   SER A 169      -1.485  -7.743  -2.159  1.00  0.00      A     
ATOM    178  N   VAL A 170      -2.660  -8.700  -3.828  1.00  0.00      A     
ATOM    179  HN  VAL A 170      -2.712  -9.135  -4.723  1.00  0.00      A     
ATOM    180  CA  VAL A 170      -3.905  -8.552  -3.178  1.00  0.00      A     
ATOM    181  HA  VAL A 170      -4.020  -7.494  -2.978  1.00  0.00      A     
ATOM    182  CB  VAL A 170      -5.137  -8.625  -4.089  1.00  0.00      A     
ATOM    183  HB  VAL A 170      -4.886  -8.093  -5.040  1.00  0.00      A     
ATOM    184  CG1 VAL A 170      -5.472 -10.081  -4.393  1.00  0.00      A     
ATOM    185 HG11 VAL A 170      -6.387 -10.143  -5.021  1.00  0.00      A     
ATOM    186 HG12 VAL A 170      -4.654 -10.582  -4.951  1.00  0.00      A     
ATOM    187 HG13 VAL A 170      -5.660 -10.645  -3.454  1.00  0.00      A     
ATOM    188  CG2 VAL A 170      -6.416  -7.927  -3.621  1.00  0.00      A     
ATOM    189 HG21 VAL A 170      -7.240  -8.088  -4.348  1.00  0.00      A     
ATOM    190 HG22 VAL A 170      -6.738  -8.323  -2.634  1.00  0.00      A     
ATOM    191 HG23 VAL A 170      -6.264  -6.832  -3.524  1.00  0.00      A     
ATOM    192  C   VAL A 170      -3.983  -9.286  -1.834  1.00  0.00      A     
ATOM    193  O   VAL A 170      -4.475  -8.710  -0.838  1.00  0.00      A     
ATOM    194  N   MET A 171      -3.434 -10.468  -1.781  1.00  0.00      A     
ATOM    195  HN  MET A 171      -3.020 -10.853  -2.603  1.00  0.00      A     
ATOM    196  CA  MET A 171      -3.354 -11.320  -0.617  1.00  0.00      A     
ATOM    197  HA  MET A 171      -4.329 -11.332  -0.146  1.00  0.00      A     
ATOM    198  CB  MET A 171      -2.808 -12.718  -0.983  1.00  0.00      A     
ATOM    199  HB1 MET A 171      -1.849 -12.559  -1.529  1.00  0.00      A     
ATOM    200  HB2 MET A 171      -2.549 -13.269  -0.051  1.00  0.00      A     
ATOM    201  CG  MET A 171      -3.750 -13.536  -1.857  1.00  0.00      A     
ATOM    202  HG1 MET A 171      -4.806 -13.334  -1.581  1.00  0.00      A     
ATOM    203  HG2 MET A 171      -3.619 -13.244  -2.922  1.00  0.00      A     
ATOM    204  SD  MET A 171      -3.466 -15.352  -1.703  1.00  0.00      A     
ATOM    205  CE  MET A 171      -1.780 -15.603  -2.255  1.00  0.00      A     
ATOM    206  HE1 MET A 171      -1.505 -16.679  -2.212  1.00  0.00      A     
ATOM    207  HE2 MET A 171      -1.648 -15.258  -3.303  1.00  0.00      A     
ATOM    208  HE3 MET A 171      -1.063 -15.042  -1.618  1.00  0.00      A     
ATOM    209  C   MET A 171      -2.380 -10.732   0.369  1.00  0.00      A     
ATOM    210  O   MET A 171      -2.713 -10.607   1.522  1.00  0.00      A     
ATOM    211  N   VAL A 172      -1.175 -10.183  -0.062  1.00  0.00      A     
ATOM    212  HN  VAL A 172      -0.931 -10.129  -1.027  1.00  0.00      A     
ATOM    213  CA  VAL A 172      -0.195  -9.656   0.823  1.00  0.00      A     
ATOM    214  HA  VAL A 172      -0.129 -10.322   1.674  1.00  0.00      A     
ATOM    215  CB  VAL A 172       1.238  -9.488   0.190  1.00  0.00      A     
ATOM    216  HB  VAL A 172       1.119  -8.931  -0.772  1.00  0.00      A     
ATOM    217  CG1 VAL A 172       2.160  -8.679   1.137  1.00  0.00      A     
ATOM    218 HG11 VAL A 172       3.180  -8.597   0.704  1.00  0.00      A     
ATOM    219 HG12 VAL A 172       1.783  -7.647   1.293  1.00  0.00      A     
ATOM    220 HG13 VAL A 172       2.245  -9.180   2.125  1.00  0.00      A     
ATOM    221  CG2 VAL A 172       1.814 -10.862  -0.094  1.00  0.00      A     
ATOM    222 HG21 VAL A 172       2.843 -10.779  -0.505  1.00  0.00      A     
ATOM    223 HG22 VAL A 172       1.857 -11.467   0.837  1.00  0.00      A     
ATOM    224 HG23 VAL A 172       1.199 -11.410  -0.838  1.00  0.00      A     
ATOM    225  C   VAL A 172      -0.641  -8.236   1.364  1.00  0.00      A     
ATOM    226  O   VAL A 172      -0.406  -7.899   2.517  1.00  0.00      A     
ATOM    227  N   ILE A 173      -1.408  -7.426   0.618  1.00  0.00      A     
ATOM    228  HN  ILE A 173      -1.577  -7.676  -0.333  1.00  0.00      A     
ATOM    229  CA  ILE A 173      -2.049  -6.185   1.032  1.00  0.00      A     
ATOM    230  HA  ILE A 173      -1.312  -5.570   1.533  1.00  0.00      A     
ATOM    231  CB  ILE A 173      -2.687  -5.329  -0.186  1.00  0.00      A     
ATOM    232  HB  ILE A 173      -3.163  -6.096  -0.848  1.00  0.00      A     
ATOM    233  CG2 ILE A 173      -3.591  -4.192   0.341  1.00  0.00      A     
ATOM    234 HG21 ILE A 173      -4.143  -3.713  -0.494  1.00  0.00      A     
ATOM    235 HG22 ILE A 173      -4.341  -4.583   1.060  1.00  0.00      A     
ATOM    236 HG23 ILE A 173      -2.990  -3.411   0.852  1.00  0.00      A     
ATOM    237  CG1 ILE A 173      -1.575  -4.701  -0.950  1.00  0.00      A     
ATOM    238 HG11 ILE A 173      -1.157  -3.847  -0.372  1.00  0.00      A     
ATOM    239 HG12 ILE A 173      -0.757  -5.447  -1.074  1.00  0.00      A     
ATOM    240  CD  ILE A 173      -2.003  -4.198  -2.376  1.00  0.00      A     
ATOM    241  HD1 ILE A 173      -1.124  -3.792  -2.922  1.00  0.00      A     
ATOM    242  HD2 ILE A 173      -2.429  -5.032  -2.974  1.00  0.00      A     
ATOM    243  HD3 ILE A 173      -2.763  -3.392  -2.302  1.00  0.00      A     
ATOM    244  C   ILE A 173      -3.113  -6.576   2.103  1.00  0.00      A     
ATOM    245  O   ILE A 173      -3.253  -5.900   3.164  1.00  0.00      A     
ATOM    246  N   LEU A 174      -3.876  -7.621   1.851  1.00  0.00      A     
ATOM    247  HN  LEU A 174      -3.709  -8.221   1.072  1.00  0.00      A     
ATOM    248  CA  LEU A 174      -5.029  -8.006   2.673  1.00  0.00      A     
ATOM    249  HA  LEU A 174      -5.625  -7.108   2.771  1.00  0.00      A     
ATOM    250  CB  LEU A 174      -5.747  -9.177   1.944  1.00  0.00      A     
ATOM    251  HB1 LEU A 174      -5.893  -8.865   0.884  1.00  0.00      A     
ATOM    252  HB2 LEU A 174      -5.066 -10.057   1.915  1.00  0.00      A     
ATOM    253  CG  LEU A 174      -7.137  -9.489   2.642  1.00  0.00      A     
ATOM    254  HG  LEU A 174      -6.919  -9.689   3.719  1.00  0.00      A     
ATOM    255  CD1 LEU A 174      -8.138  -8.292   2.535  1.00  0.00      A     
ATOM    256 HD11 LEU A 174      -9.116  -8.559   2.990  1.00  0.00      A     
ATOM    257 HD12 LEU A 174      -7.739  -7.400   3.064  1.00  0.00      A     
ATOM    258 HD13 LEU A 174      -8.313  -8.021   1.472  1.00  0.00      A     
ATOM    259  CD2 LEU A 174      -7.715 -10.763   2.033  1.00  0.00      A     
ATOM    260 HD21 LEU A 174      -8.683 -11.018   2.517  1.00  0.00      A     
ATOM    261 HD22 LEU A 174      -7.902 -10.649   0.946  1.00  0.00      A     
ATOM    262 HD23 LEU A 174      -7.018 -11.616   2.181  1.00  0.00      A     
ATOM    263  C   LEU A 174      -4.668  -8.464   4.059  1.00  0.00      A     
ATOM    264  O   LEU A 174      -5.371  -8.176   5.055  1.00  0.00      A     
ATOM    265  N   ILE A 175      -3.497  -9.098   4.324  1.00  0.00      A     
ATOM    266  HN  ILE A 175      -2.807  -9.284   3.628  1.00  0.00      A     
ATOM    267  CA  ILE A 175      -3.144  -9.563   5.650  1.00  0.00      A     
ATOM    268  HA  ILE A 175      -4.057  -9.842   6.160  1.00  0.00      A     
ATOM    269  CB  ILE A 175      -2.182 -10.730   5.560  1.00  0.00      A     
ATOM    270  HB  ILE A 175      -1.800 -10.859   6.604  1.00  0.00      A     
ATOM    271  CG2 ILE A 175      -3.002 -11.929   5.089  1.00  0.00      A     
ATOM    272 HG21 ILE A 175      -2.401 -12.860   5.147  1.00  0.00      A     
ATOM    273 HG22 ILE A 175      -3.901 -12.068   5.725  1.00  0.00      A     
ATOM    274 HG23 ILE A 175      -3.333 -11.796   4.038  1.00  0.00      A     
ATOM    275  CG1 ILE A 175      -0.952 -10.405   4.691  1.00  0.00      A     
ATOM    276 HG11 ILE A 175      -1.281 -10.078   3.679  1.00  0.00      A     
ATOM    277 HG12 ILE A 175      -0.401  -9.552   5.150  1.00  0.00      A     
ATOM    278  CD  ILE A 175      -0.052 -11.547   4.577  1.00  0.00      A     
ATOM    279  HD1 ILE A 175       0.853 -11.268   3.995  1.00  0.00      A     
ATOM    280  HD2 ILE A 175       0.273 -11.891   5.582  1.00  0.00      A     
ATOM    281  HD3 ILE A 175      -0.547 -12.394   4.057  1.00  0.00      A     
ATOM    282  C   ILE A 175      -2.528  -8.312   6.450  1.00  0.00      A     
ATOM    283  O   ILE A 175      -2.594  -8.314   7.698  1.00  0.00      A     
ATOM    284  N   SER A 176      -1.931  -7.313   5.677  1.00  0.00      A     
ATOM    285  HN  SER A 176      -1.729  -7.450   4.707  1.00  0.00      A     
ATOM    286  CA  SER A 176      -1.559  -6.032   6.175  1.00  0.00      A     
ATOM    287  HA  SER A 176      -0.985  -6.191   7.078  1.00  0.00      A     
ATOM    288  CB  SER A 176      -0.809  -5.176   5.078  1.00  0.00      A     
ATOM    289  HB1 SER A 176      -0.181  -5.867   4.470  1.00  0.00      A     
ATOM    290  HB2 SER A 176      -1.543  -4.705   4.385  1.00  0.00      A     
ATOM    291  OG  SER A 176       0.060  -4.169   5.588  1.00  0.00      A     
ATOM    292  HG1 SER A 176       0.616  -3.876   4.855  1.00  0.00      A     
ATOM    293  C   SER A 176      -2.857  -5.272   6.579  1.00  0.00      A     
ATOM    294  O   SER A 176      -2.862  -4.663   7.616  1.00  0.00      A     
ATOM    295  N   ILE A 177      -4.021  -5.394   5.806  1.00  0.00      A     
ATOM    296  HN  ILE A 177      -4.065  -5.948   4.977  1.00  0.00      A     
ATOM    297  CA  ILE A 177      -5.241  -4.740   6.135  1.00  0.00      A     
ATOM    298  HA  ILE A 177      -5.010  -3.683   6.163  1.00  0.00      A     
ATOM    299  CB  ILE A 177      -6.318  -4.865   5.114  1.00  0.00      A     
ATOM    300  HB  ILE A 177      -6.290  -5.942   4.808  1.00  0.00      A     
ATOM    301  CG2 ILE A 177      -7.649  -4.188   5.711  1.00  0.00      A     
ATOM    302 HG21 ILE A 177      -8.520  -4.393   5.054  1.00  0.00      A     
ATOM    303 HG22 ILE A 177      -7.884  -4.595   6.717  1.00  0.00      A     
ATOM    304 HG23 ILE A 177      -7.531  -3.087   5.797  1.00  0.00      A     
ATOM    305  CG1 ILE A 177      -6.031  -4.064   3.847  1.00  0.00      A     
ATOM    306 HG11 ILE A 177      -6.065  -2.975   4.074  1.00  0.00      A     
ATOM    307 HG12 ILE A 177      -4.998  -4.296   3.500  1.00  0.00      A     
ATOM    308  CD  ILE A 177      -7.016  -4.417   2.785  1.00  0.00      A     
ATOM    309  HD1 ILE A 177      -6.776  -3.879   1.842  1.00  0.00      A     
ATOM    310  HD2 ILE A 177      -6.995  -5.509   2.578  1.00  0.00      A     
ATOM    311  HD3 ILE A 177      -8.046  -4.135   3.088  1.00  0.00      A     
ATOM    312  C   ILE A 177      -5.722  -5.097   7.447  1.00  0.00      A     
ATOM    313  O   ILE A 177      -5.840  -4.251   8.367  1.00  0.00      A     
ATOM    314  N   VAL A 178      -5.777  -6.499   7.660  1.00  0.00      A     
ATOM    315  HN  VAL A 178      -5.668  -7.124   6.892  1.00  0.00      A     
ATOM    316  CA  VAL A 178      -5.992  -7.175   8.985  1.00  0.00      A     
ATOM    317  HA  VAL A 178      -6.976  -6.873   9.321  1.00  0.00      A     
ATOM    318  CB  VAL A 178      -6.047  -8.720   8.852  1.00  0.00      A     
ATOM    319  HB  VAL A 178      -5.083  -9.054   8.394  1.00  0.00      A     
ATOM    320  CG1 VAL A 178      -6.208  -9.337  10.290  1.00  0.00      A     
ATOM    321 HG11 VAL A 178      -6.290 -10.444  10.228  1.00  0.00      A     
ATOM    322 HG12 VAL A 178      -5.335  -9.106  10.935  1.00  0.00      A     
ATOM    323 HG13 VAL A 178      -7.126  -8.951  10.782  1.00  0.00      A     
ATOM    324  CG2 VAL A 178      -7.222  -9.088   7.951  1.00  0.00      A     
ATOM    325 HG21 VAL A 178      -7.319 -10.191   7.863  1.00  0.00      A     
ATOM    326 HG22 VAL A 178      -8.172  -8.685   8.364  1.00  0.00      A     
ATOM    327 HG23 VAL A 178      -7.087  -8.681   6.928  1.00  0.00      A     
ATOM    328  C   VAL A 178      -4.978  -6.751  10.075  1.00  0.00      A     
ATOM    329  O   VAL A 178      -5.354  -6.329  11.215  1.00  0.00      A     
ATOM    330  N   SER A 179      -3.667  -6.753   9.799  1.00  0.00      A     
ATOM    331  HN  SER A 179      -3.228  -7.123   8.980  1.00  0.00      A     
ATOM    332  CA  SER A 179      -2.734  -6.163  10.766  1.00  0.00      A     
ATOM    333  HA  SER A 179      -2.884  -6.779  11.643  1.00  0.00      A     
ATOM    334  CB  SER A 179      -1.326  -6.364  10.240  1.00  0.00      A     
ATOM    335  HB1 SER A 179      -1.215  -7.434   9.949  1.00  0.00      A     
ATOM    336  HB2 SER A 179      -1.165  -5.757   9.321  1.00  0.00      A     
ATOM    337  OG  SER A 179      -0.251  -6.092  11.134  1.00  0.00      A     
ATOM    338  HG1 SER A 179       0.546  -6.472  10.743  1.00  0.00      A     
ATOM    339  C   SER A 179      -2.938  -4.678  11.202  1.00  0.00      A     
ATOM    340  O   SER A 179      -2.911  -4.372  12.404  1.00  0.00      A     
ATOM    341  N   PHE A 180      -3.274  -3.803  10.282  1.00  0.00      A     
ATOM    342  HN  PHE A 180      -3.268  -4.035   9.311  1.00  0.00      A     
ATOM    343  CA  PHE A 180      -3.676  -2.452  10.569  1.00  0.00      A     
ATOM    344  HA  PHE A 180      -2.866  -2.031  11.152  1.00  0.00      A     
ATOM    345  CB  PHE A 180      -3.938  -1.691   9.142  1.00  0.00      A     
ATOM    346  HB1 PHE A 180      -3.081  -1.889   8.461  1.00  0.00      A     
ATOM    347  HB2 PHE A 180      -4.850  -2.081   8.642  1.00  0.00      A     
ATOM    348  CG  PHE A 180      -4.016  -0.204   9.419  1.00  0.00      A     
ATOM    349  CD1 PHE A 180      -5.266   0.442   9.257  1.00  0.00      A     
ATOM    350  HD1 PHE A 180      -6.094  -0.097   8.818  1.00  0.00      A     
ATOM    351  CE1 PHE A 180      -5.421   1.820   9.675  1.00  0.00      A     
ATOM    352  HE1 PHE A 180      -6.368   2.323   9.539  1.00  0.00      A     
ATOM    353  CZ  PHE A 180      -4.306   2.445  10.256  1.00  0.00      A     
ATOM    354  HZ  PHE A 180      -4.412   3.462  10.606  1.00  0.00      A     
ATOM    355  CD2 PHE A 180      -2.910   0.500   9.943  1.00  0.00      A     
ATOM    356  HD2 PHE A 180      -1.935   0.034   9.966  1.00  0.00      A     
ATOM    357  CE2 PHE A 180      -3.127   1.806  10.392  1.00  0.00      A     
ATOM    358  HE2 PHE A 180      -2.326   2.350  10.873  1.00  0.00      A     
ATOM    359  C   PHE A 180      -4.885  -2.367  11.390  1.00  0.00      A     
ATOM    360  O   PHE A 180      -5.018  -1.675  12.395  1.00  0.00      A     
ATOM    361  N   CYS A 181      -5.985  -3.026  11.021  1.00  0.00      A     
ATOM    362  HN  CYS A 181      -6.060  -3.468  10.129  1.00  0.00      A     
ATOM    363  CA  CYS A 181      -7.183  -3.163  11.885  1.00  0.00      A     
ATOM    364  HA  CYS A 181      -7.646  -2.183  11.874  1.00  0.00      A     
ATOM    365  CB  CYS A 181      -8.230  -4.262  11.296  1.00  0.00      A     
ATOM    366  HB1 CYS A 181      -7.698  -5.239  11.261  1.00  0.00      A     
ATOM    367  HB2 CYS A 181      -9.075  -4.397  12.007  1.00  0.00      A     
ATOM    368  SG  CYS A 181      -8.802  -3.814   9.606  1.00  0.00      A     
ATOM    369  HG1 CYS A 181      -9.552  -4.897   9.392  1.00  0.00      A     
ATOM    370  C   CYS A 181      -6.885  -3.524  13.354  1.00  0.00      A     
ATOM    371  O   CYS A 181      -7.190  -2.852  14.370  1.00  0.00      A     
ATOM    372  N   LEU A 182      -6.239  -4.627  13.557  1.00  0.00      A     
ATOM    373  HN  LEU A 182      -5.885  -5.079  12.741  1.00  0.00      A     
ATOM    374  CA  LEU A 182      -5.945  -5.316  14.792  1.00  0.00      A     
ATOM    375  HA  LEU A 182      -6.879  -5.316  15.340  1.00  0.00      A     
ATOM    376  CB  LEU A 182      -5.446  -6.787  14.549  1.00  0.00      A     
ATOM    377  HB1 LEU A 182      -5.769  -7.079  13.523  1.00  0.00      A     
ATOM    378  HB2 LEU A 182      -4.334  -6.794  14.535  1.00  0.00      A     
ATOM    379  CG  LEU A 182      -6.032  -7.769  15.604  1.00  0.00      A     
ATOM    380  HG  LEU A 182      -5.911  -7.225  16.572  1.00  0.00      A     
ATOM    381  CD1 LEU A 182      -7.559  -8.029  15.385  1.00  0.00      A     
ATOM    382 HD11 LEU A 182      -7.938  -8.769  16.122  1.00  0.00      A     
ATOM    383 HD12 LEU A 182      -8.138  -7.088  15.506  1.00  0.00      A     
ATOM    384 HD13 LEU A 182      -7.747  -8.428  14.365  1.00  0.00      A     
ATOM    385  CD2 LEU A 182      -5.192  -9.030  15.667  1.00  0.00      A     
ATOM    386 HD21 LEU A 182      -5.597  -9.726  16.433  1.00  0.00      A     
ATOM    387 HD22 LEU A 182      -5.184  -9.566  14.697  1.00  0.00      A     
ATOM    388 HD23 LEU A 182      -4.143  -8.785  15.940  1.00  0.00      A     
ATOM    389  C   LEU A 182      -4.906  -4.654  15.663  1.00  0.00      A     
ATOM    390  O   LEU A 182      -5.030  -4.745  16.879  1.00  0.00      A     
ATOM    391  N   GLU A 183      -3.917  -3.959  15.092  1.00  0.00      A     
ATOM    392  HN  GLU A 183      -3.739  -4.008  14.113  1.00  0.00      A     
ATOM    393  CA  GLU A 183      -3.005  -3.068  15.821  1.00  0.00      A     
ATOM    394  HA  GLU A 183      -2.718  -3.566  16.739  1.00  0.00      A     
ATOM    395  CB  GLU A 183      -1.773  -2.800  14.943  1.00  0.00      A     
ATOM    396  HB1 GLU A 183      -1.323  -3.782  14.667  1.00  0.00      A     
ATOM    397  HB2 GLU A 183      -2.088  -2.329  13.985  1.00  0.00      A     
ATOM    398  CG  GLU A 183      -0.687  -1.945  15.580  1.00  0.00      A     
ATOM    399  HG1 GLU A 183      -1.135  -1.017  15.980  1.00  0.00      A     
ATOM    400  HG2 GLU A 183      -0.183  -2.491  16.402  1.00  0.00      A     
ATOM    401  CD  GLU A 183       0.420  -1.443  14.663  1.00  0.00      A     
ATOM    402  OE1 GLU A 183       0.994  -2.243  13.890  1.00  0.00      A     
ATOM    403  OE2 GLU A 183       0.820  -0.214  14.531  1.00  0.00      A     
ATOM    404  C   GLU A 183      -3.695  -1.733  16.217  1.00  0.00      A     
ATOM    405  O   GLU A 183      -3.466  -1.196  17.307  1.00  0.00      A     
ATOM    406  N   THR A 184      -4.558  -1.092  15.351  1.00  0.00      A     
ATOM    407  HN  THR A 184      -4.756  -1.525  14.472  1.00  0.00      A     
ATOM    408  CA  THR A 184      -5.251   0.198  15.563  1.00  0.00      A     
ATOM    409  HA  THR A 184      -4.488   0.922  15.818  1.00  0.00      A     
ATOM    410  CB  THR A 184      -6.133   0.564  14.428  1.00  0.00      A     
ATOM    411  HB  THR A 184      -6.629  -0.383  14.103  1.00  0.00      A     
ATOM    412  OG1 THR A 184      -5.335   1.043  13.343  1.00  0.00      A     
ATOM    413  HG1 THR A 184      -5.960   1.273  12.647  1.00  0.00      A     
ATOM    414  CG2 THR A 184      -7.148   1.653  14.740  1.00  0.00      A     
ATOM    415 HG21 THR A 184      -7.847   1.798  13.889  1.00  0.00      A     
ATOM    416 HG22 THR A 184      -7.750   1.378  15.632  1.00  0.00      A     
ATOM    417 HG23 THR A 184      -6.645   2.622  14.945  1.00  0.00      A     
ATOM    418  C   THR A 184      -6.159   0.087  16.768  1.00  0.00      A     
ATOM    419  O   THR A 184      -6.256   0.987  17.593  1.00  0.00      A     
ATOM    420  N   LEU A 185      -6.979  -0.933  16.802  1.00  0.00      A     
ATOM    421  HN  LEU A 185      -6.826  -1.726  16.216  1.00  0.00      A     
ATOM    422  CA  LEU A 185      -8.205  -1.041  17.688  1.00  0.00      A     
ATOM    423  HA  LEU A 185      -8.816  -0.180  17.448  1.00  0.00      A     
ATOM    424  CB  LEU A 185      -9.009  -2.393  17.367  1.00  0.00      A     
ATOM    425  HB1 LEU A 185      -9.337  -2.336  16.303  1.00  0.00      A     
ATOM    426  HB2 LEU A 185      -8.307  -3.254  17.427  1.00  0.00      A     
ATOM    427  CG  LEU A 185     -10.313  -2.756  18.226  1.00  0.00      A     
ATOM    428  HG  LEU A 185      -9.938  -2.631  19.271  1.00  0.00      A     
ATOM    429  CD1 LEU A 185     -11.533  -1.924  17.996  1.00  0.00      A     
ATOM    430 HD11 LEU A 185     -12.381  -2.298  18.609  1.00  0.00      A     
ATOM    431 HD12 LEU A 185     -11.342  -0.865  18.273  1.00  0.00      A     
ATOM    432 HD13 LEU A 185     -11.836  -1.958  16.928  1.00  0.00      A     
ATOM    433  CD2 LEU A 185     -10.696  -4.223  18.033  1.00  0.00      A     
ATOM    434 HD21 LEU A 185     -11.589  -4.473  18.646  1.00  0.00      A     
ATOM    435 HD22 LEU A 185     -10.940  -4.447  16.975  1.00  0.00      A     
ATOM    436 HD23 LEU A 185      -9.862  -4.887  18.348  1.00  0.00      A     
ATOM    437  C   LEU A 185      -7.876  -0.975  19.221  1.00  0.00      A     
ATOM    438  O   LEU A 185      -8.402  -0.042  19.809  1.00  0.00      A     
ATOM    439  N   PRO A 186      -7.172  -1.900  19.886  1.00  0.00      A     
ATOM    440  CD  PRO A 186      -6.031  -2.627  19.242  1.00  0.00      A     
ATOM    441  HD1 PRO A 186      -5.434  -1.933  18.608  1.00  0.00      A     
ATOM    442  HD2 PRO A 186      -6.408  -3.462  18.608  1.00  0.00      A     
ATOM    443  CA  PRO A 186      -7.211  -2.200  21.366  1.00  0.00      A     
ATOM    444  HA  PRO A 186      -8.239  -2.380  21.659  1.00  0.00      A     
ATOM    445  CB  PRO A 186      -6.234  -3.423  21.426  1.00  0.00      A     
ATOM    446  HB1 PRO A 186      -6.761  -4.377  21.199  1.00  0.00      A     
ATOM    447  HB2 PRO A 186      -5.731  -3.494  22.417  1.00  0.00      A     
ATOM    448  CG  PRO A 186      -5.181  -3.169  20.351  1.00  0.00      A     
ATOM    449  HG1 PRO A 186      -4.640  -4.093  20.068  1.00  0.00      A     
ATOM    450  HG2 PRO A 186      -4.423  -2.405  20.640  1.00  0.00      A     
ATOM    451  C   PRO A 186      -6.638  -1.139  22.231  1.00  0.00      A     
ATOM    452  O   PRO A 186      -6.728  -1.196  23.499  1.00  0.00      A     
ATOM    453  N   ILE A 187      -6.000  -0.130  21.631  1.00  0.00      A     
ATOM    454  HN  ILE A 187      -5.824  -0.153  20.649  1.00  0.00      A     
ATOM    455  CA  ILE A 187      -5.513   1.053  22.290  1.00  0.00      A     
ATOM    456  HA  ILE A 187      -4.777   0.675  22.988  1.00  0.00      A     
ATOM    457  CB  ILE A 187      -4.642   1.797  21.233  1.00  0.00      A     
ATOM    458  HB  ILE A 187      -5.377   2.165  20.473  1.00  0.00      A     
ATOM    459  CG2 ILE A 187      -3.934   3.030  21.887  1.00  0.00      A     
ATOM    460 HG21 ILE A 187      -3.440   3.653  21.113  1.00  0.00      A     
ATOM    461 HG22 ILE A 187      -4.668   3.673  22.418  1.00  0.00      A     
ATOM    462 HG23 ILE A 187      -3.161   2.705  22.615  1.00  0.00      A     
ATOM    463  CG1 ILE A 187      -3.672   0.924  20.443  1.00  0.00      A     
ATOM    464 HG11 ILE A 187      -3.141   0.231  21.133  1.00  0.00      A     
ATOM    465 HG12 ILE A 187      -4.252   0.296  19.728  1.00  0.00      A     
ATOM    466  CD  ILE A 187      -2.657   1.835  19.664  1.00  0.00      A     
ATOM    467  HD1 ILE A 187      -1.981   1.212  19.039  1.00  0.00      A     
ATOM    468  HD2 ILE A 187      -3.196   2.541  18.997  1.00  0.00      A     
ATOM    469  HD3 ILE A 187      -2.030   2.423  20.366  1.00  0.00      A     
ATOM    470  C   ILE A 187      -6.576   1.896  23.148  1.00  0.00      A     
ATOM    471  O   ILE A 187      -6.302   2.414  24.229  1.00  0.00      A     
ATOM    472  N   PHE A 188      -7.824   1.890  22.573  1.00  0.00      A     
ATOM    473  HN  PHE A 188      -7.939   1.594  21.626  1.00  0.00      A     
ATOM    474  CA  PHE A 188      -9.057   2.290  23.234  1.00  0.00      A     
ATOM    475  HA  PHE A 188      -9.051   3.373  23.197  1.00  0.00      A     
ATOM    476  CB  PHE A 188     -10.195   1.726  22.339  1.00  0.00      A     
ATOM    477  HB1 PHE A 188     -10.032   2.059  21.291  1.00  0.00      A     
ATOM    478  HB2 PHE A 188     -10.188   0.615  22.335  1.00  0.00      A     
ATOM    479  CG  PHE A 188     -11.565   2.215  22.727  1.00  0.00      A     
ATOM    480  CD1 PHE A 188     -12.655   1.475  22.221  1.00  0.00      A     
ATOM    481  HD1 PHE A 188     -12.473   0.556  21.681  1.00  0.00      A     
ATOM    482  CE1 PHE A 188     -13.978   1.923  22.406  1.00  0.00      A     
ATOM    483  HE1 PHE A 188     -14.807   1.290  22.125  1.00  0.00      A     
ATOM    484  CZ  PHE A 188     -14.189   3.209  22.971  1.00  0.00      A     
ATOM    485  HZ  PHE A 188     -15.186   3.601  23.114  1.00  0.00      A     
ATOM    486  CD2 PHE A 188     -11.774   3.486  23.175  1.00  0.00      A     
ATOM    487  HD2 PHE A 188     -10.932   4.135  23.372  1.00  0.00      A     
ATOM    488  CE2 PHE A 188     -13.070   3.973  23.358  1.00  0.00      A     
ATOM    489  HE2 PHE A 188     -13.221   4.948  23.800  1.00  0.00      A     
ATOM    490  C   PHE A 188      -9.143   1.898  24.689  1.00  0.00      A     
ATOM    491  O   PHE A 188      -9.146   2.721  25.590  1.00  0.00      A     
ATOM    492  N   ARG A 189      -9.251   0.561  24.965  1.00  0.00      A     
ATOM    493  HN  ARG A 189      -9.376  -0.137  24.264  1.00  0.00      A     
ATOM    494  CA  ARG A 189      -9.186   0.104  26.324  1.00  0.00      A     
ATOM    495  HA  ARG A 189     -10.079   0.518  26.776  1.00  0.00      A     
ATOM    496  CB  ARG A 189      -9.374  -1.407  26.412  1.00  0.00      A     
ATOM    497  HB1 ARG A 189     -10.294  -1.645  25.826  1.00  0.00      A     
ATOM    498  HB2 ARG A 189      -8.536  -1.918  25.888  1.00  0.00      A     
ATOM    499  CG  ARG A 189      -9.564  -2.109  27.784  1.00  0.00      A     
ATOM    500  HG1 ARG A 189     -10.123  -1.423  28.458  1.00  0.00      A     
ATOM    501  HG2 ARG A 189     -10.222  -2.998  27.648  1.00  0.00      A     
ATOM    502  CD  ARG A 189      -8.372  -2.651  28.561  1.00  0.00      A     
ATOM    503  HD1 ARG A 189      -7.947  -3.529  28.022  1.00  0.00      A     
ATOM    504  HD2 ARG A 189      -7.574  -1.881  28.675  1.00  0.00      A     
ATOM    505  NE  ARG A 189      -8.777  -3.068  29.946  1.00  0.00      A     
ATOM    506  HE  ARG A 189      -9.771  -3.191  30.047  1.00  0.00      A     
ATOM    507  CZ  ARG A 189      -7.904  -3.271  30.995  1.00  0.00      A     
ATOM    508  NH1 ARG A 189      -6.597  -3.316  30.792  1.00  0.00      A     
ATOM    509 HH11 ARG A 189      -5.976  -3.487  31.544  1.00  0.00      A     
ATOM    510 HH12 ARG A 189      -6.296  -3.306  29.836  1.00  0.00      A     
ATOM    511  NH2 ARG A 189      -8.274  -3.467  32.217  1.00  0.00      A     
ATOM    512 HH21 ARG A 189      -7.595  -3.520  32.936  1.00  0.00      A     
ATOM    513 HH22 ARG A 189      -9.238  -3.348  32.418  1.00  0.00      A     
ATOM    514  C   ARG A 189      -7.996   0.495  27.250  1.00  0.00      A     
ATOM    515  O   ARG A 189      -8.236   0.910  28.370  1.00  0.00      A     
ATOM    516  N   ASP A 190      -6.766   0.395  26.778  1.00  0.00      A     
ATOM    517  HN  ASP A 190      -6.486   0.129  25.859  1.00  0.00      A     
ATOM    518  CA  ASP A 190      -5.674   0.686  27.623  1.00  0.00      A     
ATOM    519  HA  ASP A 190      -5.753  -0.039  28.425  1.00  0.00      A     
ATOM    520  CB  ASP A 190      -4.449   0.487  26.721  1.00  0.00      A     
ATOM    521  HB1 ASP A 190      -4.657  -0.327  25.998  1.00  0.00      A     
ATOM    522  HB2 ASP A 190      -4.229   1.412  26.151  1.00  0.00      A     
ATOM    523  CG  ASP A 190      -3.303   0.107  27.605  1.00  0.00      A     
ATOM    524  OD1 ASP A 190      -2.261   0.776  27.817  1.00  0.00      A     
ATOM    525  OD2 ASP A 190      -3.423  -1.061  28.084  1.00  0.00      A     
ATOM    526  C   ASP A 190      -5.655   2.045  28.266  1.00  0.00      A     
ATOM    527  O   ASP A 190      -5.586   2.112  29.490  1.00  0.00      A     
ATOM    528  N   GLU A 191      -5.927   3.096  27.372  1.00  0.00      A     
ATOM    529  HN  GLU A 191      -6.154   2.853  26.433  1.00  0.00      A     
ATOM    530  CA  GLU A 191      -5.925   4.513  27.625  1.00  0.00      A     
ATOM    531  HA  GLU A 191      -5.027   4.701  28.201  1.00  0.00      A     
ATOM    532  CB  GLU A 191      -6.075   5.134  26.181  1.00  0.00      A     
ATOM    533  HB1 GLU A 191      -6.860   4.560  25.636  1.00  0.00      A     
ATOM    534  HB2 GLU A 191      -6.457   6.177  26.257  1.00  0.00      A     
ATOM    535  CG  GLU A 191      -4.740   5.085  25.396  1.00  0.00      A     
ATOM    536  HG1 GLU A 191      -4.133   4.233  25.753  1.00  0.00      A     
ATOM    537  HG2 GLU A 191      -4.923   4.973  24.309  1.00  0.00      A     
ATOM    538  CD  GLU A 191      -3.869   6.359  25.630  1.00  0.00      A     
ATOM    539  OE1 GLU A 191      -2.720   6.373  25.982  1.00  0.00      A     
ATOM    540  OE2 GLU A 191      -4.493   7.457  25.523  1.00  0.00      A     
ATOM    541  C   GLU A 191      -7.105   5.080  28.424  1.00  0.00      A     
ATOM    542  O   GLU A 191      -7.098   6.196  29.026  1.00  0.00      A     
ATOM    543  N   ASN A 192      -8.214   4.317  28.497  1.00  0.00      A     
ATOM    544  HN  ASN A 192      -8.333   3.417  28.080  1.00  0.00      A     
ATOM    545  CA  ASN A 192      -9.351   4.789  29.222  1.00  0.00      A     
ATOM    546  HA  ASN A 192      -9.107   5.810  29.495  1.00  0.00      A     
ATOM    547  CB  ASN A 192     -10.629   4.648  28.377  1.00  0.00      A     
ATOM    548  HB1 ASN A 192     -10.602   3.652  27.883  1.00  0.00      A     
ATOM    549  HB2 ASN A 192     -11.526   4.673  29.028  1.00  0.00      A     
ATOM    550  CG  ASN A 192     -10.743   5.722  27.275  1.00  0.00      A     
ATOM    551  OD1 ASN A 192     -10.848   6.941  27.505  1.00  0.00      A     
ATOM    552  ND2 ASN A 192     -10.650   5.176  26.040  1.00  0.00      A     
ATOM    553 HD21 ASN A 192     -10.701   5.795  25.261  1.00  0.00      A     
ATOM    554 HD22 ASN A 192     -10.506   4.197  25.938  1.00  0.00      A     
ATOM    555  C   ASN A 192      -9.602   4.002  30.530  1.00  0.00      A     
ATOM    556  O   ASN A 192      -9.631   4.505  31.628  1.00  0.00      A     
ATOM    557  N   GLU A 193      -9.682   2.619  30.430  1.00  0.00      A     
ATOM    558  HN  GLU A 193      -9.570   2.179  29.543  1.00  0.00      A     
ATOM    559  CA  GLU A 193      -9.925   1.680  31.538  1.00  0.00      A     
ATOM    560  HA  GLU A 193     -10.737   2.068  32.139  1.00  0.00      A     
ATOM    561  CB  GLU A 193     -10.288   0.249  30.941  1.00  0.00      A     
ATOM    562  HB1 GLU A 193     -11.191   0.360  30.297  1.00  0.00      A     
ATOM    563  HB2 GLU A 193      -9.473  -0.096  30.267  1.00  0.00      A     
ATOM    564  CG  GLU A 193     -10.544  -0.723  32.169  1.00  0.00      A     
ATOM    565  HG1 GLU A 193      -9.594  -0.895  32.708  1.00  0.00      A     
ATOM    566  HG2 GLU A 193     -11.287  -0.292  32.869  1.00  0.00      A     
ATOM    567  CD  GLU A 193     -11.039  -2.165  31.945  1.00  0.00      A     
ATOM    568  OE1 GLU A 193     -10.919  -3.097  32.799  1.00  0.00      A     
ATOM    569  OE2 GLU A 193     -11.630  -2.361  30.877  1.00  0.00      A     
ATOM    570  C   GLU A 193      -8.705   1.575  32.441  1.00  0.00      A     
ATOM    571  O   GLU A 193      -8.720   1.871  33.635  1.00  0.00      A     
ATOM    572  N   ASP A 194      -7.547   1.102  31.935  1.00  0.00      A     
ATOM    573  HN  ASP A 194      -7.450   0.817  30.985  1.00  0.00      A     
ATOM    574  CA  ASP A 194      -6.355   0.956  32.678  1.00  0.00      A     
ATOM    575  HA  ASP A 194      -6.625   0.372  33.551  1.00  0.00      A     
ATOM    576  CB  ASP A 194      -5.272   0.172  31.794  1.00  0.00      A     
ATOM    577  HB1 ASP A 194      -5.791  -0.565  31.150  1.00  0.00      A     
ATOM    578  HB2 ASP A 194      -4.717   0.875  31.142  1.00  0.00      A     
ATOM    579  CG  ASP A 194      -4.264  -0.596  32.630  1.00  0.00      A     
ATOM    580  OD1 ASP A 194      -4.579  -1.510  33.411  1.00  0.00      A     
ATOM    581  OD2 ASP A 194      -3.099  -0.295  32.380  1.00  0.00      A     
ATOM    582  C   ASP A 194      -5.758   2.294  33.200  1.00  0.00      A     
ATOM    583  O   ASP A 194      -5.385   2.452  34.362  1.00  0.00      A     
ATOM    584  N   MET A 195      -5.583   3.270  32.348  1.00  0.00      A     
ATOM    585  HN  MET A 195      -5.974   3.131  31.441  1.00  0.00      A     
ATOM    586  CA  MET A 195      -4.902   4.536  32.518  1.00  0.00      A     
ATOM    587  HA  MET A 195      -3.991   4.323  33.065  1.00  0.00      A     
ATOM    588  CB  MET A 195      -4.560   5.102  31.087  1.00  0.00      A     
ATOM    589  HB1 MET A 195      -4.129   4.258  30.499  1.00  0.00      A     
ATOM    590  HB2 MET A 195      -5.502   5.393  30.570  1.00  0.00      A     
ATOM    591  CG  MET A 195      -3.565   6.243  31.236  1.00  0.00      A     
ATOM    592  HG1 MET A 195      -2.890   6.056  32.098  1.00  0.00      A     
ATOM    593  HG2 MET A 195      -2.934   6.310  30.323  1.00  0.00      A     
ATOM    594  SD  MET A 195      -4.366   7.858  31.504  1.00  0.00      A     
ATOM    595  CE  MET A 195      -2.968   8.468  32.683  1.00  0.00      A     
ATOM    596  HE1 MET A 195      -3.181   9.493  33.054  1.00  0.00      A     
ATOM    597  HE2 MET A 195      -2.870   7.799  33.565  1.00  0.00      A     
ATOM    598  HE3 MET A 195      -1.987   8.491  32.162  1.00  0.00      A     
ATOM    599  C   MET A 195      -5.712   5.535  33.343  1.00  0.00      A     
ATOM    600  O   MET A 195      -5.280   5.965  34.372  1.00  0.00      A     
ATOM    601  N   HSP A 196      -6.925   5.840  32.877  1.00  0.00      A     
ATOM    602  HN  HSP A 196      -7.294   5.554  31.988  1.00  0.00      A     
ATOM    603  CA  HSP A 196      -7.735   6.634  33.731  1.00  0.00      A     
ATOM    604  HA  HSP A 196      -7.050   7.249  34.302  1.00  0.00      A     
ATOM    605  CB  HSP A 196      -8.550   7.556  32.864  1.00  0.00      A     
ATOM    606  HB1 HSP A 196      -9.072   6.955  32.088  1.00  0.00      A     
ATOM    607  HB2 HSP A 196      -9.342   8.031  33.485  1.00  0.00      A     
ATOM    608  CD2 HSP A 196      -7.367   8.797  30.822  1.00  0.00      A     
ATOM    609  HD2 HSP A 196      -7.535   8.093  30.012  1.00  0.00      A     
ATOM    610  CG  HSP A 196      -7.751   8.687  32.163  1.00  0.00      A     
ATOM    611  NE2 HSP A 196      -6.841  10.036  30.713  1.00  0.00      A     
ATOM    612  HE2 HSP A 196      -6.659  10.517  29.853  1.00  0.00      A     
ATOM    613  ND1 HSP A 196      -7.350   9.850  32.778  1.00  0.00      A     
ATOM    614  HD1 HSP A 196      -7.602  10.146  33.701  1.00  0.00      A     
ATOM    615  CE1 HSP A 196      -6.734  10.601  31.909  1.00  0.00      A     
ATOM    616  HE1 HSP A 196      -6.243  11.539  32.121  1.00  0.00      A     
ATOM    617  C   HSP A 196      -8.611   5.950  34.711  1.00  0.00      A     
ATOM    618  O   HSP A 196      -8.581   6.230  35.898  1.00  0.00      A     
ATOM    619  N   GLY A 197      -9.545   5.052  34.262  1.00  0.00      A     
ATOM    620  HN  GLY A 197      -9.674   4.722  33.328  1.00  0.00      A     
ATOM    621  CA  GLY A 197     -10.471   4.503  35.264  1.00  0.00      A     
ATOM    622  HA1 GLY A 197     -10.809   5.358  35.833  1.00  0.00      A     
ATOM    623  HA2 GLY A 197      -9.887   3.793  35.834  1.00  0.00      A     
ATOM    624  C   GLY A 197     -11.662   3.800  34.743  1.00  0.00      A     
ATOM    625  O   GLY A 197     -12.273   2.941  35.435  1.00  0.00      A     
ATOM    626  N   GLY A 198     -12.049   4.066  33.470  1.00  0.00      A     
ATOM    627  HN  GLY A 198     -11.448   4.628  32.903  1.00  0.00      A     
ATOM    628  CA  GLY A 198     -13.280   3.607  32.826  1.00  0.00      A     
ATOM    629  HA1 GLY A 198     -14.064   3.743  33.558  1.00  0.00      A     
ATOM    630  HA2 GLY A 198     -13.106   2.576  32.548  1.00  0.00      A     
ATOM    631  C   GLY A 198     -13.670   4.369  31.574  1.00  0.00      A     
ATOM    632  O   GLY A 198     -12.829   5.043  31.038  1.00  0.00      A     
ATOM    633  N   GLY A 199     -14.940   4.216  31.108  1.00  0.00      A     
ATOM    634  HN  GLY A 199     -15.547   3.686  31.699  1.00  0.00      A     
ATOM    635  CA  GLY A 199     -15.535   4.712  29.879  1.00  0.00      A     
ATOM    636  HA1 GLY A 199     -15.435   5.784  29.983  1.00  0.00      A     
ATOM    637  HA2 GLY A 199     -16.553   4.353  29.942  1.00  0.00      A     
ATOM    638  C   GLY A 199     -15.003   4.332  28.571  1.00  0.00      A     
ATOM    639  O   GLY A 199     -14.785   5.240  27.732  1.00  0.00      A     
ATOM    640  N   VAL A 200     -14.913   2.995  28.243  1.00  0.00      A     
ATOM    641  HN  VAL A 200     -15.150   2.334  28.951  1.00  0.00      A     
ATOM    642  CA  VAL A 200     -14.514   2.407  26.988  1.00  0.00      A     
ATOM    643  HA  VAL A 200     -13.940   3.115  26.403  1.00  0.00      A     
ATOM    644  CB  VAL A 200     -13.727   1.057  27.118  1.00  0.00      A     
ATOM    645  HB  VAL A 200     -14.417   0.307  27.576  1.00  0.00      A     
ATOM    646  CG1 VAL A 200     -13.273   0.545  25.716  1.00  0.00      A     
ATOM    647 HG11 VAL A 200     -12.683  -0.391  25.820  1.00  0.00      A     
ATOM    648 HG12 VAL A 200     -14.140   0.318  25.062  1.00  0.00      A     
ATOM    649 HG13 VAL A 200     -12.634   1.300  25.210  1.00  0.00      A     
ATOM    650  CG2 VAL A 200     -12.495   1.454  27.937  1.00  0.00      A     
ATOM    651 HG21 VAL A 200     -11.817   0.585  28.073  1.00  0.00      A     
ATOM    652 HG22 VAL A 200     -11.929   2.262  27.424  1.00  0.00      A     
ATOM    653 HG23 VAL A 200     -12.783   1.816  28.946  1.00  0.00      A     
ATOM    654  C   VAL A 200     -15.868   2.161  26.233  1.00  0.00      A     
ATOM    655  O   VAL A 200     -16.254   2.959  25.371  1.00  0.00      A     
ATOM    656  N   THR A 201     -16.485   0.962  26.405  1.00  0.00      A     
ATOM    657  HN  THR A 201     -16.019   0.345  27.039  1.00  0.00      A     
ATOM    658  CA  THR A 201     -17.698   0.421  25.832  1.00  0.00      A     
ATOM    659  HA  THR A 201     -17.884   1.050  24.972  1.00  0.00      A     
ATOM    660  CB  THR A 201     -17.634  -1.019  25.352  1.00  0.00      A     
ATOM    661  HB  THR A 201     -18.693  -1.366  25.270  1.00  0.00      A     
ATOM    662  OG1 THR A 201     -17.005  -1.754  26.314  1.00  0.00      A     
ATOM    663  HG1 THR A 201     -16.974  -2.653  25.970  1.00  0.00      A     
ATOM    664  CG2 THR A 201     -16.583  -1.055  24.203  1.00  0.00      A     
ATOM    665 HG21 THR A 201     -16.559  -2.055  23.720  1.00  0.00      A     
ATOM    666 HG22 THR A 201     -16.836  -0.305  23.423  1.00  0.00      A     
ATOM    667 HG23 THR A 201     -15.564  -0.830  24.585  1.00  0.00      A     
ATOM    668  C   THR A 201     -18.964   0.514  26.731  1.00  0.00      A     
ATOM    669  O   THR A 201     -18.872   0.895  27.896  1.00  0.00      A     
ATOM    670  N   PHE A 202     -20.185   0.286  26.189  1.00  0.00      A     
ATOM    671  HN  PHE A 202     -20.353  -0.001  25.247  1.00  0.00      A     
ATOM    672  CA  PHE A 202     -21.411   0.458  27.007  1.00  0.00      A     
ATOM    673  HA  PHE A 202     -21.266   1.330  27.634  1.00  0.00      A     
ATOM    674  CB  PHE A 202     -22.616   0.600  26.242  1.00  0.00      A     
ATOM    675  HB1 PHE A 202     -22.442   1.328  25.420  1.00  0.00      A     
ATOM    676  HB2 PHE A 202     -22.906  -0.363  25.770  1.00  0.00      A     
ATOM    677  CG  PHE A 202     -23.888   1.121  26.862  1.00  0.00      A     
ATOM    678  CD1 PHE A 202     -24.592   0.445  27.829  1.00  0.00      A     
ATOM    679  HD1 PHE A 202     -24.323  -0.574  28.073  1.00  0.00      A     
ATOM    680  CE1 PHE A 202     -25.699   1.044  28.542  1.00  0.00      A     
ATOM    681  HE1 PHE A 202     -26.215   0.483  29.309  1.00  0.00      A     
ATOM    682  CZ  PHE A 202     -26.003   2.345  28.160  1.00  0.00      A     
ATOM    683  HZ  PHE A 202     -26.855   2.829  28.615  1.00  0.00      A     
ATOM    684  CD2 PHE A 202     -24.211   2.414  26.535  1.00  0.00      A     
ATOM    685  HD2 PHE A 202     -23.681   2.919  25.739  1.00  0.00      A     
ATOM    686  CE2 PHE A 202     -25.224   3.037  27.210  1.00  0.00      A     
ATOM    687  HE2 PHE A 202     -25.439   4.079  27.017  1.00  0.00      A     
ATOM    688  C   PHE A 202     -21.536  -0.738  27.931  1.00  0.00      A     
ATOM    689  O   PHE A 202     -21.601  -0.667  29.141  1.00  0.00      A     
ATOM    690  N   HSP A 203     -21.510  -1.971  27.293  1.00  0.00      A     
ATOM    691  HN  HSP A 203     -21.495  -1.885  26.293  1.00  0.00      A     
ATOM    692  CA  HSP A 203     -21.503  -3.271  27.869  1.00  0.00      A     
ATOM    693  HA  HSP A 203     -21.412  -3.296  28.948  1.00  0.00      A     
ATOM    694  CB  HSP A 203     -22.677  -4.163  27.466  1.00  0.00      A     
ATOM    695  HB1 HSP A 203     -22.642  -4.333  26.368  1.00  0.00      A     
ATOM    696  HB2 HSP A 203     -22.556  -5.160  27.947  1.00  0.00      A     
ATOM    697  CD2 HSP A 203     -25.037  -3.117  27.110  1.00  0.00      A     
ATOM    698  HD2 HSP A 203     -25.203  -3.233  26.042  1.00  0.00      A     
ATOM    699  CG  HSP A 203     -24.056  -3.606  27.846  1.00  0.00      A     
ATOM    700  NE2 HSP A 203     -25.914  -2.511  27.982  1.00  0.00      A     
ATOM    701  HE2 HSP A 203     -26.774  -2.064  27.726  1.00  0.00      A     
ATOM    702  ND1 HSP A 203     -24.389  -3.440  29.172  1.00  0.00      A     
ATOM    703  HD1 HSP A 203     -23.940  -3.879  29.953  1.00  0.00      A     
ATOM    704  CE1 HSP A 203     -25.496  -2.760  29.205  1.00  0.00      A     
ATOM    705  HE1 HSP A 203     -26.025  -2.458  30.097  1.00  0.00      A     
ATOM    706  C   HSP A 203     -20.151  -3.739  27.299  1.00  0.00      A     
ATOM    707  O   HSP A 203     -19.113  -3.110  27.508  1.00  0.00      A     
ATOM    708  N   THR A 204     -20.068  -4.889  26.568  1.00  0.00      A     
ATOM    709  HN  THR A 204     -20.918  -5.414  26.566  1.00  0.00      A     
ATOM    710  CA  THR A 204     -18.976  -5.501  25.787  1.00  0.00      A     
ATOM    711  HA  THR A 204     -18.086  -5.399  26.394  1.00  0.00      A     
ATOM    712  CB  THR A 204     -19.201  -6.953  25.462  1.00  0.00      A     
ATOM    713  HB  THR A 204     -18.718  -7.127  24.470  1.00  0.00      A     
ATOM    714  OG1 THR A 204     -20.600  -7.311  25.298  1.00  0.00      A     
ATOM    715  HG1 THR A 204     -20.603  -8.255  25.108  1.00  0.00      A     
ATOM    716  CG2 THR A 204     -18.642  -7.729  26.595  1.00  0.00      A     
ATOM    717 HG21 THR A 204     -18.667  -8.818  26.379  1.00  0.00      A     
ATOM    718 HG22 THR A 204     -17.585  -7.441  26.777  1.00  0.00      A     
ATOM    719 HG23 THR A 204     -19.218  -7.546  27.528  1.00  0.00      A     
ATOM    720  C   THR A 204     -18.710  -4.718  24.483  1.00  0.00      A     
ATOM    721  O   THR A 204     -19.401  -3.781  24.061  1.00  0.00      A     
ATOM    722  N   TYR A 205     -17.769  -5.192  23.703  1.00  0.00      A     
ATOM    723  HN  TYR A 205     -17.170  -5.946  23.967  1.00  0.00      A     
ATOM    724  CA  TYR A 205     -17.517  -4.659  22.385  1.00  0.00      A     
ATOM    725  HA  TYR A 205     -17.960  -3.670  22.373  1.00  0.00      A     
ATOM    726  CB  TYR A 205     -15.957  -4.487  22.175  1.00  0.00      A     
ATOM    727  HB1 TYR A 205     -15.540  -3.888  23.014  1.00  0.00      A     
ATOM    728  HB2 TYR A 205     -15.447  -5.475  22.192  1.00  0.00      A     
ATOM    729  CG  TYR A 205     -15.675  -3.780  20.931  1.00  0.00      A     
ATOM    730  CD1 TYR A 205     -15.493  -4.471  19.721  1.00  0.00      A     
ATOM    731  HD1 TYR A 205     -15.569  -5.550  19.701  1.00  0.00      A     
ATOM    732  CE1 TYR A 205     -15.199  -3.779  18.576  1.00  0.00      A     
ATOM    733  HE1 TYR A 205     -14.922  -4.303  17.673  1.00  0.00      A     
ATOM    734  CZ  TYR A 205     -15.257  -2.441  18.609  1.00  0.00      A     
ATOM    735  OH  TYR A 205     -14.986  -1.650  17.509  1.00  0.00      A     
ATOM    736  HH  TYR A 205     -15.162  -0.740  17.758  1.00  0.00      A     
ATOM    737  CD2 TYR A 205     -15.720  -2.385  20.939  1.00  0.00      A     
ATOM    738  HD2 TYR A 205     -15.841  -1.854  21.873  1.00  0.00      A     
ATOM    739  CE2 TYR A 205     -15.553  -1.758  19.731  1.00  0.00      A     
ATOM    740  HE2 TYR A 205     -15.638  -0.683  19.669  1.00  0.00      A     
ATOM    741  C   TYR A 205     -18.211  -5.484  21.271  1.00  0.00      A     
ATOM    742  O   TYR A 205     -19.260  -5.079  20.881  1.00  0.00      A     
ATOM    743  N   SER A 206     -17.681  -6.621  20.818  1.00  0.00      A     
ATOM    744  HN  SER A 206     -16.782  -6.953  21.103  1.00  0.00      A     
ATOM    745  CA  SER A 206     -18.366  -7.491  19.859  1.00  0.00      A     
ATOM    746  HA  SER A 206     -19.026  -6.865  19.273  1.00  0.00      A     
ATOM    747  CB  SER A 206     -17.497  -8.124  18.699  1.00  0.00      A     
ATOM    748  HB1 SER A 206     -16.766  -7.357  18.356  1.00  0.00      A     
ATOM    749  HB2 SER A 206     -16.909  -8.988  19.082  1.00  0.00      A     
ATOM    750  OG  SER A 206     -18.341  -8.494  17.612  1.00  0.00      A     
ATOM    751  HG1 SER A 206     -17.769  -8.662  16.853  1.00  0.00      A     
ATOM    752  C   SER A 206     -19.255  -8.489  20.647  1.00  0.00      A     
ATOM    753  O   SER A 206     -20.322  -8.181  21.139  1.00  0.00      A     
ATOM    754  N   ASN A 207     -18.665  -9.696  20.848  1.00  0.00      A     
ATOM    755  HN  ASN A 207     -17.919 -10.047  20.283  1.00  0.00      A     
ATOM    756  CA  ASN A 207     -19.072 -10.568  21.898  1.00  0.00      A     
ATOM    757  HA  ASN A 207     -20.125 -10.354  22.046  1.00  0.00      A     
ATOM    758  CB  ASN A 207     -18.865 -12.013  21.484  1.00  0.00      A     
ATOM    759  HB1 ASN A 207     -17.770 -12.195  21.419  1.00  0.00      A     
ATOM    760  HB2 ASN A 207     -19.271 -12.697  22.257  1.00  0.00      A     
ATOM    761  CG  ASN A 207     -19.505 -12.346  20.062  1.00  0.00      A     
ATOM    762  OD1 ASN A 207     -20.696 -12.685  20.044  1.00  0.00      A     
ATOM    763  ND2 ASN A 207     -18.694 -12.401  18.999  1.00  0.00      A     
ATOM    764 HD21 ASN A 207     -19.110 -12.599  18.116  1.00  0.00      A     
ATOM    765 HD22 ASN A 207     -17.722 -12.218  19.104  1.00  0.00      A     
ATOM    766  C   ASN A 207     -18.344 -10.293  23.238  1.00  0.00      A     
ATOM    767  O   ASN A 207     -18.989 -10.238  24.303  1.00  0.00      A     
ATOM    768  N   SER A 208     -16.960 -10.148  23.213  1.00  0.00      A     
ATOM    769  HN  SER A 208     -16.487 -10.054  22.337  1.00  0.00      A     
ATOM    770  CA  SER A 208     -16.097 -10.117  24.350  1.00  0.00      A     
ATOM    771  HA  SER A 208     -16.683 -10.524  25.163  1.00  0.00      A     
ATOM    772  CB  SER A 208     -14.784 -10.874  24.050  1.00  0.00      A     
ATOM    773  HB1 SER A 208     -14.058 -10.644  24.863  1.00  0.00      A     
ATOM    774  HB2 SER A 208     -14.958 -11.974  24.068  1.00  0.00      A     
ATOM    775  OG  SER A 208     -14.115 -10.576  22.858  1.00  0.00      A     
ATOM    776  HG1 SER A 208     -13.229 -10.953  22.928  1.00  0.00      A     
ATOM    777  C   SER A 208     -15.668  -8.637  24.768  1.00  0.00      A     
ATOM    778  O   SER A 208     -16.175  -7.598  24.282  1.00  0.00      A     
ATOM    779  N   THR A 209     -14.518  -8.518  25.556  1.00  0.00      A     
ATOM    780  HN  THR A 209     -13.925  -9.236  25.918  1.00  0.00      A     
ATOM    781  CA  THR A 209     -14.094  -7.122  25.923  1.00  0.00      A     
ATOM    782  HA  THR A 209     -14.796  -6.425  25.486  1.00  0.00      A     
ATOM    783  CB  THR A 209     -13.992  -6.929  27.418  1.00  0.00      A     
ATOM    784  HB  THR A 209     -14.979  -7.241  27.839  1.00  0.00      A     
ATOM    785  OG1 THR A 209     -13.800  -5.554  27.822  1.00  0.00      A     
ATOM    786  HG1 THR A 209     -13.741  -5.575  28.783  1.00  0.00      A     
ATOM    787  CG2 THR A 209     -13.039  -7.903  28.137  1.00  0.00      A     
ATOM    788 HG21 THR A 209     -13.102  -7.777  29.238  1.00  0.00      A     
ATOM    789 HG22 THR A 209     -13.307  -8.954  27.898  1.00  0.00      A     
ATOM    790 HG23 THR A 209     -11.985  -7.734  27.827  1.00  0.00      A     
ATOM    791  C   THR A 209     -12.785  -6.913  25.213  1.00  0.00      A     
ATOM    792  O   THR A 209     -11.974  -7.830  25.340  1.00  0.00      A     
ATOM    793  N   ILE A 210     -12.561  -5.817  24.485  1.00  0.00      A     
ATOM    794  HN  ILE A 210     -13.210  -5.062  24.421  1.00  0.00      A     
ATOM    795  CA  ILE A 210     -11.362  -5.626  23.726  1.00  0.00      A     
ATOM    796  HA  ILE A 210     -11.248  -6.537  23.152  1.00  0.00      A     
ATOM    797  CB  ILE A 210     -11.388  -4.533  22.644  1.00  0.00      A     
ATOM    798  HB  ILE A 210     -10.336  -4.491  22.264  1.00  0.00      A     
ATOM    799  CG2 ILE A 210     -12.340  -4.862  21.509  1.00  0.00      A     
ATOM    800 HG21 ILE A 210     -12.221  -4.138  20.677  1.00  0.00      A     
ATOM    801 HG22 ILE A 210     -12.138  -5.876  21.104  1.00  0.00      A     
ATOM    802 HG23 ILE A 210     -13.395  -4.825  21.852  1.00  0.00      A     
ATOM    803  CG1 ILE A 210     -11.695  -3.180  23.330  1.00  0.00      A     
ATOM    804 HG11 ILE A 210     -12.766  -3.145  23.631  1.00  0.00      A     
ATOM    805 HG12 ILE A 210     -11.089  -3.102  24.262  1.00  0.00      A     
ATOM    806  CD  ILE A 210     -11.363  -1.953  22.405  1.00  0.00      A     
ATOM    807  HD1 ILE A 210     -11.540  -1.000  22.949  1.00  0.00      A     
ATOM    808  HD2 ILE A 210     -10.299  -1.979  22.087  1.00  0.00      A     
ATOM    809  HD3 ILE A 210     -12.002  -1.954  21.497  1.00  0.00      A     
ATOM    810  C   ILE A 210     -10.149  -5.480  24.534  1.00  0.00      A     
ATOM    811  O   ILE A 210     -10.276  -5.148  25.727  1.00  0.00      A     
ATOM    812  N   GLY A 211      -8.970  -5.711  24.009  1.00  0.00      A     
ATOM    813  HN  GLY A 211      -8.782  -6.183  23.149  1.00  0.00      A     
ATOM    814  CA  GLY A 211      -7.793  -5.237  24.742  1.00  0.00      A     
ATOM    815  HA1 GLY A 211      -8.085  -5.104  25.775  1.00  0.00      A     
ATOM    816  HA2 GLY A 211      -7.446  -4.333  24.259  1.00  0.00      A     
ATOM    817  C   GLY A 211      -6.646  -6.270  24.699  1.00  0.00      A     
ATOM    818  O   GLY A 211      -5.778  -6.319  23.872  1.00  0.00      A     
ATOM    819  N   TYR A 212      -6.733  -7.305  25.616  1.00  0.00      A     
ATOM    820  HN  TYR A 212      -7.445  -7.315  26.316  1.00  0.00      A     
ATOM    821  CA  TYR A 212      -5.863  -8.404  25.655  1.00  0.00      A     
ATOM    822  HA  TYR A 212      -4.866  -7.982  25.633  1.00  0.00      A     
ATOM    823  CB  TYR A 212      -5.930  -9.178  26.966  1.00  0.00      A     
ATOM    824  HB1 TYR A 212      -6.900  -9.718  27.021  1.00  0.00      A     
ATOM    825  HB2 TYR A 212      -5.125  -9.943  27.012  1.00  0.00      A     
ATOM    826  CG  TYR A 212      -5.852  -8.291  28.185  1.00  0.00      A     
ATOM    827  CD1 TYR A 212      -4.559  -7.791  28.521  1.00  0.00      A     
ATOM    828  HD1 TYR A 212      -3.707  -8.050  27.908  1.00  0.00      A     
ATOM    829  CE1 TYR A 212      -4.344  -6.974  29.656  1.00  0.00      A     
ATOM    830  HE1 TYR A 212      -3.376  -6.531  29.839  1.00  0.00      A     
ATOM    831  CZ  TYR A 212      -5.383  -6.747  30.544  1.00  0.00      A     
ATOM    832  OH  TYR A 212      -5.193  -5.890  31.610  1.00  0.00      A     
ATOM    833  HH  TYR A 212      -6.034  -5.805  32.064  1.00  0.00      A     
ATOM    834  CD2 TYR A 212      -6.850  -8.143  29.167  1.00  0.00      A     
ATOM    835  HD2 TYR A 212      -7.807  -8.630  29.042  1.00  0.00      A     
ATOM    836  CE2 TYR A 212      -6.599  -7.393  30.366  1.00  0.00      A     
ATOM    837  HE2 TYR A 212      -7.352  -7.350  31.139  1.00  0.00      A     
ATOM    838  C   TYR A 212      -5.987  -9.332  24.445  1.00  0.00      A     
ATOM    839  O   TYR A 212      -4.986  -9.575  23.765  1.00  0.00      A     
ATOM    840  N   GLN A 213      -7.219  -9.607  24.062  1.00  0.00      A     
ATOM    841  HN  GLN A 213      -8.075  -9.240  24.422  1.00  0.00      A     
ATOM    842  CA  GLN A 213      -7.383 -10.570  22.972  1.00  0.00      A     
ATOM    843  HA  GLN A 213      -6.964 -11.483  23.376  1.00  0.00      A     
ATOM    844  CB  GLN A 213      -8.900 -10.860  22.734  1.00  0.00      A     
ATOM    845  HB1 GLN A 213      -9.364 -10.994  23.739  1.00  0.00      A     
ATOM    846  HB2 GLN A 213      -9.382  -9.961  22.287  1.00  0.00      A     
ATOM    847  CG  GLN A 213      -9.286 -12.113  21.869  1.00  0.00      A     
ATOM    848  HG1 GLN A 213      -8.848 -12.031  20.851  1.00  0.00      A     
ATOM    849  HG2 GLN A 213      -8.899 -13.044  22.332  1.00  0.00      A     
ATOM    850  CD  GLN A 213     -10.843 -12.190  21.717  1.00  0.00      A     
ATOM    851  OE1 GLN A 213     -11.564 -11.773  22.642  1.00  0.00      A     
ATOM    852  NE2 GLN A 213     -11.268 -12.661  20.574  1.00  0.00      A     
ATOM    853 HE21 GLN A 213     -12.254 -12.717  20.449  1.00  0.00      A     
ATOM    854 HE22 GLN A 213     -10.613 -12.958  19.887  1.00  0.00      A     
ATOM    855  C   GLN A 213      -6.679 -10.291  21.627  1.00  0.00      A     
ATOM    856  O   GLN A 213      -6.425 -11.208  20.784  1.00  0.00      A     
ATOM    857  N   GLN A 214      -6.313  -9.051  21.434  1.00  0.00      A     
ATOM    858  HN  GLN A 214      -6.552  -8.381  22.135  1.00  0.00      A     
ATOM    859  CA  GLN A 214      -5.566  -8.490  20.275  1.00  0.00      A     
ATOM    860  HA  GLN A 214      -5.461  -9.259  19.520  1.00  0.00      A     
ATOM    861  CB  GLN A 214      -6.147  -7.040  19.829  1.00  0.00      A     
ATOM    862  HB1 GLN A 214      -6.132  -6.394  20.737  1.00  0.00      A     
ATOM    863  HB2 GLN A 214      -5.447  -6.570  19.101  1.00  0.00      A     
ATOM    864  CG  GLN A 214      -7.543  -7.051  19.267  1.00  0.00      A     
ATOM    865  HG1 GLN A 214      -7.765  -6.086  18.762  1.00  0.00      A     
ATOM    866  HG2 GLN A 214      -7.659  -7.861  18.518  1.00  0.00      A     
ATOM    867  CD  GLN A 214      -8.600  -7.230  20.380  1.00  0.00      A     
ATOM    868  OE1 GLN A 214      -8.372  -6.830  21.528  1.00  0.00      A     
ATOM    869  NE2 GLN A 214      -9.815  -7.739  20.068  1.00  0.00      A     
ATOM    870 HE21 GLN A 214     -10.468  -7.834  20.814  1.00  0.00      A     
ATOM    871 HE22 GLN A 214     -10.011  -8.012  19.132  1.00  0.00      A     
ATOM    872  C   GLN A 214      -4.096  -8.124  20.800  1.00  0.00      A     
ATOM    873  O   GLN A 214      -3.156  -8.636  20.186  1.00  0.00      A     
ATOM    874  N   SER A 215      -3.903  -7.332  21.829  1.00  0.00      A     
ATOM    875  HN  SER A 215      -4.642  -7.055  22.444  1.00  0.00      A     
ATOM    876  CA  SER A 215      -2.606  -6.783  22.174  1.00  0.00      A     
ATOM    877  HA  SER A 215      -2.258  -6.411  21.219  1.00  0.00      A     
ATOM    878  CB  SER A 215      -2.832  -5.601  23.201  1.00  0.00      A     
ATOM    879  HB1 SER A 215      -1.865  -5.062  23.327  1.00  0.00      A     
ATOM    880  HB2 SER A 215      -3.564  -4.868  22.793  1.00  0.00      A     
ATOM    881  OG  SER A 215      -3.271  -6.041  24.550  1.00  0.00      A     
ATOM    882  HG1 SER A 215      -3.162  -5.287  25.143  1.00  0.00      A     
ATOM    883  C   SER A 215      -1.483  -7.718  22.748  1.00  0.00      A     
ATOM    884  O   SER A 215      -0.512  -8.083  22.128  1.00  0.00      A     
ATOM    885  N   THR A 216      -1.657  -8.273  23.978  1.00  0.00      A     
ATOM    886  HN  THR A 216      -2.488  -8.095  24.504  1.00  0.00      A     
ATOM    887  CA  THR A 216      -0.693  -9.158  24.652  1.00  0.00      A     
ATOM    888  HA  THR A 216       0.282  -8.874  24.279  1.00  0.00      A     
ATOM    889  CB  THR A 216      -0.724  -9.071  26.164  1.00  0.00      A     
ATOM    890  HB  THR A 216       0.012  -9.827  26.533  1.00  0.00      A     
ATOM    891  OG1 THR A 216      -1.974  -9.429  26.683  1.00  0.00      A     
ATOM    892  HG1 THR A 216      -1.893  -9.330  27.638  1.00  0.00      A     
ATOM    893  CG2 THR A 216      -0.515  -7.648  26.599  1.00  0.00      A     
ATOM    894 HG21 THR A 216      -0.421  -7.582  27.703  1.00  0.00      A     
ATOM    895 HG22 THR A 216       0.416  -7.239  26.152  1.00  0.00      A     
ATOM    896 HG23 THR A 216      -1.364  -7.004  26.283  1.00  0.00      A     
ATOM    897  C   THR A 216      -0.908 -10.621  24.242  1.00  0.00      A     
ATOM    898  O   THR A 216      -0.050 -11.480  24.379  1.00  0.00      A     
ATOM    899  N   SER A 217      -2.130 -10.995  23.765  1.00  0.00      A     
ATOM    900  HN  SER A 217      -2.893 -10.367  23.613  1.00  0.00      A     
ATOM    901  CA  SER A 217      -2.433 -12.428  23.420  1.00  0.00      A     
ATOM    902  HA  SER A 217      -1.917 -12.996  24.183  1.00  0.00      A     
ATOM    903  CB  SER A 217      -4.014 -12.693  23.382  1.00  0.00      A     
ATOM    904  HB1 SER A 217      -4.462 -12.247  24.299  1.00  0.00      A     
ATOM    905  HB2 SER A 217      -4.473 -12.176  22.509  1.00  0.00      A     
ATOM    906  OG  SER A 217      -4.397 -14.043  23.362  1.00  0.00      A     
ATOM    907  HG1 SER A 217      -5.341 -14.073  23.564  1.00  0.00      A     
ATOM    908  C   SER A 217      -1.909 -12.912  22.055  1.00  0.00      A     
ATOM    909  O   SER A 217      -0.988 -13.725  22.048  1.00  0.00      A     
ATOM    910  N   PHE A 218      -2.441 -12.404  20.927  1.00  0.00      A     
ATOM    911  HN  PHE A 218      -3.103 -11.656  20.924  1.00  0.00      A     
ATOM    912  CA  PHE A 218      -2.090 -12.912  19.593  1.00  0.00      A     
ATOM    913  HA  PHE A 218      -1.671 -13.891  19.789  1.00  0.00      A     
ATOM    914  CB  PHE A 218      -3.408 -13.109  18.714  1.00  0.00      A     
ATOM    915  HB1 PHE A 218      -4.077 -12.233  18.861  1.00  0.00      A     
ATOM    916  HB2 PHE A 218      -3.163 -13.156  17.631  1.00  0.00      A     
ATOM    917  CG  PHE A 218      -4.189 -14.333  19.126  1.00  0.00      A     
ATOM    918  CD1 PHE A 218      -4.127 -15.472  18.355  1.00  0.00      A     
ATOM    919  HD1 PHE A 218      -3.641 -15.439  17.389  1.00  0.00      A     
ATOM    920  CE1 PHE A 218      -4.684 -16.682  18.784  1.00  0.00      A     
ATOM    921  HE1 PHE A 218      -4.478 -17.594  18.242  1.00  0.00      A     
ATOM    922  CZ  PHE A 218      -5.494 -16.680  19.916  1.00  0.00      A     
ATOM    923  HZ  PHE A 218      -5.946 -17.607  20.239  1.00  0.00      A     
ATOM    924  CD2 PHE A 218      -5.019 -14.332  20.188  1.00  0.00      A     
ATOM    925  HD2 PHE A 218      -5.200 -13.415  20.731  1.00  0.00      A     
ATOM    926  CE2 PHE A 218      -5.716 -15.515  20.632  1.00  0.00      A     
ATOM    927  HE2 PHE A 218      -6.376 -15.462  21.487  1.00  0.00      A     
ATOM    928  C   PHE A 218      -1.011 -12.101  18.803  1.00  0.00      A     
ATOM    929  O   PHE A 218      -1.356 -11.208  18.008  1.00  0.00      A     
ATOM    930  N   THR A 219       0.303 -12.418  19.120  1.00  0.00      A     
ATOM    931  HN  THR A 219       0.564 -13.150  19.749  1.00  0.00      A     
ATOM    932  CA  THR A 219       1.441 -11.683  18.540  1.00  0.00      A     
ATOM    933  HA  THR A 219       0.942 -10.860  18.047  1.00  0.00      A     
ATOM    934  CB  THR A 219       2.348 -11.091  19.648  1.00  0.00      A     
ATOM    935  HB  THR A 219       3.243 -10.673  19.126  1.00  0.00      A     
ATOM    936  OG1 THR A 219       2.929 -11.935  20.656  1.00  0.00      A     
ATOM    937  HG1 THR A 219       3.432 -11.344  21.227  1.00  0.00      A     
ATOM    938  CG2 THR A 219       1.491 -10.043  20.372  1.00  0.00      A     
ATOM    939 HG21 THR A 219       2.097  -9.482  21.114  1.00  0.00      A     
ATOM    940 HG22 THR A 219       1.078  -9.311  19.645  1.00  0.00      A     
ATOM    941 HG23 THR A 219       0.641 -10.520  20.906  1.00  0.00      A     
ATOM    942  C   THR A 219       2.340 -12.341  17.488  1.00  0.00      A     
ATOM    943  O   THR A 219       2.744 -11.678  16.567  1.00  0.00      A     
ATOM    944  N   ASP A 220       2.550 -13.640  17.630  1.00  0.00      A     
ATOM    945  HN  ASP A 220       2.125 -14.152  18.372  1.00  0.00      A     
ATOM    946  CA  ASP A 220       3.405 -14.491  16.752  1.00  0.00      A     
ATOM    947  HA  ASP A 220       4.419 -14.157  16.938  1.00  0.00      A     
ATOM    948  CB  ASP A 220       3.569 -15.958  17.186  1.00  0.00      A     
ATOM    949  HB1 ASP A 220       2.644 -16.517  16.941  1.00  0.00      A     
ATOM    950  HB2 ASP A 220       4.415 -16.432  16.649  1.00  0.00      A     
ATOM    951  CG  ASP A 220       3.806 -16.092  18.695  1.00  0.00      A     
ATOM    952  OD1 ASP A 220       4.966 -16.333  19.108  1.00  0.00      A     
ATOM    953  OD2 ASP A 220       2.810 -15.978  19.404  1.00  0.00      A     
ATOM    954  C   ASP A 220       3.152 -14.339  15.201  1.00  0.00      A     
ATOM    955  O   ASP A 220       4.102 -14.007  14.527  1.00  0.00      A     
ATOM    956  N   PRO A 221       1.977 -14.623  14.654  1.00  0.00      A     
ATOM    957  CD  PRO A 221       0.700 -14.832  15.319  1.00  0.00      A     
ATOM    958  HD1 PRO A 221       0.485 -14.062  16.094  1.00  0.00      A     
ATOM    959  HD2 PRO A 221       0.612 -15.843  15.780  1.00  0.00      A     
ATOM    960  CA  PRO A 221       1.909 -14.590  13.191  1.00  0.00      A     
ATOM    961  HA  PRO A 221       2.706 -15.202  12.784  1.00  0.00      A     
ATOM    962  CB  PRO A 221       0.510 -15.256  12.960  1.00  0.00      A     
ATOM    963  HB1 PRO A 221       0.535 -16.366  13.033  1.00  0.00      A     
ATOM    964  HB2 PRO A 221       0.031 -14.950  12.003  1.00  0.00      A     
ATOM    965  CG  PRO A 221      -0.311 -14.695  14.133  1.00  0.00      A     
ATOM    966  HG1 PRO A 221      -1.245 -15.268  14.294  1.00  0.00      A     
ATOM    967  HG2 PRO A 221      -0.585 -13.622  14.007  1.00  0.00      A     
ATOM    968  C   PRO A 221       2.002 -13.169  12.586  1.00  0.00      A     
ATOM    969  O   PRO A 221       2.175 -12.950  11.414  1.00  0.00      A     
ATOM    970  N   PHE A 222       1.766 -12.163  13.386  1.00  0.00      A     
ATOM    971  HN  PHE A 222       1.562 -12.194  14.363  1.00  0.00      A     
ATOM    972  CA  PHE A 222       1.797 -10.794  12.806  1.00  0.00      A     
ATOM    973  HA  PHE A 222       1.452 -10.905  11.785  1.00  0.00      A     
ATOM    974  CB  PHE A 222       1.017  -9.816  13.695  1.00  0.00      A     
ATOM    975  HB1 PHE A 222       1.316  -9.970  14.755  1.00  0.00      A     
ATOM    976  HB2 PHE A 222       1.257  -8.762  13.437  1.00  0.00      A     
ATOM    977  CG  PHE A 222      -0.418 -10.138  13.537  1.00  0.00      A     
ATOM    978  CD1 PHE A 222      -1.183 -10.530  14.708  1.00  0.00      A     
ATOM    979  HD1 PHE A 222      -0.714 -10.519  15.682  1.00  0.00      A     
ATOM    980  CE1 PHE A 222      -2.486 -10.905  14.490  1.00  0.00      A     
ATOM    981  HE1 PHE A 222      -3.072 -11.319  15.298  1.00  0.00      A     
ATOM    982  CZ  PHE A 222      -3.089 -10.758  13.230  1.00  0.00      A     
ATOM    983  HZ  PHE A 222      -4.137 -11.008  13.142  1.00  0.00      A     
ATOM    984  CD2 PHE A 222      -1.026  -9.993  12.270  1.00  0.00      A     
ATOM    985  HD2 PHE A 222      -0.438  -9.670  11.422  1.00  0.00      A     
ATOM    986  CE2 PHE A 222      -2.394 -10.302  12.127  1.00  0.00      A     
ATOM    987  HE2 PHE A 222      -2.876 -10.181  11.167  1.00  0.00      A     
ATOM    988  C   PHE A 222       3.235 -10.193  12.740  1.00  0.00      A     
ATOM    989  O   PHE A 222       3.543  -9.174  12.186  1.00  0.00      A     
ATOM    990  N   PHE A 223       4.243 -10.896  13.292  1.00  0.00      A     
ATOM    991  HN  PHE A 223       4.115 -11.718  13.844  1.00  0.00      A     
ATOM    992  CA  PHE A 223       5.638 -10.494  13.118  1.00  0.00      A     
ATOM    993  HA  PHE A 223       5.674  -9.413  13.053  1.00  0.00      A     
ATOM    994  CB  PHE A 223       6.488 -11.186  14.166  1.00  0.00      A     
ATOM    995  HB1 PHE A 223       6.365 -12.287  14.065  1.00  0.00      A     
ATOM    996  HB2 PHE A 223       7.566 -10.962  14.018  1.00  0.00      A     
ATOM    997  CG  PHE A 223       6.184 -10.920  15.552  1.00  0.00      A     
ATOM    998  CD1 PHE A 223       5.429  -9.825  16.020  1.00  0.00      A     
ATOM    999  HD1 PHE A 223       5.001  -9.129  15.312  1.00  0.00      A     
ATOM   1000  CE1 PHE A 223       5.196  -9.570  17.379  1.00  0.00      A     
ATOM   1001  HE1 PHE A 223       4.517  -8.782  17.672  1.00  0.00      A     
ATOM   1002  CZ  PHE A 223       5.858 -10.363  18.366  1.00  0.00      A     
ATOM   1003  HZ  PHE A 223       5.902 -10.108  19.415  1.00  0.00      A     
ATOM   1004  CD2 PHE A 223       6.596 -11.785  16.578  1.00  0.00      A     
ATOM   1005  HD2 PHE A 223       7.078 -12.722  16.334  1.00  0.00      A     
ATOM   1006  CE2 PHE A 223       6.457 -11.524  17.912  1.00  0.00      A     
ATOM   1007  HE2 PHE A 223       6.821 -12.235  18.641  1.00  0.00      A     
ATOM   1008  C   PHE A 223       6.055 -11.006  11.843  1.00  0.00      A     
ATOM   1009  O   PHE A 223       6.732 -10.333  11.085  1.00  0.00      A     
ATOM   1010  N   ILE A 224       5.620 -12.214  11.457  1.00  0.00      A     
ATOM   1011  HN  ILE A 224       5.236 -12.876  12.097  1.00  0.00      A     
ATOM   1012  CA  ILE A 224       5.666 -12.694  10.022  1.00  0.00      A     
ATOM   1013  HA  ILE A 224       6.712 -12.663   9.745  1.00  0.00      A     
ATOM   1014  CB  ILE A 224       4.944 -14.051   9.999  1.00  0.00      A     
ATOM   1015  HB  ILE A 224       3.880 -13.806  10.245  1.00  0.00      A     
ATOM   1016  CG2 ILE A 224       5.018 -14.628   8.539  1.00  0.00      A     
ATOM   1017 HG21 ILE A 224       4.377 -15.529   8.442  1.00  0.00      A     
ATOM   1018 HG22 ILE A 224       4.662 -13.881   7.799  1.00  0.00      A     
ATOM   1019 HG23 ILE A 224       6.059 -14.913   8.277  1.00  0.00      A     
ATOM   1020  CG1 ILE A 224       5.405 -15.061  11.121  1.00  0.00      A     
ATOM   1021 HG11 ILE A 224       5.256 -14.603  12.124  1.00  0.00      A     
ATOM   1022 HG12 ILE A 224       4.762 -15.970  11.075  1.00  0.00      A     
ATOM   1023  CD  ILE A 224       6.874 -15.508  10.989  1.00  0.00      A     
ATOM   1024  HD1 ILE A 224       7.120 -16.260  11.770  1.00  0.00      A     
ATOM   1025  HD2 ILE A 224       7.056 -15.968   9.994  1.00  0.00      A     
ATOM   1026  HD3 ILE A 224       7.565 -14.647  11.111  1.00  0.00      A     
ATOM   1027  C   ILE A 224       4.904 -11.759   9.020  1.00  0.00      A     
ATOM   1028  O   ILE A 224       5.484 -11.568   7.941  1.00  0.00      A     
ATOM   1029  N   VAL A 225       3.705 -11.297   9.324  1.00  0.00      A     
ATOM   1030  HN  VAL A 225       3.238 -11.491  10.183  1.00  0.00      A     
ATOM   1031  CA  VAL A 225       2.922 -10.414   8.370  1.00  0.00      A     
ATOM   1032  HA  VAL A 225       2.827 -10.926   7.420  1.00  0.00      A     
ATOM   1033  CB  VAL A 225       1.558  -9.988   8.920  1.00  0.00      A     
ATOM   1034  HB  VAL A 225       1.734  -9.467   9.893  1.00  0.00      A     
ATOM   1035  CG1 VAL A 225       0.807  -8.995   7.955  1.00  0.00      A     
ATOM   1036 HG11 VAL A 225      -0.193  -8.739   8.367  1.00  0.00      A     
ATOM   1037 HG12 VAL A 225       1.366  -8.045   7.829  1.00  0.00      A     
ATOM   1038 HG13 VAL A 225       0.659  -9.456   6.955  1.00  0.00      A     
ATOM   1039  CG2 VAL A 225       0.805 -11.312   8.933  1.00  0.00      A     
ATOM   1040 HG21 VAL A 225      -0.241 -11.166   9.278  1.00  0.00      A     
ATOM   1041 HG22 VAL A 225       0.779 -11.756   7.914  1.00  0.00      A     
ATOM   1042 HG23 VAL A 225       1.285 -12.041   9.619  1.00  0.00      A     
ATOM   1043  C   VAL A 225       3.726  -9.150   8.128  1.00  0.00      A     
ATOM   1044  O   VAL A 225       4.128  -9.045   6.952  1.00  0.00      A     
ATOM   1045  N   GLU A 226       3.929  -8.251   9.061  1.00  0.00      A     
ATOM   1046  HN  GLU A 226       3.657  -8.405  10.007  1.00  0.00      A     
ATOM   1047  CA  GLU A 226       4.573  -6.928   8.824  1.00  0.00      A     
ATOM   1048  HA  GLU A 226       3.939  -6.344   8.169  1.00  0.00      A     
ATOM   1049  CB  GLU A 226       4.757  -6.263  10.230  1.00  0.00      A     
ATOM   1050  HB1 GLU A 226       5.310  -6.978  10.883  1.00  0.00      A     
ATOM   1051  HB2 GLU A 226       5.409  -5.365  10.140  1.00  0.00      A     
ATOM   1052  CG  GLU A 226       3.375  -5.893  10.887  1.00  0.00      A     
ATOM   1053  HG1 GLU A 226       2.577  -6.515  10.443  1.00  0.00      A     
ATOM   1054  HG2 GLU A 226       3.399  -6.058  11.982  1.00  0.00      A     
ATOM   1055  CD  GLU A 226       2.827  -4.513  10.726  1.00  0.00      A     
ATOM   1056  OE1 GLU A 226       3.578  -3.526  10.923  1.00  0.00      A     
ATOM   1057  OE2 GLU A 226       1.613  -4.450  10.360  1.00  0.00      A     
ATOM   1058  C   GLU A 226       5.889  -7.119   8.118  1.00  0.00      A     
ATOM   1059  O   GLU A 226       6.223  -6.349   7.201  1.00  0.00      A     
ATOM   1060  N   THR A 227       6.749  -8.102   8.500  1.00  0.00      A     
ATOM   1061  HN  THR A 227       6.645  -8.566   9.379  1.00  0.00      A     
ATOM   1062  CA  THR A 227       7.884  -8.577   7.698  1.00  0.00      A     
ATOM   1063  HA  THR A 227       8.539  -7.716   7.678  1.00  0.00      A     
ATOM   1064  CB  THR A 227       8.603  -9.818   8.387  1.00  0.00      A     
ATOM   1065  HB  THR A 227       7.854 -10.647   8.392  1.00  0.00      A     
ATOM   1066  OG1 THR A 227       8.960  -9.629   9.717  1.00  0.00      A     
ATOM   1067  HG1 THR A 227       9.388 -10.449   9.987  1.00  0.00      A     
ATOM   1068  CG2 THR A 227       9.871 -10.248   7.739  1.00  0.00      A     
ATOM   1069 HG21 THR A 227      10.254 -11.182   8.201  1.00  0.00      A     
ATOM   1070 HG22 THR A 227       9.707 -10.444   6.658  1.00  0.00      A     
ATOM   1071 HG23 THR A 227      10.655  -9.466   7.835  1.00  0.00      A     
ATOM   1072  C   THR A 227       7.629  -8.968   6.231  1.00  0.00      A     
ATOM   1073  O   THR A 227       8.340  -8.441   5.367  1.00  0.00      A     
ATOM   1074  N   LEU A 228       6.648  -9.836   5.903  1.00  0.00      A     
ATOM   1075  HN  LEU A 228       6.068 -10.371   6.514  1.00  0.00      A     
ATOM   1076  CA  LEU A 228       6.385 -10.034   4.539  1.00  0.00      A     
ATOM   1077  HA  LEU A 228       7.340 -10.359   4.146  1.00  0.00      A     
ATOM   1078  CB  LEU A 228       5.252 -11.111   4.461  1.00  0.00      A     
ATOM   1079  HB1 LEU A 228       5.581 -11.980   5.077  1.00  0.00      A     
ATOM   1080  HB2 LEU A 228       4.339 -10.712   4.955  1.00  0.00      A     
ATOM   1081  CG  LEU A 228       4.841 -11.680   3.080  1.00  0.00      A     
ATOM   1082  HG  LEU A 228       4.858 -10.810   2.380  1.00  0.00      A     
ATOM   1083  CD1 LEU A 228       5.838 -12.730   2.608  1.00  0.00      A     
ATOM   1084 HD11 LEU A 228       5.513 -13.169   1.640  1.00  0.00      A     
ATOM   1085 HD12 LEU A 228       6.844 -12.279   2.467  1.00  0.00      A     
ATOM   1086 HD13 LEU A 228       5.923 -13.552   3.350  1.00  0.00      A     
ATOM   1087  CD2 LEU A 228       3.415 -12.244   3.101  1.00  0.00      A     
ATOM   1088 HD21 LEU A 228       3.137 -12.629   2.096  1.00  0.00      A     
ATOM   1089 HD22 LEU A 228       3.316 -13.081   3.821  1.00  0.00      A     
ATOM   1090 HD23 LEU A 228       2.688 -11.452   3.383  1.00  0.00      A     
ATOM   1091  C   LEU A 228       5.929  -8.849   3.711  1.00  0.00      A     
ATOM   1092  O   LEU A 228       6.174  -8.757   2.539  1.00  0.00      A     
ATOM   1093  N   CYS A 229       5.236  -7.897   4.359  1.00  0.00      A     
ATOM   1094  HN  CYS A 229       5.111  -7.984   5.346  1.00  0.00      A     
ATOM   1095  CA  CYS A 229       4.616  -6.695   3.760  1.00  0.00      A     
ATOM   1096  HA  CYS A 229       3.952  -7.048   2.980  1.00  0.00      A     
ATOM   1097  CB  CYS A 229       3.575  -6.097   4.750  1.00  0.00      A     
ATOM   1098  HB1 CYS A 229       4.128  -5.796   5.668  1.00  0.00      A     
ATOM   1099  HB2 CYS A 229       3.148  -5.161   4.328  1.00  0.00      A     
ATOM   1100  SG  CYS A 229       2.244  -7.263   5.238  1.00  0.00      A     
ATOM   1101  HG1 CYS A 229       1.624  -6.456   6.100  1.00  0.00      A     
ATOM   1102  C   CYS A 229       5.654  -5.808   3.114  1.00  0.00      A     
ATOM   1103  O   CYS A 229       5.518  -5.527   1.955  1.00  0.00      A     
ATOM   1104  N   ILE A 230       6.656  -5.339   3.902  1.00  0.00      A     
ATOM   1105  HN  ILE A 230       6.815  -5.572   4.859  1.00  0.00      A     
ATOM   1106  CA  ILE A 230       7.607  -4.416   3.357  1.00  0.00      A     
ATOM   1107  HA  ILE A 230       7.001  -3.642   2.903  1.00  0.00      A     
ATOM   1108  CB  ILE A 230       8.326  -3.536   4.465  1.00  0.00      A     
ATOM   1109  HB  ILE A 230       7.508  -2.906   4.896  1.00  0.00      A     
ATOM   1110  CG2 ILE A 230       8.915  -4.554   5.581  1.00  0.00      A     
ATOM   1111 HG21 ILE A 230       9.293  -3.993   6.461  1.00  0.00      A     
ATOM   1112 HG22 ILE A 230       8.126  -5.249   5.939  1.00  0.00      A     
ATOM   1113 HG23 ILE A 230       9.752  -5.156   5.168  1.00  0.00      A     
ATOM   1114  CG1 ILE A 230       9.392  -2.504   3.896  1.00  0.00      A     
ATOM   1115 HG11 ILE A 230      10.271  -3.055   3.492  1.00  0.00      A     
ATOM   1116 HG12 ILE A 230       8.936  -1.945   3.047  1.00  0.00      A     
ATOM   1117  CD  ILE A 230       9.908  -1.455   4.910  1.00  0.00      A     
ATOM   1118  HD1 ILE A 230      10.601  -0.744   4.411  1.00  0.00      A     
ATOM   1119  HD2 ILE A 230       9.063  -0.874   5.337  1.00  0.00      A     
ATOM   1120  HD3 ILE A 230      10.457  -1.943   5.743  1.00  0.00      A     
ATOM   1121  C   ILE A 230       8.498  -4.963   2.273  1.00  0.00      A     
ATOM   1122  O   ILE A 230       8.630  -4.303   1.281  1.00  0.00      A     
ATOM   1123  N   ILE A 231       9.036  -6.172   2.452  1.00  0.00      A     
ATOM   1124  HN  ILE A 231       8.947  -6.688   3.302  1.00  0.00      A     
ATOM   1125  CA  ILE A 231       9.811  -6.857   1.411  1.00  0.00      A     
ATOM   1126  HA  ILE A 231      10.588  -6.157   1.130  1.00  0.00      A     
ATOM   1127  CB  ILE A 231      10.509  -8.090   1.920  1.00  0.00      A     
ATOM   1128  HB  ILE A 231      11.078  -8.474   1.036  1.00  0.00      A     
ATOM   1129  CG2 ILE A 231      11.447  -7.662   3.023  1.00  0.00      A     
ATOM   1130 HG21 ILE A 231      12.101  -8.505   3.329  1.00  0.00      A     
ATOM   1131 HG22 ILE A 231      12.103  -6.833   2.685  1.00  0.00      A     
ATOM   1132 HG23 ILE A 231      10.881  -7.321   3.916  1.00  0.00      A     
ATOM   1133  CG1 ILE A 231       9.559  -9.298   2.346  1.00  0.00      A     
ATOM   1134 HG11 ILE A 231       9.601  -9.439   3.449  1.00  0.00      A     
ATOM   1135 HG12 ILE A 231       8.507  -9.038   2.088  1.00  0.00      A     
ATOM   1136  CD  ILE A 231       9.802 -10.683   1.727  1.00  0.00      A     
ATOM   1137  HD1 ILE A 231       9.029 -11.402   2.075  1.00  0.00      A     
ATOM   1138  HD2 ILE A 231       9.754 -10.630   0.618  1.00  0.00      A     
ATOM   1139  HD3 ILE A 231      10.797 -11.081   2.019  1.00  0.00      A     
ATOM   1140  C   ILE A 231       9.021  -7.159   0.160  1.00  0.00      A     
ATOM   1141  O   ILE A 231       9.477  -7.061  -0.981  1.00  0.00      A     
ATOM   1142  N   TRP A 232       7.689  -7.442   0.269  1.00  0.00      A     
ATOM   1143  HN  TRP A 232       7.204  -7.515   1.138  1.00  0.00      A     
ATOM   1144  CA  TRP A 232       6.862  -7.664  -0.924  1.00  0.00      A     
ATOM   1145  HA  TRP A 232       7.442  -8.194  -1.669  1.00  0.00      A     
ATOM   1146  CB  TRP A 232       5.555  -8.417  -0.687  1.00  0.00      A     
ATOM   1147  HB1 TRP A 232       5.805  -9.396  -0.221  1.00  0.00      A     
ATOM   1148  HB2 TRP A 232       4.927  -7.863   0.045  1.00  0.00      A     
ATOM   1149  CG  TRP A 232       4.679  -8.760  -1.905  1.00  0.00      A     
ATOM   1150  CD1 TRP A 232       3.489  -8.224  -2.442  1.00  0.00      A     
ATOM   1151  HD1 TRP A 232       2.979  -7.412  -1.941  1.00  0.00      A     
ATOM   1152  NE1 TRP A 232       3.097  -8.802  -3.641  1.00  0.00      A     
ATOM   1153  HE1 TRP A 232       2.416  -8.519  -4.281  1.00  0.00      A     
ATOM   1154  CE2 TRP A 232       3.934  -9.899  -3.809  1.00  0.00      A     
ATOM   1155  CD2 TRP A 232       4.983  -9.832  -2.809  1.00  0.00      A     
ATOM   1156  CE3 TRP A 232       5.970 -10.803  -2.698  1.00  0.00      A     
ATOM   1157  HE3 TRP A 232       6.705 -10.781  -1.905  1.00  0.00      A     
ATOM   1158  CZ3 TRP A 232       5.991 -11.877  -3.684  1.00  0.00      A     
ATOM   1159  HZ3 TRP A 232       6.766 -12.630  -3.634  1.00  0.00      A     
ATOM   1160  CZ2 TRP A 232       3.909 -10.943  -4.679  1.00  0.00      A     
ATOM   1161  HZ2 TRP A 232       3.097 -11.070  -5.379  1.00  0.00      A     
ATOM   1162  CH2 TRP A 232       5.011 -11.900  -4.655  1.00  0.00      A     
ATOM   1163  HH2 TRP A 232       5.048 -12.650  -5.432  1.00  0.00      A     
ATOM   1164  C   TRP A 232       6.531  -6.237  -1.527  1.00  0.00      A     
ATOM   1165  O   TRP A 232       6.688  -6.094  -2.788  1.00  0.00      A     
ATOM   1166  N   PHE A 233       6.347  -5.138  -0.710  1.00  0.00      A     
ATOM   1167  HN  PHE A 233       6.456  -5.194   0.281  1.00  0.00      A     
ATOM   1168  CA  PHE A 233       5.974  -3.781  -1.216  1.00  0.00      A     
ATOM   1169  HA  PHE A 233       5.217  -3.918  -1.979  1.00  0.00      A     
ATOM   1170  CB  PHE A 233       5.577  -2.891  -0.012  1.00  0.00      A     
ATOM   1171  HB1 PHE A 233       6.250  -3.116   0.844  1.00  0.00      A     
ATOM   1172  HB2 PHE A 233       5.702  -1.813  -0.252  1.00  0.00      A     
ATOM   1173  CG  PHE A 233       4.217  -3.039   0.562  1.00  0.00      A     
ATOM   1174  CD1 PHE A 233       3.639  -1.987   1.438  1.00  0.00      A     
ATOM   1175  HD1 PHE A 233       4.272  -1.192   1.809  1.00  0.00      A     
ATOM   1176  CE1 PHE A 233       2.267  -1.974   1.828  1.00  0.00      A     
ATOM   1177  HE1 PHE A 233       1.919  -1.255   2.556  1.00  0.00      A     
ATOM   1178  CZ  PHE A 233       1.389  -2.921   1.229  1.00  0.00      A     
ATOM   1179  HZ  PHE A 233       0.321  -2.816   1.357  1.00  0.00      A     
ATOM   1180  CD2 PHE A 233       3.312  -4.001   0.133  1.00  0.00      A     
ATOM   1181  HD2 PHE A 233       3.652  -4.832  -0.469  1.00  0.00      A     
ATOM   1182  CE2 PHE A 233       1.913  -4.003   0.452  1.00  0.00      A     
ATOM   1183  HE2 PHE A 233       1.283  -4.811   0.107  1.00  0.00      A     
ATOM   1184  C   PHE A 233       7.206  -3.155  -1.907  1.00  0.00      A     
ATOM   1185  O   PHE A 233       7.167  -2.590  -3.026  1.00  0.00      A     
ATOM   1186  N   SER A 234       8.409  -3.416  -1.324  1.00  0.00      A     
ATOM   1187  HN  SER A 234       8.401  -3.791  -0.397  1.00  0.00      A     
ATOM   1188  CA  SER A 234       9.729  -3.222  -1.872  1.00  0.00      A     
ATOM   1189  HA  SER A 234       9.857  -2.149  -1.920  1.00  0.00      A     
ATOM   1190  CB  SER A 234      10.894  -3.894  -1.102  1.00  0.00      A     
ATOM   1191  HB1 SER A 234      10.624  -4.960  -0.927  1.00  0.00      A     
ATOM   1192  HB2 SER A 234      11.821  -3.888  -1.719  1.00  0.00      A     
ATOM   1193  OG  SER A 234      11.147  -3.278   0.191  1.00  0.00      A     
ATOM   1194  HG1 SER A 234      11.716  -3.881   0.686  1.00  0.00      A     
ATOM   1195  C   SER A 234       9.888  -3.762  -3.291  1.00  0.00      A     
ATOM   1196  O   SER A 234      10.273  -2.999  -4.230  1.00  0.00      A     
ATOM   1197  N   PHE A 235       9.663  -5.121  -3.505  1.00  0.00      A     
ATOM   1198  HN  PHE A 235       9.423  -5.744  -2.762  1.00  0.00      A     
ATOM   1199  CA  PHE A 235       9.756  -5.755  -4.823  1.00  0.00      A     
ATOM   1200  HA  PHE A 235      10.757  -5.559  -5.187  1.00  0.00      A     
ATOM   1201  CB  PHE A 235       9.411  -7.196  -4.630  1.00  0.00      A     
ATOM   1202  HB1 PHE A 235      10.022  -7.608  -3.798  1.00  0.00      A     
ATOM   1203  HB2 PHE A 235       8.344  -7.317  -4.344  1.00  0.00      A     
ATOM   1204  CG  PHE A 235       9.657  -8.165  -5.758  1.00  0.00      A     
ATOM   1205  CD1 PHE A 235      10.803  -8.237  -6.601  1.00  0.00      A     
ATOM   1206  HD1 PHE A 235      11.477  -7.394  -6.661  1.00  0.00      A     
ATOM   1207  CE1 PHE A 235      11.022  -9.423  -7.348  1.00  0.00      A     
ATOM   1208  HE1 PHE A 235      11.845  -9.477  -8.047  1.00  0.00      A     
ATOM   1209  CZ  PHE A 235      10.248 -10.500  -7.222  1.00  0.00      A     
ATOM   1210  HZ  PHE A 235      10.515 -11.417  -7.728  1.00  0.00      A     
ATOM   1211  CD2 PHE A 235       8.798  -9.322  -5.635  1.00  0.00      A     
ATOM   1212  HD2 PHE A 235       7.949  -9.296  -4.966  1.00  0.00      A     
ATOM   1213  CE2 PHE A 235       9.063 -10.448  -6.405  1.00  0.00      A     
ATOM   1214  HE2 PHE A 235       8.378 -11.284  -6.390  1.00  0.00      A     
ATOM   1215  C   PHE A 235       8.793  -5.107  -5.799  1.00  0.00      A     
ATOM   1216  O   PHE A 235       9.169  -4.865  -6.958  1.00  0.00      A     
ATOM   1217  N   GLU A 236       7.527  -4.828  -5.389  1.00  0.00      A     
ATOM   1218  HN  GLU A 236       7.201  -5.025  -4.469  1.00  0.00      A     
ATOM   1219  CA  GLU A 236       6.518  -4.210  -6.261  1.00  0.00      A     
ATOM   1220  HA  GLU A 236       6.397  -4.832  -7.139  1.00  0.00      A     
ATOM   1221  CB  GLU A 236       5.088  -4.179  -5.606  1.00  0.00      A     
ATOM   1222  HB1 GLU A 236       4.844  -5.208  -5.255  1.00  0.00      A     
ATOM   1223  HB2 GLU A 236       5.105  -3.542  -4.693  1.00  0.00      A     
ATOM   1224  CG  GLU A 236       3.997  -3.711  -6.532  1.00  0.00      A     
ATOM   1225  HG1 GLU A 236       4.385  -2.906  -7.182  1.00  0.00      A     
ATOM   1226  HG2 GLU A 236       3.628  -4.543  -7.163  1.00  0.00      A     
ATOM   1227  CD  GLU A 236       2.876  -3.127  -5.622  1.00  0.00      A     
ATOM   1228  OE1 GLU A 236       1.828  -3.800  -5.536  1.00  0.00      A     
ATOM   1229  OE2 GLU A 236       3.018  -2.055  -4.982  1.00  0.00      A     
ATOM   1230  C   GLU A 236       6.980  -2.864  -6.730  1.00  0.00      A     
ATOM   1231  O   GLU A 236       6.734  -2.547  -7.928  1.00  0.00      A     
ATOM   1232  N   PHE A 237       7.709  -2.152  -5.831  1.00  0.00      A     
ATOM   1233  HN  PHE A 237       7.946  -2.478  -4.917  1.00  0.00      A     
ATOM   1234  CA  PHE A 237       8.214  -0.818  -6.148  1.00  0.00      A     
ATOM   1235  HA  PHE A 237       7.379  -0.276  -6.575  1.00  0.00      A     
ATOM   1236  CB  PHE A 237       8.720  -0.100  -4.867  1.00  0.00      A     
ATOM   1237  HB1 PHE A 237       8.984  -0.863  -4.103  1.00  0.00      A     
ATOM   1238  HB2 PHE A 237       9.640   0.488  -5.075  1.00  0.00      A     
ATOM   1239  CG  PHE A 237       7.690   0.731  -4.316  1.00  0.00      A     
ATOM   1240  CD1 PHE A 237       7.072   0.670  -2.962  1.00  0.00      A     
ATOM   1241  HD1 PHE A 237       7.398  -0.084  -2.259  1.00  0.00      A     
ATOM   1242  CE1 PHE A 237       6.079   1.579  -2.620  1.00  0.00      A     
ATOM   1243  HE1 PHE A 237       5.411   1.366  -1.798  1.00  0.00      A     
ATOM   1244  CZ  PHE A 237       5.996   2.771  -3.381  1.00  0.00      A     
ATOM   1245  HZ  PHE A 237       5.442   3.628  -3.026  1.00  0.00      A     
ATOM   1246  CD2 PHE A 237       7.357   1.784  -5.167  1.00  0.00      A     
ATOM   1247  HD2 PHE A 237       7.635   1.744  -6.211  1.00  0.00      A     
ATOM   1248  CE2 PHE A 237       6.642   2.827  -4.581  1.00  0.00      A     
ATOM   1249  HE2 PHE A 237       6.567   3.779  -5.087  1.00  0.00      A     
ATOM   1250  C   PHE A 237       9.332  -0.868  -7.237  1.00  0.00      A     
ATOM   1251  O   PHE A 237       9.176  -0.195  -8.245  1.00  0.00      A     
ATOM   1252  N   LEU A 238      10.357  -1.745  -6.929  1.00  0.00      A     
ATOM   1253  HN  LEU A 238      10.364  -2.260  -6.075  1.00  0.00      A     
ATOM   1254  CA  LEU A 238      11.522  -2.007  -7.809  1.00  0.00      A     
ATOM   1255  HA  LEU A 238      12.042  -1.069  -7.957  1.00  0.00      A     
ATOM   1256  CB  LEU A 238      12.358  -3.135  -7.015  1.00  0.00      A     
ATOM   1257  HB1 LEU A 238      12.682  -2.685  -6.048  1.00  0.00      A     
ATOM   1258  HB2 LEU A 238      11.675  -3.973  -6.751  1.00  0.00      A     
ATOM   1259  CG  LEU A 238      13.579  -3.619  -7.802  1.00  0.00      A     
ATOM   1260  HG  LEU A 238      13.408  -3.917  -8.865  1.00  0.00      A     
ATOM   1261  CD1 LEU A 238      14.585  -2.523  -7.695  1.00  0.00      A     
ATOM   1262 HD11 LEU A 238      15.531  -2.811  -8.202  1.00  0.00      A     
ATOM   1263 HD12 LEU A 238      14.203  -1.594  -8.170  1.00  0.00      A     
ATOM   1264 HD13 LEU A 238      14.815  -2.304  -6.631  1.00  0.00      A     
ATOM   1265  CD2 LEU A 238      14.162  -4.815  -7.066  1.00  0.00      A     
ATOM   1266 HD21 LEU A 238      15.044  -5.213  -7.614  1.00  0.00      A     
ATOM   1267 HD22 LEU A 238      14.495  -4.545  -6.044  1.00  0.00      A     
ATOM   1268 HD23 LEU A 238      13.408  -5.627  -6.985  1.00  0.00      A     
ATOM   1269  C   LEU A 238      11.022  -2.467  -9.155  1.00  0.00      A     
ATOM   1270  O   LEU A 238      11.346  -1.677 -10.048  1.00  0.00      A     
ATOM   1271  N   VAL A 239      10.249  -3.546  -9.360  1.00  0.00      A     
ATOM   1272  HN  VAL A 239       9.888  -4.126  -8.635  1.00  0.00      A     
ATOM   1273  CA  VAL A 239       9.878  -3.950 -10.679  1.00  0.00      A     
ATOM   1274  HA  VAL A 239      10.805  -4.056 -11.229  1.00  0.00      A     
ATOM   1275  CB  VAL A 239       9.436  -5.412 -10.740  1.00  0.00      A     
ATOM   1276  HB  VAL A 239       9.520  -5.746 -11.804  1.00  0.00      A     
ATOM   1277  CG1 VAL A 239      10.356  -6.329  -9.845  1.00  0.00      A     
ATOM   1278 HG11 VAL A 239       9.995  -7.380  -9.872  1.00  0.00      A     
ATOM   1279 HG12 VAL A 239      11.406  -6.331 -10.204  1.00  0.00      A     
ATOM   1280 HG13 VAL A 239      10.341  -5.987  -8.788  1.00  0.00      A     
ATOM   1281  CG2 VAL A 239       7.977  -5.462 -10.295  1.00  0.00      A     
ATOM   1282 HG21 VAL A 239       7.607  -6.509 -10.280  1.00  0.00      A     
ATOM   1283 HG22 VAL A 239       7.865  -5.036  -9.274  1.00  0.00      A     
ATOM   1284 HG23 VAL A 239       7.326  -4.887 -10.986  1.00  0.00      A     
ATOM   1285  C   VAL A 239       9.000  -2.921 -11.440  1.00  0.00      A     
ATOM   1286  O   VAL A 239       8.847  -3.060 -12.673  1.00  0.00      A     
ATOM   1287  N   ARG A 240       8.356  -1.933 -10.789  1.00  0.00      A     
ATOM   1288  HN  ARG A 240       8.319  -1.925  -9.792  1.00  0.00      A     
ATOM   1289  CA  ARG A 240       7.682  -0.828 -11.482  1.00  0.00      A     
ATOM   1290  HA  ARG A 240       7.103  -1.254 -12.293  1.00  0.00      A     
ATOM   1291  CB  ARG A 240       6.637  -0.127 -10.564  1.00  0.00      A     
ATOM   1292  HB1 ARG A 240       7.122  -0.011  -9.566  1.00  0.00      A     
ATOM   1293  HB2 ARG A 240       6.448   0.905 -10.935  1.00  0.00      A     
ATOM   1294  CG  ARG A 240       5.362  -0.941 -10.425  1.00  0.00      A     
ATOM   1295  HG1 ARG A 240       4.957  -1.141 -11.441  1.00  0.00      A     
ATOM   1296  HG2 ARG A 240       5.615  -1.940 -10.002  1.00  0.00      A     
ATOM   1297  CD  ARG A 240       4.299  -0.262  -9.482  1.00  0.00      A     
ATOM   1298  HD1 ARG A 240       4.777  -0.006  -8.509  1.00  0.00      A     
ATOM   1299  HD2 ARG A 240       3.887   0.670  -9.934  1.00  0.00      A     
ATOM   1300  NE  ARG A 240       3.202  -1.214  -9.293  1.00  0.00      A     
ATOM   1301  HE  ARG A 240       3.369  -2.102  -9.736  1.00  0.00      A     
ATOM   1302  CZ  ARG A 240       2.100  -0.945  -8.612  1.00  0.00      A     
ATOM   1303  NH1 ARG A 240       1.784   0.298  -8.146  1.00  0.00      A     
ATOM   1304 HH11 ARG A 240       0.959   0.444  -7.619  1.00  0.00      A     
ATOM   1305 HH12 ARG A 240       2.489   1.003  -8.248  1.00  0.00      A     
ATOM   1306  NH2 ARG A 240       1.114  -1.829  -8.648  1.00  0.00      A     
ATOM   1307 HH21 ARG A 240       0.246  -1.618  -8.221  1.00  0.00      A     
ATOM   1308 HH22 ARG A 240       1.213  -2.585  -9.282  1.00  0.00      A     
ATOM   1309  C   ARG A 240       8.636   0.137 -12.101  1.00  0.00      A     
ATOM   1310  O   ARG A 240       8.572   0.407 -13.328  1.00  0.00      A     
ATOM   1311  N   PHE A 241       9.588   0.683 -11.304  1.00  0.00      A     
ATOM   1312  HN  PHE A 241       9.606   0.422 -10.340  1.00  0.00      A     
ATOM   1313  CA  PHE A 241      10.625   1.637 -11.692  1.00  0.00      A     
ATOM   1314  HA  PHE A 241      10.106   2.401 -12.257  1.00  0.00      A     
ATOM   1315  CB  PHE A 241      11.412   2.128 -10.458  1.00  0.00      A     
ATOM   1316  HB1 PHE A 241      11.469   1.306  -9.712  1.00  0.00      A     
ATOM   1317  HB2 PHE A 241      12.456   2.396 -10.730  1.00  0.00      A     
ATOM   1318  CG  PHE A 241      10.743   3.254  -9.813  1.00  0.00      A     
ATOM   1319  CD1 PHE A 241      10.019   3.194  -8.621  1.00  0.00      A     
ATOM   1320  HD1 PHE A 241       9.889   2.244  -8.121  1.00  0.00      A     
ATOM   1321  CE1 PHE A 241       9.426   4.300  -8.008  1.00  0.00      A     
ATOM   1322  HE1 PHE A 241       8.728   4.158  -7.195  1.00  0.00      A     
ATOM   1323  CZ  PHE A 241       9.800   5.541  -8.508  1.00  0.00      A     
ATOM   1324  HZ  PHE A 241       9.478   6.429  -7.983  1.00  0.00      A     
ATOM   1325  CD2 PHE A 241      10.957   4.488 -10.390  1.00  0.00      A     
ATOM   1326  HD2 PHE A 241      11.380   4.554 -11.383  1.00  0.00      A     
ATOM   1327  CE2 PHE A 241      10.575   5.655  -9.645  1.00  0.00      A     
ATOM   1328  HE2 PHE A 241      10.895   6.633  -9.976  1.00  0.00      A     
ATOM   1329  C   PHE A 241      11.728   1.032 -12.639  1.00  0.00      A     
ATOM   1330  O   PHE A 241      11.935   1.410 -13.772  1.00  0.00      A     
ATOM   1331  N   PHE A 242      12.423   0.021 -12.154  1.00  0.00      A     
ATOM   1332  HN  PHE A 242      12.157  -0.367 -11.273  1.00  0.00      A     
ATOM   1333  CA  PHE A 242      13.569  -0.618 -12.770  1.00  0.00      A     
ATOM   1334  HA  PHE A 242      14.074   0.176 -13.306  1.00  0.00      A     
ATOM   1335  CB  PHE A 242      14.575  -1.193 -11.706  1.00  0.00      A     
ATOM   1336  HB1 PHE A 242      14.696  -0.455 -10.883  1.00  0.00      A     
ATOM   1337  HB2 PHE A 242      14.185  -2.129 -11.251  1.00  0.00      A     
ATOM   1338  CG  PHE A 242      16.094  -1.533 -12.062  1.00  0.00      A     
ATOM   1339  CD1 PHE A 242      16.718  -1.041 -13.223  1.00  0.00      A     
ATOM   1340  HD1 PHE A 242      16.192  -0.341 -13.857  1.00  0.00      A     
ATOM   1341  CE1 PHE A 242      18.021  -1.416 -13.631  1.00  0.00      A     
ATOM   1342  HE1 PHE A 242      18.436  -1.019 -14.547  1.00  0.00      A     
ATOM   1343  CZ  PHE A 242      18.691  -2.280 -12.807  1.00  0.00      A     
ATOM   1344  HZ  PHE A 242      19.718  -2.519 -13.043  1.00  0.00      A     
ATOM   1345  CD2 PHE A 242      16.821  -2.417 -11.317  1.00  0.00      A     
ATOM   1346  HD2 PHE A 242      16.402  -2.833 -10.411  1.00  0.00      A     
ATOM   1347  CE2 PHE A 242      18.084  -2.842 -11.677  1.00  0.00      A     
ATOM   1348  HE2 PHE A 242      18.586  -3.598 -11.089  1.00  0.00      A     
ATOM   1349  C   PHE A 242      13.214  -1.699 -13.798  1.00  0.00      A     
ATOM   1350  O   PHE A 242      13.795  -2.781 -13.834  1.00  0.00      A     
ATOM   1351  N   ALA A 243      12.384  -1.362 -14.783  1.00  0.00      A     
ATOM   1352  HN  ALA A 243      11.807  -0.546 -14.802  1.00  0.00      A     
ATOM   1353  CA  ALA A 243      12.278  -2.232 -15.953  1.00  0.00      A     
ATOM   1354  HA  ALA A 243      13.006  -3.034 -15.922  1.00  0.00      A     
ATOM   1355  CB  ALA A 243      10.834  -2.803 -16.026  1.00  0.00      A     
ATOM   1356  HB1 ALA A 243      10.638  -3.435 -15.134  1.00  0.00      A     
ATOM   1357  HB2 ALA A 243      10.081  -1.985 -16.038  1.00  0.00      A     
ATOM   1358  HB3 ALA A 243      10.688  -3.432 -16.931  1.00  0.00      A     
ATOM   1359  C   ALA A 243      12.584  -1.430 -17.184  1.00  0.00      A     
ATOM   1360  O   ALA A 243      13.282  -0.419 -17.046  1.00  0.00      A     
ATOM   1361  N   CYS A 244      12.194  -1.908 -18.404  1.00  0.00      A     
ATOM   1362  HN  CYS A 244      11.512  -2.620 -18.561  1.00  0.00      A     
ATOM   1363  CA  CYS A 244      12.786  -1.372 -19.591  1.00  0.00      A     
ATOM   1364  HA  CYS A 244      13.836  -1.220 -19.371  1.00  0.00      A     
ATOM   1365  CB  CYS A 244      12.534  -2.288 -20.842  1.00  0.00      A     
ATOM   1366  HB1 CYS A 244      11.432  -2.370 -20.974  1.00  0.00      A     
ATOM   1367  HB2 CYS A 244      12.917  -1.788 -21.759  1.00  0.00      A     
ATOM   1368  SG  CYS A 244      13.176  -3.985 -20.784  1.00  0.00      A     
ATOM   1369  HG1 CYS A 244      12.691  -4.386 -21.960  1.00  0.00      A     
ATOM   1370  C   CYS A 244      12.173   0.007 -19.943  1.00  0.00      A     
ATOM   1371  O   CYS A 244      10.986   0.114 -19.550  1.00  0.00      A     
ATOM   1372  N   PRO A 245      12.910   0.982 -20.617  1.00  0.00      A     
ATOM   1373  CD  PRO A 245      14.364   0.882 -21.038  1.00  0.00      A     
ATOM   1374  HD1 PRO A 245      14.607  -0.066 -21.570  1.00  0.00      A     
ATOM   1375  HD2 PRO A 245      15.080   1.016 -20.194  1.00  0.00      A     
ATOM   1376  CA  PRO A 245      12.379   2.295 -20.874  1.00  0.00      A     
ATOM   1377  HA  PRO A 245      12.094   2.734 -19.925  1.00  0.00      A     
ATOM   1378  CB  PRO A 245      13.547   3.099 -21.401  1.00  0.00      A     
ATOM   1379  HB1 PRO A 245      14.090   3.651 -20.602  1.00  0.00      A     
ATOM   1380  HB2 PRO A 245      13.259   3.799 -22.217  1.00  0.00      A     
ATOM   1381  CG  PRO A 245      14.461   2.024 -21.969  1.00  0.00      A     
ATOM   1382  HG1 PRO A 245      15.491   2.420 -22.061  1.00  0.00      A     
ATOM   1383  HG2 PRO A 245      14.128   1.701 -22.982  1.00  0.00      A     
ATOM   1384  C   PRO A 245      11.209   2.365 -21.820  1.00  0.00      A     
ATOM   1385  O   PRO A 245      10.607   3.420 -22.035  1.00  0.00      A     
ATOM   1386  N   SER A 246      10.828   1.180 -22.361  1.00  0.00      A     
ATOM   1387  HN  SER A 246      11.323   0.314 -22.287  1.00  0.00      A     
ATOM   1388  CA  SER A 246       9.605   1.099 -23.124  1.00  0.00      A     
ATOM   1389  HA  SER A 246       9.571   1.961 -23.777  1.00  0.00      A     
ATOM   1390  CB  SER A 246       9.467  -0.297 -23.812  1.00  0.00      A     
ATOM   1391  HB1 SER A 246       8.423  -0.396 -24.187  1.00  0.00      A     
ATOM   1392  HB2 SER A 246      10.140  -0.361 -24.697  1.00  0.00      A     
ATOM   1393  OG  SER A 246       9.707  -1.450 -22.975  1.00  0.00      A     
ATOM   1394  HG1 SER A 246       9.375  -2.221 -23.452  1.00  0.00      A     
ATOM   1395  C   SER A 246       8.408   1.225 -22.125  1.00  0.00      A     
ATOM   1396  O   SER A 246       7.647   2.177 -22.053  1.00  0.00      A     
ATOM   1397  N   LYS A 247       8.279   0.223 -21.169  1.00  0.00      A     
ATOM   1398  HN  LYS A 247       8.942  -0.523 -21.198  1.00  0.00      A     
ATOM   1399  CA  LYS A 247       7.293   0.124 -20.125  1.00  0.00      A     
ATOM   1400  HA  LYS A 247       6.379   0.445 -20.610  1.00  0.00      A     
ATOM   1401  CB  LYS A 247       7.289  -1.436 -19.753  1.00  0.00      A     
ATOM   1402  HB1 LYS A 247       6.522  -1.581 -18.957  1.00  0.00      A     
ATOM   1403  HB2 LYS A 247       6.939  -2.018 -20.635  1.00  0.00      A     
ATOM   1404  CG  LYS A 247       8.580  -2.122 -19.231  1.00  0.00      A     
ATOM   1405  HG1 LYS A 247       9.444  -1.793 -19.852  1.00  0.00      A     
ATOM   1406  HG2 LYS A 247       8.773  -1.784 -18.187  1.00  0.00      A     
ATOM   1407  CD  LYS A 247       8.572  -3.669 -19.249  1.00  0.00      A     
ATOM   1408  HD1 LYS A 247       9.504  -4.031 -18.757  1.00  0.00      A     
ATOM   1409  HD2 LYS A 247       7.712  -4.019 -18.633  1.00  0.00      A     
ATOM   1410  CE  LYS A 247       8.463  -4.254 -20.678  1.00  0.00      A     
ATOM   1411  HE1 LYS A 247       7.570  -3.844 -21.200  1.00  0.00      A     
ATOM   1412  HE2 LYS A 247       9.367  -3.999 -21.275  1.00  0.00      A     
ATOM   1413  NZ  LYS A 247       8.335  -5.740 -20.654  1.00  0.00      A     
ATOM   1414  HZ1 LYS A 247       8.262  -6.107 -21.625  1.00  0.00      A     
ATOM   1415  HZ2 LYS A 247       9.169  -6.153 -20.190  1.00  0.00      A     
ATOM   1416  HZ3 LYS A 247       7.482  -6.005 -20.121  1.00  0.00      A     
ATOM   1417  C   LYS A 247       7.462   0.967 -18.870  1.00  0.00      A     
ATOM   1418  O   LYS A 247       6.466   1.511 -18.396  1.00  0.00      A     
ATOM   1419  N   ALA A 248       8.667   1.139 -18.294  1.00  0.00      A     
ATOM   1420  HN  ALA A 248       9.495   0.849 -18.773  1.00  0.00      A     
ATOM   1421  CA  ALA A 248       8.881   1.735 -16.980  1.00  0.00      A     
ATOM   1422  HA  ALA A 248       8.189   1.297 -16.270  1.00  0.00      A     
ATOM   1423  CB  ALA A 248      10.338   1.480 -16.599  1.00  0.00      A     
ATOM   1424  HB1 ALA A 248      10.530   0.386 -16.570  1.00  0.00      A     
ATOM   1425  HB2 ALA A 248      11.030   1.929 -17.345  1.00  0.00      A     
ATOM   1426  HB3 ALA A 248      10.578   1.897 -15.597  1.00  0.00      A     
ATOM   1427  C   ALA A 248       8.631   3.308 -16.940  1.00  0.00      A     
ATOM   1428  O   ALA A 248       7.942   3.833 -16.114  1.00  0.00      A     
ATOM   1429  N   GLY A 249       9.171   3.890 -17.982  1.00  0.00      A     
ATOM   1430  HN  GLY A 249       9.918   3.357 -18.378  1.00  0.00      A     
ATOM   1431  CA  GLY A 249       8.876   5.154 -18.648  1.00  0.00      A     
ATOM   1432  HA1 GLY A 249       9.482   5.095 -19.541  1.00  0.00      A     
ATOM   1433  HA2 GLY A 249       9.215   5.887 -17.929  1.00  0.00      A     
ATOM   1434  C   GLY A 249       7.435   5.531 -19.071  1.00  0.00      A     
ATOM   1435  O   GLY A 249       7.124   6.736 -19.201  1.00  0.00      A     
ATOM   1436  N   PHE A 250       6.555   4.587 -19.240  1.00  0.00      A     
ATOM   1437  HN  PHE A 250       6.813   3.623 -19.273  1.00  0.00      A     
ATOM   1438  CA  PHE A 250       5.154   4.831 -19.393  1.00  0.00      A     
ATOM   1439  HA  PHE A 250       5.052   5.770 -19.924  1.00  0.00      A     
ATOM   1440  CB  PHE A 250       4.544   3.551 -20.151  1.00  0.00      A     
ATOM   1441  HB1 PHE A 250       5.049   3.436 -21.135  1.00  0.00      A     
ATOM   1442  HB2 PHE A 250       4.731   2.619 -19.576  1.00  0.00      A     
ATOM   1443  CG  PHE A 250       3.078   3.648 -20.454  1.00  0.00      A     
ATOM   1444  CD1 PHE A 250       2.119   2.820 -19.804  1.00  0.00      A     
ATOM   1445  HD1 PHE A 250       2.445   2.109 -19.058  1.00  0.00      A     
ATOM   1446  CE1 PHE A 250       0.795   2.905 -20.112  1.00  0.00      A     
ATOM   1447  HE1 PHE A 250       0.074   2.311 -19.568  1.00  0.00      A     
ATOM   1448  CZ  PHE A 250       0.311   3.773 -21.145  1.00  0.00      A     
ATOM   1449  HZ  PHE A 250      -0.730   3.832 -21.429  1.00  0.00      A     
ATOM   1450  CD2 PHE A 250       2.594   4.488 -21.502  1.00  0.00      A     
ATOM   1451  HD2 PHE A 250       3.289   5.057 -22.103  1.00  0.00      A     
ATOM   1452  CE2 PHE A 250       1.245   4.566 -21.780  1.00  0.00      A     
ATOM   1453  HE2 PHE A 250       0.888   5.268 -22.521  1.00  0.00      A     
ATOM   1454  C   PHE A 250       4.497   5.030 -17.969  1.00  0.00      A     
ATOM   1455  O   PHE A 250       4.154   6.133 -17.577  1.00  0.00      A     
ATOM   1456  N   PHE A 251       4.496   3.950 -17.205  1.00  0.00      A     
ATOM   1457  HN  PHE A 251       4.998   3.176 -17.587  1.00  0.00      A     
ATOM   1458  CA  PHE A 251       3.888   3.693 -15.899  1.00  0.00      A     
ATOM   1459  HA  PHE A 251       2.821   3.840 -16.016  1.00  0.00      A     
ATOM   1460  CB  PHE A 251       4.285   2.336 -15.225  1.00  0.00      A     
ATOM   1461  HB1 PHE A 251       5.377   2.171 -15.354  1.00  0.00      A     
ATOM   1462  HB2 PHE A 251       4.084   2.358 -14.132  1.00  0.00      A     
ATOM   1463  CG  PHE A 251       3.513   1.278 -15.962  1.00  0.00      A     
ATOM   1464  CD1 PHE A 251       2.116   1.329 -16.084  1.00  0.00      A     
ATOM   1465  HD1 PHE A 251       1.559   2.080 -15.541  1.00  0.00      A     
ATOM   1466  CE1 PHE A 251       1.447   0.402 -16.905  1.00  0.00      A     
ATOM   1467  HE1 PHE A 251       0.392   0.522 -17.108  1.00  0.00      A     
ATOM   1468  CZ  PHE A 251       2.166  -0.697 -17.477  1.00  0.00      A     
ATOM   1469  HZ  PHE A 251       1.616  -1.487 -17.969  1.00  0.00      A     
ATOM   1470  CD2 PHE A 251       4.203   0.256 -16.654  1.00  0.00      A     
ATOM   1471  HD2 PHE A 251       5.282   0.202 -16.603  1.00  0.00      A     
ATOM   1472  CE2 PHE A 251       3.565  -0.752 -17.414  1.00  0.00      A     
ATOM   1473  HE2 PHE A 251       4.157  -1.511 -17.907  1.00  0.00      A     
ATOM   1474  C   PHE A 251       4.386   4.752 -14.861  1.00  0.00      A     
ATOM   1475  O   PHE A 251       3.596   5.440 -14.256  1.00  0.00      A     
ATOM   1476  N   THR A 252       5.757   4.909 -14.637  1.00  0.00      A     
ATOM   1477  HN  THR A 252       6.414   4.326 -15.114  1.00  0.00      A     
ATOM   1478  CA  THR A 252       6.372   5.897 -13.722  1.00  0.00      A     
ATOM   1479  HA  THR A 252       5.899   5.696 -12.770  1.00  0.00      A     
ATOM   1480  CB  THR A 252       7.849   5.591 -13.482  1.00  0.00      A     
ATOM   1481  HB  THR A 252       8.362   5.749 -14.462  1.00  0.00      A     
ATOM   1482  OG1 THR A 252       8.043   4.271 -13.129  1.00  0.00      A     
ATOM   1483  HG1 THR A 252       8.992   4.180 -12.989  1.00  0.00      A     
ATOM   1484  CG2 THR A 252       8.334   6.409 -12.249  1.00  0.00      A     
ATOM   1485 HG21 THR A 252       9.431   6.302 -12.110  1.00  0.00      A     
ATOM   1486 HG22 THR A 252       8.111   7.488 -12.388  1.00  0.00      A     
ATOM   1487 HG23 THR A 252       7.831   6.067 -11.319  1.00  0.00      A     
ATOM   1488  C   THR A 252       6.104   7.348 -14.037  1.00  0.00      A     
ATOM   1489  O   THR A 252       5.753   8.261 -13.263  1.00  0.00      A     
ATOM   1490  N   ASN A 253       6.505   7.754 -15.263  1.00  0.00      A     
ATOM   1491  HN  ASN A 253       6.791   7.083 -15.946  1.00  0.00      A     
ATOM   1492  CA  ASN A 253       6.570   9.212 -15.738  1.00  0.00      A     
ATOM   1493  HA  ASN A 253       6.903   9.817 -14.902  1.00  0.00      A     
ATOM   1494  CB  ASN A 253       7.434   9.117 -17.045  1.00  0.00      A     
ATOM   1495  HB1 ASN A 253       7.076   8.239 -17.627  1.00  0.00      A     
ATOM   1496  HB2 ASN A 253       7.282  10.018 -17.674  1.00  0.00      A     
ATOM   1497  CG  ASN A 253       8.872   8.924 -16.665  1.00  0.00      A     
ATOM   1498  OD1 ASN A 253       9.529   7.937 -16.973  1.00  0.00      A     
ATOM   1499  ND2 ASN A 253       9.457   9.975 -15.983  1.00  0.00      A     
ATOM   1500 HD21 ASN A 253      10.415   9.878 -15.728  1.00  0.00      A     
ATOM   1501 HD22 ASN A 253       8.932  10.798 -15.792  1.00  0.00      A     
ATOM   1502  C   ASN A 253       5.113   9.644 -16.082  1.00  0.00      A     
ATOM   1503  O   ASN A 253       4.747  10.748 -15.738  1.00  0.00      A     
ATOM   1504  N   ILE A 254       4.289   8.861 -16.895  1.00  0.00      A     
ATOM   1505  HN  ILE A 254       4.594   7.956 -17.185  1.00  0.00      A     
ATOM   1506  CA  ILE A 254       2.935   9.244 -17.405  1.00  0.00      A     
ATOM   1507  HA  ILE A 254       2.913  10.326 -17.363  1.00  0.00      A     
ATOM   1508  CB  ILE A 254       2.677   8.752 -18.828  1.00  0.00      A     
ATOM   1509  HB  ILE A 254       2.671   7.636 -18.741  1.00  0.00      A     
ATOM   1510  CG2 ILE A 254       1.257   9.178 -19.354  1.00  0.00      A     
ATOM   1511 HG21 ILE A 254       1.033   8.681 -20.321  1.00  0.00      A     
ATOM   1512 HG22 ILE A 254       0.464   8.886 -18.634  1.00  0.00      A     
ATOM   1513 HG23 ILE A 254       1.204  10.276 -19.509  1.00  0.00      A     
ATOM   1514  CG1 ILE A 254       3.909   9.147 -19.753  1.00  0.00      A     
ATOM   1515 HG11 ILE A 254       4.213  10.198 -19.547  1.00  0.00      A     
ATOM   1516 HG12 ILE A 254       4.776   8.497 -19.495  1.00  0.00      A     
ATOM   1517  CD  ILE A 254       3.558   8.973 -21.170  1.00  0.00      A     
ATOM   1518  HD1 ILE A 254       4.436   9.193 -21.815  1.00  0.00      A     
ATOM   1519  HD2 ILE A 254       3.234   7.929 -21.368  1.00  0.00      A     
ATOM   1520  HD3 ILE A 254       2.736   9.659 -21.464  1.00  0.00      A     
ATOM   1521  C   ILE A 254       1.758   8.735 -16.521  1.00  0.00      A     
ATOM   1522  O   ILE A 254       1.011   9.550 -15.993  1.00  0.00      A     
ATOM   1523  N   MET A 255       1.558   7.423 -16.390  1.00  0.00      A     
ATOM   1524  HN  MET A 255       2.215   6.728 -16.676  1.00  0.00      A     
ATOM   1525  CA  MET A 255       0.299   6.875 -15.788  1.00  0.00      A     
ATOM   1526  HA  MET A 255      -0.525   7.346 -16.311  1.00  0.00      A     
ATOM   1527  CB  MET A 255       0.242   5.273 -15.988  1.00  0.00      A     
ATOM   1528  HB1 MET A 255       0.483   5.071 -17.058  1.00  0.00      A     
ATOM   1529  HB2 MET A 255       1.052   4.797 -15.391  1.00  0.00      A     
ATOM   1530  CG  MET A 255      -1.171   4.702 -15.633  1.00  0.00      A     
ATOM   1531  HG1 MET A 255      -1.424   4.928 -14.575  1.00  0.00      A     
ATOM   1532  HG2 MET A 255      -1.941   5.185 -16.274  1.00  0.00      A     
ATOM   1533  SD  MET A 255      -1.351   2.967 -15.823  1.00  0.00      A     
ATOM   1534  CE  MET A 255      -1.783   2.854 -17.604  1.00  0.00      A     
ATOM   1535  HE1 MET A 255      -1.948   1.797 -17.906  1.00  0.00      A     
ATOM   1536  HE2 MET A 255      -2.713   3.421 -17.826  1.00  0.00      A     
ATOM   1537  HE3 MET A 255      -0.971   3.267 -18.240  1.00  0.00      A     
ATOM   1538  C   MET A 255       0.165   7.228 -14.295  1.00  0.00      A     
ATOM   1539  O   MET A 255      -0.732   7.978 -13.869  1.00  0.00      A     
ATOM   1540  N   ASN A 256       1.125   6.643 -13.472  1.00  0.00      A     
ATOM   1541  HN  ASN A 256       2.019   6.302 -13.760  1.00  0.00      A     
ATOM   1542  CA  ASN A 256       0.860   6.496 -12.098  1.00  0.00      A     
ATOM   1543  HA  ASN A 256      -0.220   6.506 -12.001  1.00  0.00      A     
ATOM   1544  CB  ASN A 256       1.578   5.215 -11.567  1.00  0.00      A     
ATOM   1545  HB1 ASN A 256       2.639   5.258 -11.897  1.00  0.00      A     
ATOM   1546  HB2 ASN A 256       1.574   5.203 -10.458  1.00  0.00      A     
ATOM   1547  CG  ASN A 256       0.851   4.024 -12.201  1.00  0.00      A     
ATOM   1548  OD1 ASN A 256      -0.387   3.915 -12.062  1.00  0.00      A     
ATOM   1549  ND2 ASN A 256       1.561   3.096 -12.897  1.00  0.00      A     
ATOM   1550 HD21 ASN A 256       1.053   2.342 -13.304  1.00  0.00      A     
ATOM   1551 HD22 ASN A 256       2.544   3.202 -13.008  1.00  0.00      A     
ATOM   1552  C   ASN A 256       1.395   7.653 -11.319  1.00  0.00      A     
ATOM   1553  O   ASN A 256       2.341   8.336 -11.691  1.00  0.00      A     
ATOM   1554  N   ILE A 257       0.879   7.831 -10.094  1.00  0.00      A     
ATOM   1555  HN  ILE A 257       0.170   7.254  -9.693  1.00  0.00      A     
ATOM   1556  CA  ILE A 257       1.317   8.889  -9.248  1.00  0.00      A     
ATOM   1557  HA  ILE A 257       2.139   9.365  -9.768  1.00  0.00      A     
ATOM   1558  CB  ILE A 257       0.095   9.797  -8.967  1.00  0.00      A     
ATOM   1559  HB  ILE A 257      -0.614   9.144  -8.397  1.00  0.00      A     
ATOM   1560  CG2 ILE A 257       0.620  11.039  -8.212  1.00  0.00      A     
ATOM   1561 HG21 ILE A 257      -0.224  11.657  -7.842  1.00  0.00      A     
ATOM   1562 HG22 ILE A 257       1.228  10.740  -7.333  1.00  0.00      A     
ATOM   1563 HG23 ILE A 257       1.248  11.671  -8.875  1.00  0.00      A     
ATOM   1564  CG1 ILE A 257      -0.773  10.303 -10.195  1.00  0.00      A     
ATOM   1565 HG11 ILE A 257      -1.088   9.435 -10.817  1.00  0.00      A     
ATOM   1566 HG12 ILE A 257      -1.700  10.784  -9.807  1.00  0.00      A     
ATOM   1567  CD  ILE A 257       0.000  11.337 -11.083  1.00  0.00      A     
ATOM   1568  HD1 ILE A 257      -0.656  11.713 -11.898  1.00  0.00      A     
ATOM   1569  HD2 ILE A 257       0.331  12.206 -10.474  1.00  0.00      A     
ATOM   1570  HD3 ILE A 257       0.894  10.872 -11.549  1.00  0.00      A     
ATOM   1571  C   ILE A 257       1.884   8.361  -7.895  1.00  0.00      A     
ATOM   1572  O   ILE A 257       2.957   8.736  -7.452  1.00  0.00      A     
ATOM   1573  N   ILE A 258       1.222   7.422  -7.244  1.00  0.00      A     
ATOM   1574  HN  ILE A 258       0.430   6.889  -7.534  1.00  0.00      A     
ATOM   1575  CA  ILE A 258       1.718   7.089  -5.852  1.00  0.00      A     
ATOM   1576  HA  ILE A 258       1.836   8.045  -5.358  1.00  0.00      A     
ATOM   1577  CB  ILE A 258       0.847   6.076  -5.237  1.00  0.00      A     
ATOM   1578  HB  ILE A 258       0.903   5.200  -5.931  1.00  0.00      A     
ATOM   1579  CG2 ILE A 258       1.260   5.624  -3.778  1.00  0.00      A     
ATOM   1580 HG21 ILE A 258       0.652   4.755  -3.451  1.00  0.00      A     
ATOM   1581 HG22 ILE A 258       2.327   5.320  -3.745  1.00  0.00      A     
ATOM   1582 HG23 ILE A 258       1.107   6.447  -3.049  1.00  0.00      A     
ATOM   1583  CG1 ILE A 258      -0.640   6.631  -5.272  1.00  0.00      A     
ATOM   1584 HG11 ILE A 258      -0.902   6.942  -6.308  1.00  0.00      A     
ATOM   1585 HG12 ILE A 258      -1.338   5.810  -4.989  1.00  0.00      A     
ATOM   1586  CD  ILE A 258      -0.899   7.826  -4.314  1.00  0.00      A     
ATOM   1587  HD1 ILE A 258      -1.969   8.123  -4.349  1.00  0.00      A     
ATOM   1588  HD2 ILE A 258      -0.648   7.551  -3.267  1.00  0.00      A     
ATOM   1589  HD3 ILE A 258      -0.289   8.707  -4.603  1.00  0.00      A     
ATOM   1590  C   ILE A 258       3.095   6.402  -5.827  1.00  0.00      A     
ATOM   1591  O   ILE A 258       3.955   6.578  -4.971  1.00  0.00      A     
ATOM   1592  N   ASP A 259       3.393   5.635  -6.907  1.00  0.00      A     
ATOM   1593  HN  ASP A 259       2.708   5.415  -7.596  1.00  0.00      A     
ATOM   1594  CA  ASP A 259       4.714   5.045  -7.200  1.00  0.00      A     
ATOM   1595  HA  ASP A 259       4.910   4.361  -6.382  1.00  0.00      A     
ATOM   1596  CB  ASP A 259       4.580   4.209  -8.478  1.00  0.00      A     
ATOM   1597  HB1 ASP A 259       4.310   4.874  -9.323  1.00  0.00      A     
ATOM   1598  HB2 ASP A 259       5.539   3.710  -8.721  1.00  0.00      A     
ATOM   1599  CG  ASP A 259       3.537   3.212  -8.328  1.00  0.00      A     
ATOM   1600  OD1 ASP A 259       2.780   3.095  -9.278  1.00  0.00      A     
ATOM   1601  OD2 ASP A 259       3.505   2.387  -7.359  1.00  0.00      A     
ATOM   1602  C   ASP A 259       5.917   6.079  -7.231  1.00  0.00      A     
ATOM   1603  O   ASP A 259       6.979   5.868  -6.626  1.00  0.00      A     
ATOM   1604  N   ILE A 260       5.816   7.210  -7.938  1.00  0.00      A     
ATOM   1605  HN  ILE A 260       5.027   7.393  -8.520  1.00  0.00      A     
ATOM   1606  CA  ILE A 260       6.815   8.268  -7.938  1.00  0.00      A     
ATOM   1607  HA  ILE A 260       7.728   7.721  -7.741  1.00  0.00      A     
ATOM   1608  CB  ILE A 260       6.922   8.849  -9.297  1.00  0.00      A     
ATOM   1609  HB  ILE A 260       7.307   8.010  -9.931  1.00  0.00      A     
ATOM   1610  CG2 ILE A 260       5.602   9.430  -9.844  1.00  0.00      A     
ATOM   1611 HG21 ILE A 260       5.710   9.705 -10.914  1.00  0.00      A     
ATOM   1612 HG22 ILE A 260       4.781   8.687  -9.769  1.00  0.00      A     
ATOM   1613 HG23 ILE A 260       5.305  10.340  -9.281  1.00  0.00      A     
ATOM   1614  CG1 ILE A 260       7.967   9.945  -9.364  1.00  0.00      A     
ATOM   1615 HG11 ILE A 260       7.598  10.850  -8.831  1.00  0.00      A     
ATOM   1616 HG12 ILE A 260       8.884   9.602  -8.833  1.00  0.00      A     
ATOM   1617  CD  ILE A 260       8.360  10.333 -10.811  1.00  0.00      A     
ATOM   1618  HD1 ILE A 260       9.168  11.096 -10.800  1.00  0.00      A     
ATOM   1619  HD2 ILE A 260       8.728   9.445 -11.369  1.00  0.00      A     
ATOM   1620  HD3 ILE A 260       7.493  10.759 -11.359  1.00  0.00      A     
ATOM   1621  C   ILE A 260       6.746   9.371  -6.930  1.00  0.00      A     
ATOM   1622  O   ILE A 260       7.746   9.963  -6.512  1.00  0.00      A     
ATOM   1623  N   VAL A 261       5.505   9.659  -6.539  1.00  0.00      A     
ATOM   1624  HN  VAL A 261       4.674   9.259  -6.916  1.00  0.00      A     
ATOM   1625  CA  VAL A 261       5.271  10.659  -5.445  1.00  0.00      A     
ATOM   1626  HA  VAL A 261       5.871  11.540  -5.638  1.00  0.00      A     
ATOM   1627  CB  VAL A 261       3.816  11.194  -5.326  1.00  0.00      A     
ATOM   1628  HB  VAL A 261       3.131  10.311  -5.327  1.00  0.00      A     
ATOM   1629  CG1 VAL A 261       3.550  11.991  -4.034  1.00  0.00      A     
ATOM   1630 HG11 VAL A 261       2.508  12.378  -4.027  1.00  0.00      A     
ATOM   1631 HG12 VAL A 261       3.674  11.359  -3.130  1.00  0.00      A     
ATOM   1632 HG13 VAL A 261       4.239  12.859  -3.959  1.00  0.00      A     
ATOM   1633  CG2 VAL A 261       3.650  12.005  -6.573  1.00  0.00      A     
ATOM   1634 HG21 VAL A 261       2.649  12.486  -6.598  1.00  0.00      A     
ATOM   1635 HG22 VAL A 261       4.423  12.802  -6.626  1.00  0.00      A     
ATOM   1636 HG23 VAL A 261       3.740  11.371  -7.480  1.00  0.00      A     
ATOM   1637  C   VAL A 261       5.785  10.023  -4.104  1.00  0.00      A     
ATOM   1638  O   VAL A 261       6.628  10.490  -3.415  1.00  0.00      A     
ATOM   1639  N   ALA A 262       5.079   8.898  -3.672  1.00  0.00      A     
ATOM   1640  HN  ALA A 262       4.430   8.384  -4.233  1.00  0.00      A     
ATOM   1641  CA  ALA A 262       5.267   8.398  -2.316  1.00  0.00      A     
ATOM   1642  HA  ALA A 262       5.117   9.209  -1.613  1.00  0.00      A     
ATOM   1643  CB  ALA A 262       4.166   7.363  -2.033  1.00  0.00      A     
ATOM   1644  HB1 ALA A 262       3.169   7.825  -2.197  1.00  0.00      A     
ATOM   1645  HB2 ALA A 262       4.254   6.489  -2.715  1.00  0.00      A     
ATOM   1646  HB3 ALA A 262       4.207   6.998  -0.984  1.00  0.00      A     
ATOM   1647  C   ALA A 262       6.675   7.841  -2.042  1.00  0.00      A     
ATOM   1648  O   ALA A 262       7.136   7.902  -0.897  1.00  0.00      A     
ATOM   1649  N   ILE A 263       7.399   7.354  -3.003  1.00  0.00      A     
ATOM   1650  HN  ILE A 263       7.101   7.431  -3.952  1.00  0.00      A     
ATOM   1651  CA  ILE A 263       8.681   6.663  -2.830  1.00  0.00      A     
ATOM   1652  HA  ILE A 263       8.484   5.839  -2.156  1.00  0.00      A     
ATOM   1653  CB  ILE A 263       9.219   6.038  -4.085  1.00  0.00      A     
ATOM   1654  HB  ILE A 263       8.360   5.448  -4.494  1.00  0.00      A     
ATOM   1655  CG2 ILE A 263       9.605   7.076  -5.173  1.00  0.00      A     
ATOM   1656 HG21 ILE A 263       9.847   6.568  -6.130  1.00  0.00      A     
ATOM   1657 HG22 ILE A 263       8.766   7.777  -5.367  1.00  0.00      A     
ATOM   1658 HG23 ILE A 263      10.491   7.668  -4.861  1.00  0.00      A     
ATOM   1659  CG1 ILE A 263      10.331   5.024  -3.822  1.00  0.00      A     
ATOM   1660 HG11 ILE A 263      10.634   4.541  -4.778  1.00  0.00      A     
ATOM   1661 HG12 ILE A 263      11.224   5.562  -3.428  1.00  0.00      A     
ATOM   1662  CD  ILE A 263      10.009   3.904  -2.818  1.00  0.00      A     
ATOM   1663  HD1 ILE A 263      10.901   3.261  -2.659  1.00  0.00      A     
ATOM   1664  HD2 ILE A 263       9.708   4.331  -1.837  1.00  0.00      A     
ATOM   1665  HD3 ILE A 263       9.184   3.261  -3.190  1.00  0.00      A     
ATOM   1666  C   ILE A 263       9.755   7.568  -2.138  1.00  0.00      A     
ATOM   1667  O   ILE A 263      10.439   7.114  -1.239  1.00  0.00      A     
ATOM   1668  N   ILE A 264       9.971   8.846  -2.472  1.00  0.00      A     
ATOM   1669  HN  ILE A 264       9.540   9.346  -3.220  1.00  0.00      A     
ATOM   1670  CA  ILE A 264      10.944   9.650  -1.681  1.00  0.00      A     
ATOM   1671  HA  ILE A 264      11.863   9.081  -1.737  1.00  0.00      A     
ATOM   1672  CB  ILE A 264      11.322  10.949  -2.388  1.00  0.00      A     
ATOM   1673  HB  ILE A 264      10.361  11.520  -2.457  1.00  0.00      A     
ATOM   1674  CG2 ILE A 264      12.385  11.755  -1.659  1.00  0.00      A     
ATOM   1675 HG21 ILE A 264      12.508  12.753  -2.128  1.00  0.00      A     
ATOM   1676 HG22 ILE A 264      12.102  11.915  -0.597  1.00  0.00      A     
ATOM   1677 HG23 ILE A 264      13.366  11.236  -1.686  1.00  0.00      A     
ATOM   1678  CG1 ILE A 264      11.777  10.624  -3.847  1.00  0.00      A     
ATOM   1679 HG11 ILE A 264      10.912  10.245  -4.436  1.00  0.00      A     
ATOM   1680 HG12 ILE A 264      12.121  11.564  -4.336  1.00  0.00      A     
ATOM   1681  CD  ILE A 264      12.923   9.599  -3.936  1.00  0.00      A     
ATOM   1682  HD1 ILE A 264      13.234   9.459  -4.994  1.00  0.00      A     
ATOM   1683  HD2 ILE A 264      13.806   9.947  -3.357  1.00  0.00      A     
ATOM   1684  HD3 ILE A 264      12.606   8.612  -3.538  1.00  0.00      A     
ATOM   1685  C   ILE A 264      10.610   9.838  -0.130  1.00  0.00      A     
ATOM   1686  O   ILE A 264      11.468   9.616   0.715  1.00  0.00      A     
ATOM   1687  N   PRO A 265       9.376  10.258   0.236  1.00  0.00      A     
ATOM   1688  CD  PRO A 265       8.540  11.016  -0.665  1.00  0.00      A     
ATOM   1689  HD1 PRO A 265       8.040  10.379  -1.430  1.00  0.00      A     
ATOM   1690  HD2 PRO A 265       9.092  11.835  -1.181  1.00  0.00      A     
ATOM   1691  CA  PRO A 265       8.854  10.222   1.591  1.00  0.00      A     
ATOM   1692  HA  PRO A 265       9.413  10.955   2.161  1.00  0.00      A     
ATOM   1693  CB  PRO A 265       7.393  10.613   1.444  1.00  0.00      A     
ATOM   1694  HB1 PRO A 265       6.971  11.124   2.338  1.00  0.00      A     
ATOM   1695  HB2 PRO A 265       6.730   9.773   1.139  1.00  0.00      A     
ATOM   1696  CG  PRO A 265       7.486  11.613   0.299  1.00  0.00      A     
ATOM   1697  HG1 PRO A 265       7.771  12.611   0.686  1.00  0.00      A     
ATOM   1698  HG2 PRO A 265       6.516  11.719  -0.238  1.00  0.00      A     
ATOM   1699  C   PRO A 265       8.863   8.932   2.320  1.00  0.00      A     
ATOM   1700  O   PRO A 265       9.223   8.982   3.447  1.00  0.00      A     
ATOM   1701  N   TYR A 266       8.668   7.754   1.667  1.00  0.00      A     
ATOM   1702  HN  TYR A 266       8.244   7.821   0.766  1.00  0.00      A     
ATOM   1703  CA  TYR A 266       8.981   6.421   2.078  1.00  0.00      A     
ATOM   1704  HA  TYR A 266       8.273   6.209   2.870  1.00  0.00      A     
ATOM   1705  CB  TYR A 266       8.620   5.521   0.933  1.00  0.00      A     
ATOM   1706  HB1 TYR A 266       8.644   6.106  -0.012  1.00  0.00      A     
ATOM   1707  HB2 TYR A 266       9.362   4.700   0.830  1.00  0.00      A     
ATOM   1708  CG  TYR A 266       7.177   4.906   1.047  1.00  0.00      A     
ATOM   1709  CD1 TYR A 266       6.619   4.429   2.178  1.00  0.00      A     
ATOM   1710  HD1 TYR A 266       7.183   4.438   3.101  1.00  0.00      A     
ATOM   1711  CE1 TYR A 266       5.292   3.870   2.251  1.00  0.00      A     
ATOM   1712  HE1 TYR A 266       4.898   3.510   3.190  1.00  0.00      A     
ATOM   1713  CZ  TYR A 266       4.531   3.797   1.082  1.00  0.00      A     
ATOM   1714  OH  TYR A 266       3.178   3.417   1.031  1.00  0.00      A     
ATOM   1715  HH  TYR A 266       2.884   3.521   0.124  1.00  0.00      A     
ATOM   1716  CD2 TYR A 266       6.358   4.836  -0.104  1.00  0.00      A     
ATOM   1717  HD2 TYR A 266       6.751   5.136  -1.066  1.00  0.00      A     
ATOM   1718  CE2 TYR A 266       5.062   4.355  -0.115  1.00  0.00      A     
ATOM   1719  HE2 TYR A 266       4.485   4.390  -1.027  1.00  0.00      A     
ATOM   1720  C   TYR A 266      10.400   6.214   2.666  1.00  0.00      A     
ATOM   1721  O   TYR A 266      10.553   5.957   3.836  1.00  0.00      A     
ATOM   1722  N   PHE A 267      11.487   6.533   1.880  1.00  0.00      A     
ATOM   1723  HN  PHE A 267      11.318   6.949   0.988  1.00  0.00      A     
ATOM   1724  CA  PHE A 267      12.881   6.336   2.192  1.00  0.00      A     
ATOM   1725  HA  PHE A 267      12.963   5.281   2.425  1.00  0.00      A     
ATOM   1726  CB  PHE A 267      13.670   6.927   0.982  1.00  0.00      A     
ATOM   1727  HB1 PHE A 267      13.162   7.853   0.634  1.00  0.00      A     
ATOM   1728  HB2 PHE A 267      14.703   7.211   1.278  1.00  0.00      A     
ATOM   1729  CG  PHE A 267      13.676   5.957  -0.143  1.00  0.00      A     
ATOM   1730  CD1 PHE A 267      14.088   6.544  -1.397  1.00  0.00      A     
ATOM   1731  HD1 PHE A 267      14.282   7.606  -1.452  1.00  0.00      A     
ATOM   1732  CE1 PHE A 267      14.250   5.812  -2.570  1.00  0.00      A     
ATOM   1733  HE1 PHE A 267      14.517   6.315  -3.489  1.00  0.00      A     
ATOM   1734  CZ  PHE A 267      14.067   4.416  -2.530  1.00  0.00      A     
ATOM   1735  HZ  PHE A 267      14.316   3.779  -3.366  1.00  0.00      A     
ATOM   1736  CD2 PHE A 267      13.331   4.615  -0.204  1.00  0.00      A     
ATOM   1737  HD2 PHE A 267      12.859   4.139   0.644  1.00  0.00      A     
ATOM   1738  CE2 PHE A 267      13.550   3.853  -1.344  1.00  0.00      A     
ATOM   1739  HE2 PHE A 267      13.321   2.796  -1.338  1.00  0.00      A     
ATOM   1740  C   PHE A 267      13.373   7.098   3.404  1.00  0.00      A     
ATOM   1741  O   PHE A 267      14.051   6.570   4.262  1.00  0.00      A     
ATOM   1742  N   ILE A 268      12.998   8.406   3.524  1.00  0.00      A     
ATOM   1743  HN  ILE A 268      12.357   8.843   2.896  1.00  0.00      A     
ATOM   1744  CA  ILE A 268      13.485   9.265   4.553  1.00  0.00      A     
ATOM   1745  HA  ILE A 268      14.525   8.999   4.695  1.00  0.00      A     
ATOM   1746  CB  ILE A 268      13.132  10.706   4.155  1.00  0.00      A     
ATOM   1747  HB  ILE A 268      12.060  10.654   3.838  1.00  0.00      A     
ATOM   1748  CG2 ILE A 268      13.395  11.816   5.295  1.00  0.00      A     
ATOM   1749 HG21 ILE A 268      12.973  12.797   4.990  1.00  0.00      A     
ATOM   1750 HG22 ILE A 268      12.912  11.524   6.251  1.00  0.00      A     
ATOM   1751 HG23 ILE A 268      14.482  11.948   5.478  1.00  0.00      A     
ATOM   1752  CG1 ILE A 268      13.976  11.050   2.927  1.00  0.00      A     
ATOM   1753 HG11 ILE A 268      14.998  11.354   3.246  1.00  0.00      A     
ATOM   1754 HG12 ILE A 268      14.086  10.137   2.298  1.00  0.00      A     
ATOM   1755  CD  ILE A 268      13.331  12.191   2.056  1.00  0.00      A     
ATOM   1756  HD1 ILE A 268      13.941  12.373   1.145  1.00  0.00      A     
ATOM   1757  HD2 ILE A 268      12.305  11.908   1.737  1.00  0.00      A     
ATOM   1758  HD3 ILE A 268      13.273  13.142   2.626  1.00  0.00      A     
ATOM   1759  C   ILE A 268      12.784   9.024   5.880  1.00  0.00      A     
ATOM   1760  O   ILE A 268      13.403   8.904   6.927  1.00  0.00      A     
ATOM   1761  N   THR A 269      11.452   8.678   5.800  1.00  0.00      A     
ATOM   1762  HN  THR A 269      11.006   8.697   4.906  1.00  0.00      A     
ATOM   1763  CA  THR A 269      10.576   8.271   6.902  1.00  0.00      A     
ATOM   1764  HA  THR A 269      10.587   9.105   7.591  1.00  0.00      A     
ATOM   1765  CB  THR A 269       9.119   7.945   6.522  1.00  0.00      A     
ATOM   1766  HB  THR A 269       9.174   7.181   5.709  1.00  0.00      A     
ATOM   1767  OG1 THR A 269       8.468   9.113   5.982  1.00  0.00      A     
ATOM   1768  HG1 THR A 269       7.568   8.835   5.781  1.00  0.00      A     
ATOM   1769  CG2 THR A 269       8.202   7.536   7.613  1.00  0.00      A     
ATOM   1770 HG21 THR A 269       7.219   7.219   7.205  1.00  0.00      A     
ATOM   1771 HG22 THR A 269       8.629   6.680   8.178  1.00  0.00      A     
ATOM   1772 HG23 THR A 269       8.030   8.371   8.325  1.00  0.00      A     
ATOM   1773  C   THR A 269      11.088   7.095   7.653  1.00  0.00      A     
ATOM   1774  O   THR A 269      11.467   7.179   8.844  1.00  0.00      A     
ATOM   1775  N   LEU A 270      11.175   5.985   6.884  1.00  0.00      A     
ATOM   1776  HN  LEU A 270      10.931   6.035   5.918  1.00  0.00      A     
ATOM   1777  CA  LEU A 270      11.597   4.685   7.318  1.00  0.00      A     
ATOM   1778  HA  LEU A 270      11.053   4.457   8.225  1.00  0.00      A     
ATOM   1779  CB  LEU A 270      11.347   3.542   6.336  1.00  0.00      A     
ATOM   1780  HB1 LEU A 270      11.887   3.794   5.394  1.00  0.00      A     
ATOM   1781  HB2 LEU A 270      11.826   2.617   6.728  1.00  0.00      A     
ATOM   1782  CG  LEU A 270       9.851   3.328   6.040  1.00  0.00      A     
ATOM   1783  HG  LEU A 270       9.424   4.352   5.914  1.00  0.00      A     
ATOM   1784  CD1 LEU A 270       9.717   2.491   4.709  1.00  0.00      A     
ATOM   1785 HD11 LEU A 270       8.649   2.276   4.490  1.00  0.00      A     
ATOM   1786 HD12 LEU A 270      10.144   3.051   3.850  1.00  0.00      A     
ATOM   1787 HD13 LEU A 270      10.254   1.523   4.798  1.00  0.00      A     
ATOM   1788  CD2 LEU A 270       9.049   2.612   7.120  1.00  0.00      A     
ATOM   1789 HD21 LEU A 270       7.983   2.526   6.816  1.00  0.00      A     
ATOM   1790 HD22 LEU A 270       9.431   1.587   7.302  1.00  0.00      A     
ATOM   1791 HD23 LEU A 270       9.093   3.177   8.076  1.00  0.00      A     
ATOM   1792  C   LEU A 270      13.067   4.708   7.662  1.00  0.00      A     
ATOM   1793  O   LEU A 270      13.507   3.960   8.539  1.00  0.00      A     
ATOM   1794  N   GLY A 271      13.828   5.597   6.996  1.00  0.00      A     
ATOM   1795  HN  GLY A 271      13.475   6.155   6.246  1.00  0.00      A     
ATOM   1796  CA  GLY A 271      15.282   5.812   7.341  1.00  0.00      A     
ATOM   1797  HA1 GLY A 271      15.671   6.581   6.688  1.00  0.00      A     
ATOM   1798  HA2 GLY A 271      15.794   4.862   7.263  1.00  0.00      A     
ATOM   1799  C   GLY A 271      15.416   6.302   8.780  1.00  0.00      A     
ATOM   1800  O   GLY A 271      16.238   5.857   9.533  1.00  0.00      A     
ATOM   1801  N   THR A 272      14.647   7.360   9.163  1.00  0.00      A     
ATOM   1802  HN  THR A 272      14.081   7.797   8.465  1.00  0.00      A     
ATOM   1803  CA  THR A 272      14.533   7.960  10.492  1.00  0.00      A     
ATOM   1804  HA  THR A 272      15.539   8.274  10.735  1.00  0.00      A     
ATOM   1805  CB  THR A 272      13.604   9.189  10.498  1.00  0.00      A     
ATOM   1806  HB  THR A 272      12.597   8.818  10.185  1.00  0.00      A     
ATOM   1807  OG1 THR A 272      14.089  10.151   9.477  1.00  0.00      A     
ATOM   1808  HG1 THR A 272      13.488  10.902   9.526  1.00  0.00      A     
ATOM   1809  CG2 THR A 272      13.679   9.950  11.825  1.00  0.00      A     
ATOM   1810 HG21 THR A 272      12.924  10.763  11.857  1.00  0.00      A     
ATOM   1811 HG22 THR A 272      13.480   9.265  12.676  1.00  0.00      A     
ATOM   1812 HG23 THR A 272      14.683  10.403  11.971  1.00  0.00      A     
ATOM   1813  C   THR A 272      14.115   7.006  11.563  1.00  0.00      A     
ATOM   1814  O   THR A 272      14.709   7.037  12.599  1.00  0.00      A     
ATOM   1815  N   GLU A 273      13.213   6.019  11.270  1.00  0.00      A     
ATOM   1816  HN  GLU A 273      12.884   5.983  10.331  1.00  0.00      A     
ATOM   1817  CA  GLU A 273      12.655   5.005  12.124  1.00  0.00      A     
ATOM   1818  HA  GLU A 273      12.450   5.454  13.088  1.00  0.00      A     
ATOM   1819  CB  GLU A 273      11.461   4.374  11.382  1.00  0.00      A     
ATOM   1820  HB1 GLU A 273      10.782   5.195  11.054  1.00  0.00      A     
ATOM   1821  HB2 GLU A 273      11.815   3.880  10.449  1.00  0.00      A     
ATOM   1822  CG  GLU A 273      10.685   3.363  12.303  1.00  0.00      A     
ATOM   1823  HG1 GLU A 273       9.914   2.840  11.709  1.00  0.00      A     
ATOM   1824  HG2 GLU A 273      11.375   2.616  12.743  1.00  0.00      A     
ATOM   1825  CD  GLU A 273       9.981   4.205  13.395  1.00  0.00      A     
ATOM   1826  OE1 GLU A 273       9.568   5.373  13.118  1.00  0.00      A     
ATOM   1827  OE2 GLU A 273       9.936   3.740  14.582  1.00  0.00      A     
ATOM   1828  C   GLU A 273      13.658   3.850  12.359  1.00  0.00      A     
ATOM   1829  O   GLU A 273      13.785   3.374  13.461  1.00  0.00      A     
ATOM   1830  N   LEU A 274      14.504   3.653  11.345  1.00  0.00      A     
ATOM   1831  HN  LEU A 274      14.436   4.056  10.435  1.00  0.00      A     
ATOM   1832  CA  LEU A 274      15.677   2.759  11.531  1.00  0.00      A     
ATOM   1833  HA  LEU A 274      15.306   1.853  11.993  1.00  0.00      A     
ATOM   1834  CB  LEU A 274      16.190   2.410  10.148  1.00  0.00      A     
ATOM   1835  HB1 LEU A 274      15.387   1.832   9.635  1.00  0.00      A     
ATOM   1836  HB2 LEU A 274      16.316   3.347   9.562  1.00  0.00      A     
ATOM   1837  CG  LEU A 274      17.479   1.587  10.191  1.00  0.00      A     
ATOM   1838  HG  LEU A 274      18.219   2.365  10.498  1.00  0.00      A     
ATOM   1839  CD1 LEU A 274      17.455   0.339  11.168  1.00  0.00      A     
ATOM   1840 HD11 LEU A 274      18.409  -0.227  11.101  1.00  0.00      A     
ATOM   1841 HD12 LEU A 274      17.318   0.668  12.220  1.00  0.00      A     
ATOM   1842 HD13 LEU A 274      16.624  -0.350  10.905  1.00  0.00      A     
ATOM   1843  CD2 LEU A 274      17.933   1.004   8.885  1.00  0.00      A     
ATOM   1844 HD21 LEU A 274      18.883   0.444   9.022  1.00  0.00      A     
ATOM   1845 HD22 LEU A 274      17.185   0.300   8.468  1.00  0.00      A     
ATOM   1846 HD23 LEU A 274      18.109   1.809   8.140  1.00  0.00      A     
ATOM   1847  C   LEU A 274      16.723   3.388  12.501  1.00  0.00      A     
ATOM   1848  O   LEU A 274      17.070   2.775  13.540  1.00  0.00      A     
ATOM   1849  N   ALA A 275      17.152   4.632  12.315  1.00  0.00      A     
ATOM   1850  HN  ALA A 275      16.878   5.136  11.497  1.00  0.00      A     
ATOM   1851  CA  ALA A 275      18.018   5.353  13.231  1.00  0.00      A     
ATOM   1852  HA  ALA A 275      18.741   4.679  13.676  1.00  0.00      A     
ATOM   1853  CB  ALA A 275      18.668   6.562  12.549  1.00  0.00      A     
ATOM   1854  HB1 ALA A 275      19.312   6.216  11.712  1.00  0.00      A     
ATOM   1855  HB2 ALA A 275      17.898   7.245  12.128  1.00  0.00      A     
ATOM   1856  HB3 ALA A 275      19.304   7.138  13.256  1.00  0.00      A     
ATOM   1857  C   ALA A 275      17.213   5.978  14.414  1.00  0.00      A     
ATOM   1858  O   ALA A 275      16.906   5.249  15.322  1.00  0.00      A     
ATOM   1859  N   GLU A 276      16.991   7.305  14.433  1.00  0.00      A     
ATOM   1860  HN  GLU A 276      17.215   7.903  13.669  1.00  0.00      A     
ATOM   1861  CA  GLU A 276      16.401   7.996  15.573  1.00  0.00      A     
ATOM   1862  HA  GLU A 276      15.656   7.337  16.000  1.00  0.00      A     
ATOM   1863  CB  GLU A 276      17.360   8.331  16.628  1.00  0.00      A     
ATOM   1864  HB1 GLU A 276      18.047   7.464  16.761  1.00  0.00      A     
ATOM   1865  HB2 GLU A 276      18.000   9.180  16.300  1.00  0.00      A     
ATOM   1866  CG  GLU A 276      16.665   8.671  18.025  1.00  0.00      A     
ATOM   1867  HG1 GLU A 276      17.441   8.921  18.772  1.00  0.00      A     
ATOM   1868  HG2 GLU A 276      15.967   9.526  17.924  1.00  0.00      A     
ATOM   1869  CD  GLU A 276      15.876   7.497  18.650  1.00  0.00      A     
ATOM   1870  OE1 GLU A 276      16.410   6.593  19.418  1.00  0.00      A     
ATOM   1871  OE2 GLU A 276      14.622   7.500  18.473  1.00  0.00      A     
ATOM   1872  C   GLU A 276      15.662   9.342  15.166  1.00  0.00      A     
ATOM   1873  O   GLU A 276      16.127   9.980  14.234  1.00  0.00      A     
ATOM   1874  N   LYS A 277      14.595   9.729  15.895  1.00  0.00      A     
ATOM   1875  HN  LYS A 277      14.312   9.214  16.702  1.00  0.00      A     
ATOM   1876  CA  LYS A 277      13.772  10.905  15.586  1.00  0.00      A     
ATOM   1877  HA  LYS A 277      13.819  11.036  14.512  1.00  0.00      A     
ATOM   1878  CB  LYS A 277      12.401  10.741  16.229  1.00  0.00      A     
ATOM   1879  HB1 LYS A 277      12.566  10.335  17.254  1.00  0.00      A     
ATOM   1880  HB2 LYS A 277      11.940  11.746  16.361  1.00  0.00      A     
ATOM   1881  CG  LYS A 277      11.447   9.771  15.421  1.00  0.00      A     
ATOM   1882  HG1 LYS A 277      10.441  10.240  15.333  1.00  0.00      A     
ATOM   1883  HG2 LYS A 277      11.847   9.646  14.388  1.00  0.00      A     
ATOM   1884  CD  LYS A 277      11.348   8.395  16.180  1.00  0.00      A     
ATOM   1885  HD1 LYS A 277      12.346   8.161  16.617  1.00  0.00      A     
ATOM   1886  HD2 LYS A 277      10.634   8.517  17.027  1.00  0.00      A     
ATOM   1887  CE  LYS A 277      10.902   7.383  15.221  1.00  0.00      A     
ATOM   1888  HE1 LYS A 277       9.922   7.670  14.779  1.00  0.00      A     
ATOM   1889  HE2 LYS A 277      11.641   7.273  14.397  1.00  0.00      A     
ATOM   1890  NZ  LYS A 277      10.761   6.086  15.936  1.00  0.00      A     
ATOM   1891  HZ1 LYS A 277      10.443   5.348  15.275  1.00  0.00      A     
ATOM   1892  HZ2 LYS A 277      11.678   5.813  16.344  1.00  0.00      A     
ATOM   1893  HZ3 LYS A 277      10.064   6.187  16.701  1.00  0.00      A     
ATOM   1894  C   LYS A 277      14.298  12.180  16.221  1.00  0.00      A     
ATOM   1895  O   LYS A 277      14.790  12.157  17.350  1.00  0.00      A     
ATOM   1896  N   PRO A 278      14.341  13.336  15.585  1.00  0.00      A     
ATOM   1897  CD  PRO A 278      14.475  13.431  14.098  1.00  0.00      A     
ATOM   1898  HD1 PRO A 278      13.589  12.997  13.580  1.00  0.00      A     
ATOM   1899  HD2 PRO A 278      15.394  12.914  13.737  1.00  0.00      A     
ATOM   1900  CA  PRO A 278      15.006  14.480  16.250  1.00  0.00      A     
ATOM   1901  HA  PRO A 278      15.901  14.201  16.794  1.00  0.00      A     
ATOM   1902  CB  PRO A 278      15.372  15.435  15.061  1.00  0.00      A     
ATOM   1903  HB1 PRO A 278      16.462  15.381  14.840  1.00  0.00      A     
ATOM   1904  HB2 PRO A 278      15.086  16.483  15.302  1.00  0.00      A     
ATOM   1905  CG  PRO A 278      14.572  14.965  13.801  1.00  0.00      A     
ATOM   1906  HG1 PRO A 278      15.098  15.189  12.852  1.00  0.00      A     
ATOM   1907  HG2 PRO A 278      13.545  15.391  13.730  1.00  0.00      A     
ATOM   1908  C   PRO A 278      13.957  15.062  17.255  1.00  0.00      A     
ATOM   1909  O   PRO A 278      12.821  14.621  17.403  1.00  0.00      A     
ATOM   1910  N   GLU A 279      14.411  16.010  18.012  1.00  0.00      A     
ATOM   1911  HN  GLU A 279      15.365  16.298  18.020  1.00  0.00      A     
ATOM   1912  CA  GLU A 279      13.584  16.732  18.908  1.00  0.00      A     
ATOM   1913  HA  GLU A 279      12.668  16.176  19.063  1.00  0.00      A     
ATOM   1914  CB  GLU A 279      14.320  16.957  20.296  1.00  0.00      A     
ATOM   1915  HB1 GLU A 279      15.358  17.303  20.086  1.00  0.00      A     
ATOM   1916  HB2 GLU A 279      13.829  17.786  20.853  1.00  0.00      A     
ATOM   1917  CG  GLU A 279      14.286  15.544  21.072  1.00  0.00      A     
ATOM   1918  HG1 GLU A 279      13.246  15.306  21.360  1.00  0.00      A     
ATOM   1919  HG2 GLU A 279      14.683  14.730  20.433  1.00  0.00      A     
ATOM   1920  CD  GLU A 279      15.113  15.656  22.378  1.00  0.00      A     
ATOM   1921  OE1 GLU A 279      14.710  15.232  23.479  1.00  0.00      A     
ATOM   1922  OE2 GLU A 279      16.214  16.275  22.381  1.00  0.00      A     
ATOM   1923  C   GLU A 279      13.197  18.087  18.283  1.00  0.00      A     
ATOM   1924  O   GLU A 279      12.267  18.777  18.620  1.00  0.00      A     
ATOM   1925  N   ASP A 280      14.007  18.579  17.301  1.00  0.00      A     
ATOM   1926  HN  ASP A 280      14.667  17.978  16.859  1.00  0.00      A     
ATOM   1927  CA  ASP A 280      14.040  19.898  16.797  1.00  0.00      A     
ATOM   1928  HA  ASP A 280      13.589  20.566  17.522  1.00  0.00      A     
ATOM   1929  CB  ASP A 280      15.513  20.346  16.545  1.00  0.00      A     
ATOM   1930  HB1 ASP A 280      16.046  19.550  15.988  1.00  0.00      A     
ATOM   1931  HB2 ASP A 280      15.541  21.274  15.940  1.00  0.00      A     
ATOM   1932  CG  ASP A 280      16.158  20.552  17.887  1.00  0.00      A     
ATOM   1933  OD1 ASP A 280      15.656  21.394  18.676  1.00  0.00      A     
ATOM   1934  OD2 ASP A 280      17.245  19.896  18.138  1.00  0.00      A     
ATOM   1935  C   ASP A 280      13.109  19.911  15.527  1.00  0.00      A     
ATOM   1936  O   ASP A 280      13.497  20.444  14.466  1.00  0.00      A     
ATOM   1937  N   ALA A 281      11.899  19.375  15.647  1.00  0.00      A     
ATOM   1938  HN  ALA A 281      11.661  19.070  16.569  1.00  0.00      A     
ATOM   1939  CA  ALA A 281      10.861  19.166  14.625  1.00  0.00      A     
ATOM   1940  HA  ALA A 281      10.813  19.977  13.907  1.00  0.00      A     
ATOM   1941  CB  ALA A 281      11.202  17.981  13.769  1.00  0.00      A     
ATOM   1942  HB1 ALA A 281      12.177  18.153  13.266  1.00  0.00      A     
ATOM   1943  HB2 ALA A 281      11.292  17.058  14.382  1.00  0.00      A     
ATOM   1944  HB3 ALA A 281      10.435  17.810  12.983  1.00  0.00      A     
ATOM   1945  C   ALA A 281       9.546  19.160  15.345  1.00  0.00      A     
ATOM   1946  O   ALA A 281       9.459  19.430  16.511  1.00  0.00      A     
ATOM   1947  N   GLN A 282       8.503  18.992  14.497  1.00  0.00      A     
ATOM   1948  HN  GLN A 282       8.605  18.632  13.571  1.00  0.00      A     
ATOM   1949  CA  GLN A 282       7.121  19.328  14.871  1.00  0.00      A     
ATOM   1950  HA  GLN A 282       7.158  20.070  15.659  1.00  0.00      A     
ATOM   1951  CB  GLN A 282       6.306  19.902  13.680  1.00  0.00      A     
ATOM   1952  HB1 GLN A 282       6.690  20.931  13.493  1.00  0.00      A     
ATOM   1953  HB2 GLN A 282       6.532  19.314  12.761  1.00  0.00      A     
ATOM   1954  CG  GLN A 282       4.728  19.999  13.853  1.00  0.00      A     
ATOM   1955  HG1 GLN A 282       4.245  20.230  12.879  1.00  0.00      A     
ATOM   1956  HG2 GLN A 282       4.313  19.038  14.219  1.00  0.00      A     
ATOM   1957  CD  GLN A 282       4.404  21.132  14.827  1.00  0.00      A     
ATOM   1958  OE1 GLN A 282       4.595  21.138  16.020  1.00  0.00      A     
ATOM   1959  NE2 GLN A 282       3.884  22.284  14.296  1.00  0.00      A     
ATOM   1960 HE21 GLN A 282       3.679  23.021  14.934  1.00  0.00      A     
ATOM   1961 HE22 GLN A 282       3.715  22.346  13.318  1.00  0.00      A     
ATOM   1962  C   GLN A 282       6.444  18.081  15.444  1.00  0.00      A     
ATOM   1963  O   GLN A 282       6.590  16.959  14.961  1.00  0.00      A     
ATOM   1964  N   GLN A 283       5.701  18.222  16.470  1.00  0.00      A     
ATOM   1965  HN  GLN A 283       5.690  19.119  16.908  1.00  0.00      A     
ATOM   1966  CA  GLN A 283       4.878  17.267  17.082  1.00  0.00      A     
ATOM   1967  HA  GLN A 283       5.563  16.555  17.526  1.00  0.00      A     
ATOM   1968  CB  GLN A 283       4.146  18.011  18.284  1.00  0.00      A     
ATOM   1969  HB1 GLN A 283       3.437  18.740  17.828  1.00  0.00      A     
ATOM   1970  HB2 GLN A 283       3.521  17.279  18.845  1.00  0.00      A     
ATOM   1971  CG  GLN A 283       5.198  18.744  19.206  1.00  0.00      A     
ATOM   1972  HG1 GLN A 283       5.993  18.036  19.526  1.00  0.00      A     
ATOM   1973  HG2 GLN A 283       5.685  19.578  18.660  1.00  0.00      A     
ATOM   1974  CD  GLN A 283       4.643  19.308  20.480  1.00  0.00      A     
ATOM   1975  OE1 GLN A 283       4.636  20.509  20.715  1.00  0.00      A     
ATOM   1976  NE2 GLN A 283       4.166  18.441  21.375  1.00  0.00      A     
ATOM   1977 HE21 GLN A 283       3.795  18.822  22.217  1.00  0.00      A     
ATOM   1978 HE22 GLN A 283       4.208  17.465  21.189  1.00  0.00      A     
ATOM   1979  C   GLN A 283       3.962  16.503  16.161  1.00  0.00      A     
ATOM   1980  O   GLN A 283       3.227  17.029  15.293  1.00  0.00      A     
ATOM   1981  N   GLY A 284       3.915  15.225  16.426  1.00  0.00      A     
ATOM   1982  HN  GLY A 284       4.503  14.871  17.152  1.00  0.00      A     
ATOM   1983  CA  GLY A 284       3.098  14.266  15.776  1.00  0.00      A     
ATOM   1984  HA1 GLY A 284       2.098  14.678  15.761  1.00  0.00      A     
ATOM   1985  HA2 GLY A 284       3.192  13.347  16.339  1.00  0.00      A     
ATOM   1986  C   GLY A 284       3.505  13.984  14.361  1.00  0.00      A     
ATOM   1987  O   GLY A 284       2.709  13.426  13.615  1.00  0.00      A     
ATOM   1988  N   GLN A 285       4.710  14.379  13.874  1.00  0.00      A     
ATOM   1989  HN  GLN A 285       5.471  14.676  14.449  1.00  0.00      A     
ATOM   1990  CA  GLN A 285       4.995  14.400  12.421  1.00  0.00      A     
ATOM   1991  HA  GLN A 285       4.097  14.745  11.924  1.00  0.00      A     
ATOM   1992  CB  GLN A 285       6.181  15.278  12.084  1.00  0.00      A     
ATOM   1993  HB1 GLN A 285       6.097  16.191  12.718  1.00  0.00      A     
ATOM   1994  HB2 GLN A 285       7.120  14.767  12.398  1.00  0.00      A     
ATOM   1995  CG  GLN A 285       6.169  15.637  10.588  1.00  0.00      A     
ATOM   1996  HG1 GLN A 285       6.272  14.720   9.969  1.00  0.00      A     
ATOM   1997  HG2 GLN A 285       5.215  16.130  10.310  1.00  0.00      A     
ATOM   1998  CD  GLN A 285       7.336  16.550  10.240  1.00  0.00      A     
ATOM   1999  OE1 GLN A 285       7.759  17.340  11.092  1.00  0.00      A     
ATOM   2000  NE2 GLN A 285       7.872  16.353   9.060  1.00  0.00      A     
ATOM   2001 HE21 GLN A 285       8.640  16.936   8.812  1.00  0.00      A     
ATOM   2002 HE22 GLN A 285       7.497  15.658   8.456  1.00  0.00      A     
ATOM   2003  C   GLN A 285       5.305  12.943  11.888  1.00  0.00      A     
ATOM   2004  O   GLN A 285       4.777  12.513  10.885  1.00  0.00      A     
ATOM   2005  N   GLN A 286       6.060  12.148  12.664  1.00  0.00      A     
ATOM   2006  HN  GLN A 286       6.558  12.416  13.487  1.00  0.00      A     
ATOM   2007  CA  GLN A 286       6.199  10.708  12.300  1.00  0.00      A     
ATOM   2008  HA  GLN A 286       6.536  10.640  11.273  1.00  0.00      A     
ATOM   2009  CB  GLN A 286       7.178   9.971  13.234  1.00  0.00      A     
ATOM   2010  HB1 GLN A 286       8.084  10.614  13.323  1.00  0.00      A     
ATOM   2011  HB2 GLN A 286       6.738   9.911  14.256  1.00  0.00      A     
ATOM   2012  CG  GLN A 286       7.555   8.597  12.698  1.00  0.00      A     
ATOM   2013  HG1 GLN A 286       7.988   7.971  13.507  1.00  0.00      A     
ATOM   2014  HG2 GLN A 286       6.662   8.071  12.302  1.00  0.00      A     
ATOM   2015  CD  GLN A 286       8.649   8.496  11.539  1.00  0.00      A     
ATOM   2016  OE1 GLN A 286       8.671   9.310  10.637  1.00  0.00      A     
ATOM   2017  NE2 GLN A 286       9.582   7.538  11.627  1.00  0.00      A     
ATOM   2018 HE21 GLN A 286      10.256   7.498  10.895  1.00  0.00      A     
ATOM   2019 HE22 GLN A 286       9.567   6.901  12.391  1.00  0.00      A     
ATOM   2020  C   GLN A 286       4.776  10.072  12.371  1.00  0.00      A     
ATOM   2021  O   GLN A 286       4.441   9.281  11.546  1.00  0.00      A     
ATOM   2022  N   ALA A 287       4.023  10.388  13.429  1.00  0.00      A     
ATOM   2023  HN  ALA A 287       4.351  10.980  14.164  1.00  0.00      A     
ATOM   2024  CA  ALA A 287       2.666   9.890  13.587  1.00  0.00      A     
ATOM   2025  HA  ALA A 287       2.720   8.825  13.783  1.00  0.00      A     
ATOM   2026  CB  ALA A 287       2.054  10.232  14.970  1.00  0.00      A     
ATOM   2027  HB1 ALA A 287       2.798  10.026  15.768  1.00  0.00      A     
ATOM   2028  HB2 ALA A 287       1.778  11.307  15.030  1.00  0.00      A     
ATOM   2029  HB3 ALA A 287       1.149   9.622  15.179  1.00  0.00      A     
ATOM   2030  C   ALA A 287       1.756  10.057  12.417  1.00  0.00      A     
ATOM   2031  O   ALA A 287       1.199   9.006  11.987  1.00  0.00      A     
ATOM   2032  N   MET A 288       1.573  11.302  11.914  1.00  0.00      A     
ATOM   2033  HN  MET A 288       1.984  12.135  12.278  1.00  0.00      A     
ATOM   2034  CA  MET A 288       0.695  11.516  10.717  1.00  0.00      A     
ATOM   2035  HA  MET A 288      -0.211  10.946  10.884  1.00  0.00      A     
ATOM   2036  CB  MET A 288       0.381  13.015  10.340  1.00  0.00      A     
ATOM   2037  HB1 MET A 288       1.361  13.518  10.167  1.00  0.00      A     
ATOM   2038  HB2 MET A 288      -0.161  13.046   9.368  1.00  0.00      A     
ATOM   2039  CG  MET A 288      -0.403  13.718  11.492  1.00  0.00      A     
ATOM   2040  HG1 MET A 288      -1.434  13.312  11.561  1.00  0.00      A     
ATOM   2041  HG2 MET A 288       0.102  13.520  12.463  1.00  0.00      A     
ATOM   2042  SD  MET A 288      -0.562  15.521  11.312  1.00  0.00      A     
ATOM   2043  CE  MET A 288       1.190  15.915  11.673  1.00  0.00      A     
ATOM   2044  HE1 MET A 288       1.366  17.011  11.635  1.00  0.00      A     
ATOM   2045  HE2 MET A 288       1.479  15.557  12.685  1.00  0.00      A     
ATOM   2046  HE3 MET A 288       1.868  15.436  10.935  1.00  0.00      A     
ATOM   2047  C   MET A 288       1.347  10.983   9.443  1.00  0.00      A     
ATOM   2048  O   MET A 288       0.648  10.416   8.643  1.00  0.00      A     
ATOM   2049  N   SER A 289       2.692  11.134   9.248  1.00  0.00      A     
ATOM   2050  HN  SER A 289       3.305  11.575   9.904  1.00  0.00      A     
ATOM   2051  CA  SER A 289       3.363  10.647   8.025  1.00  0.00      A     
ATOM   2052  HA  SER A 289       2.780  11.095   7.232  1.00  0.00      A     
ATOM   2053  CB  SER A 289       4.941  10.973   7.922  1.00  0.00      A     
ATOM   2054  HB1 SER A 289       5.466  10.399   8.719  1.00  0.00      A     
ATOM   2055  HB2 SER A 289       5.346  10.623   6.946  1.00  0.00      A     
ATOM   2056  OG  SER A 289       5.399  12.252   8.078  1.00  0.00      A     
ATOM   2057  HG1 SER A 289       6.355  12.198   8.204  1.00  0.00      A     
ATOM   2058  C   SER A 289       3.386   9.141   7.776  1.00  0.00      A     
ATOM   2059  O   SER A 289       3.172   8.683   6.618  1.00  0.00      A     
ATOM   2060  N   LEU A 290       3.611   8.293   8.828  1.00  0.00      A     
ATOM   2061  HN  LEU A 290       3.771   8.650   9.746  1.00  0.00      A     
ATOM   2062  CA  LEU A 290       3.642   6.865   8.738  1.00  0.00      A     
ATOM   2063  HA  LEU A 290       4.083   6.619   7.780  1.00  0.00      A     
ATOM   2064  CB  LEU A 290       4.598   6.236   9.738  1.00  0.00      A     
ATOM   2065  HB1 LEU A 290       5.538   6.835   9.716  1.00  0.00      A     
ATOM   2066  HB2 LEU A 290       4.181   6.356  10.762  1.00  0.00      A     
ATOM   2067  CG  LEU A 290       4.837   4.836   9.355  1.00  0.00      A     
ATOM   2068  HG  LEU A 290       3.824   4.366   9.325  1.00  0.00      A     
ATOM   2069  CD1 LEU A 290       5.612   4.616   7.986  1.00  0.00      A     
ATOM   2070 HD11 LEU A 290       5.787   3.533   7.807  1.00  0.00      A     
ATOM   2071 HD12 LEU A 290       5.024   5.021   7.134  1.00  0.00      A     
ATOM   2072 HD13 LEU A 290       6.598   5.127   8.007  1.00  0.00      A     
ATOM   2073  CD2 LEU A 290       5.682   4.117  10.504  1.00  0.00      A     
ATOM   2074 HD21 LEU A 290       5.859   3.051  10.244  1.00  0.00      A     
ATOM   2075 HD22 LEU A 290       6.671   4.597  10.646  1.00  0.00      A     
ATOM   2076 HD23 LEU A 290       5.134   4.152  11.470  1.00  0.00      A     
ATOM   2077  C   LEU A 290       2.208   6.284   8.755  1.00  0.00      A     
ATOM   2078  O   LEU A 290       1.865   5.207   8.294  1.00  0.00      A     
ATOM   2079  N   ALA A 291       1.347   6.948   9.553  1.00  0.00      A     
ATOM   2080  HN  ALA A 291       1.572   7.641  10.237  1.00  0.00      A     
ATOM   2081  CA  ALA A 291      -0.086   6.633   9.419  1.00  0.00      A     
ATOM   2082  HA  ALA A 291      -0.227   5.572   9.593  1.00  0.00      A     
ATOM   2083  CB  ALA A 291      -0.856   7.479  10.406  1.00  0.00      A     
ATOM   2084  HB1 ALA A 291      -0.496   7.270  11.436  1.00  0.00      A     
ATOM   2085  HB2 ALA A 291      -0.707   8.562  10.205  1.00  0.00      A     
ATOM   2086  HB3 ALA A 291      -1.945   7.259  10.372  1.00  0.00      A     
ATOM   2087  C   ALA A 291      -0.683   6.926   8.056  1.00  0.00      A     
ATOM   2088  O   ALA A 291      -1.416   6.143   7.580  1.00  0.00      A     
ATOM   2089  N   ILE A 292      -0.269   8.015   7.273  1.00  0.00      A     
ATOM   2090  HN  ILE A 292       0.307   8.724   7.676  1.00  0.00      A     
ATOM   2091  CA  ILE A 292      -0.602   8.241   5.862  1.00  0.00      A     
ATOM   2092  HA  ILE A 292      -1.679   8.153   5.792  1.00  0.00      A     
ATOM   2093  CB  ILE A 292      -0.260   9.693   5.492  1.00  0.00      A     
ATOM   2094  HB  ILE A 292       0.605   9.954   6.153  1.00  0.00      A     
ATOM   2095  CG2 ILE A 292       0.318   9.941   4.075  1.00  0.00      A     
ATOM   2096 HG21 ILE A 292       0.671  10.989   3.975  1.00  0.00      A     
ATOM   2097 HG22 ILE A 292       1.184   9.274   3.878  1.00  0.00      A     
ATOM   2098 HG23 ILE A 292      -0.450   9.758   3.295  1.00  0.00      A     
ATOM   2099  CG1 ILE A 292      -1.430  10.641   5.883  1.00  0.00      A     
ATOM   2100 HG11 ILE A 292      -2.279  10.503   5.176  1.00  0.00      A     
ATOM   2101 HG12 ILE A 292      -1.797  10.361   6.897  1.00  0.00      A     
ATOM   2102  CD  ILE A 292      -1.060  12.117   5.915  1.00  0.00      A     
ATOM   2103  HD1 ILE A 292      -1.926  12.724   6.257  1.00  0.00      A     
ATOM   2104  HD2 ILE A 292      -0.214  12.294   6.613  1.00  0.00      A     
ATOM   2105  HD3 ILE A 292      -0.766  12.476   4.906  1.00  0.00      A     
ATOM   2106  C   ILE A 292       0.006   7.135   4.927  1.00  0.00      A     
ATOM   2107  O   ILE A 292      -0.744   6.382   4.294  1.00  0.00      A     
ATOM   2108  N   LEU A 293       1.304   6.935   5.001  1.00  0.00      A     
ATOM   2109  HN  LEU A 293       1.876   7.375   5.691  1.00  0.00      A     
ATOM   2110  CA  LEU A 293       2.007   6.087   4.121  1.00  0.00      A     
ATOM   2111  HA  LEU A 293       1.599   6.337   3.150  1.00  0.00      A     
ATOM   2112  CB  LEU A 293       3.517   6.313   4.198  1.00  0.00      A     
ATOM   2113  HB1 LEU A 293       3.811   6.208   5.268  1.00  0.00      A     
ATOM   2114  HB2 LEU A 293       4.034   5.491   3.655  1.00  0.00      A     
ATOM   2115  CG  LEU A 293       3.943   7.683   3.680  1.00  0.00      A     
ATOM   2116  HG  LEU A 293       3.363   8.444   4.256  1.00  0.00      A     
ATOM   2117  CD1 LEU A 293       5.475   7.906   4.011  1.00  0.00      A     
ATOM   2118 HD11 LEU A 293       5.825   8.878   3.602  1.00  0.00      A     
ATOM   2119 HD12 LEU A 293       5.641   7.910   5.110  1.00  0.00      A     
ATOM   2120 HD13 LEU A 293       6.094   7.099   3.565  1.00  0.00      A     
ATOM   2121  CD2 LEU A 293       3.557   7.826   2.155  1.00  0.00      A     
ATOM   2122 HD21 LEU A 293       3.848   8.830   1.776  1.00  0.00      A     
ATOM   2123 HD22 LEU A 293       4.070   7.068   1.530  1.00  0.00      A     
ATOM   2124 HD23 LEU A 293       2.460   7.708   2.018  1.00  0.00      A     
ATOM   2125  C   LEU A 293       1.863   4.578   4.307  1.00  0.00      A     
ATOM   2126  O   LEU A 293       2.134   3.769   3.417  1.00  0.00      A     
ATOM   2127  N   ARG A 294       1.326   4.089   5.436  1.00  0.00      A     
ATOM   2128  HN  ARG A 294       1.406   4.736   6.191  1.00  0.00      A     
ATOM   2129  CA  ARG A 294       0.688   2.851   5.721  1.00  0.00      A     
ATOM   2130  HA  ARG A 294       1.334   2.026   5.444  1.00  0.00      A     
ATOM   2131  CB  ARG A 294       0.377   2.732   7.207  1.00  0.00      A     
ATOM   2132  HB1 ARG A 294       1.183   3.288   7.743  1.00  0.00      A     
ATOM   2133  HB2 ARG A 294      -0.569   3.271   7.434  1.00  0.00      A     
ATOM   2134  CG  ARG A 294       0.353   1.297   7.663  1.00  0.00      A     
ATOM   2135  HG1 ARG A 294      -0.552   0.807   7.242  1.00  0.00      A     
ATOM   2136  HG2 ARG A 294       1.220   0.760   7.214  1.00  0.00      A     
ATOM   2137  CD  ARG A 294       0.441   1.223   9.218  1.00  0.00      A     
ATOM   2138  HD1 ARG A 294       1.371   1.732   9.561  1.00  0.00      A     
ATOM   2139  HD2 ARG A 294      -0.435   1.716   9.701  1.00  0.00      A     
ATOM   2140  NE  ARG A 294       0.449  -0.239   9.628  1.00  0.00      A     
ATOM   2141  HE  ARG A 294       0.505  -0.869   8.845  1.00  0.00      A     
ATOM   2142  CZ  ARG A 294       0.388  -0.680  10.904  1.00  0.00      A     
ATOM   2143  NH1 ARG A 294       0.429   0.189  11.893  1.00  0.00      A     
ATOM   2144 HH11 ARG A 294       0.411  -0.117  12.835  1.00  0.00      A     
ATOM   2145 HH12 ARG A 294       0.615   1.141  11.640  1.00  0.00      A     
ATOM   2146  NH2 ARG A 294       0.446  -1.939  11.154  1.00  0.00      A     
ATOM   2147 HH21 ARG A 294       0.314  -2.265  12.079  1.00  0.00      A     
ATOM   2148 HH22 ARG A 294       0.413  -2.552  10.376  1.00  0.00      A     
ATOM   2149  C   ARG A 294      -0.580   2.759   4.797  1.00  0.00      A     
ATOM   2150  O   ARG A 294      -0.624   2.030   3.847  1.00  0.00      A     
ATOM   2151  N   VAL A 295      -1.577   3.628   5.023  1.00  0.00      A     
ATOM   2152  HN  VAL A 295      -1.440   4.441   5.583  1.00  0.00      A     
ATOM   2153  CA  VAL A 295      -2.880   3.488   4.510  1.00  0.00      A     
ATOM   2154  HA  VAL A 295      -3.142   2.446   4.641  1.00  0.00      A     
ATOM   2155  CB  VAL A 295      -3.857   4.177   5.457  1.00  0.00      A     
ATOM   2156  HB  VAL A 295      -3.508   5.230   5.594  1.00  0.00      A     
ATOM   2157  CG1 VAL A 295      -5.280   4.199   4.878  1.00  0.00      A     
ATOM   2158 HG11 VAL A 295      -5.983   4.670   5.599  1.00  0.00      A     
ATOM   2159 HG12 VAL A 295      -5.331   4.785   3.937  1.00  0.00      A     
ATOM   2160 HG13 VAL A 295      -5.637   3.167   4.674  1.00  0.00      A     
ATOM   2161  CG2 VAL A 295      -3.993   3.300   6.664  1.00  0.00      A     
ATOM   2162 HG21 VAL A 295      -4.726   3.728   7.380  1.00  0.00      A     
ATOM   2163 HG22 VAL A 295      -4.341   2.285   6.372  1.00  0.00      A     
ATOM   2164 HG23 VAL A 295      -3.025   3.197   7.197  1.00  0.00      A     
ATOM   2165  C   VAL A 295      -3.002   3.806   3.031  1.00  0.00      A     
ATOM   2166  O   VAL A 295      -3.743   3.102   2.308  1.00  0.00      A     
ATOM   2167  N   ILE A 296      -2.109   4.601   2.377  1.00  0.00      A     
ATOM   2168  HN  ILE A 296      -1.378   4.994   2.931  1.00  0.00      A     
ATOM   2169  CA  ILE A 296      -2.055   4.980   0.936  1.00  0.00      A     
ATOM   2170  HA  ILE A 296      -2.978   5.519   0.765  1.00  0.00      A     
ATOM   2171  CB  ILE A 296      -0.804   5.855   0.710  1.00  0.00      A     
ATOM   2172  HB  ILE A 296      -0.793   6.558   1.581  1.00  0.00      A     
ATOM   2173  CG2 ILE A 296       0.542   5.174   0.777  1.00  0.00      A     
ATOM   2174 HG21 ILE A 296       1.361   5.923   0.755  1.00  0.00      A     
ATOM   2175 HG22 ILE A 296       0.644   4.591   1.716  1.00  0.00      A     
ATOM   2176 HG23 ILE A 296       0.681   4.484  -0.082  1.00  0.00      A     
ATOM   2177  CG1 ILE A 296      -1.001   6.708  -0.567  1.00  0.00      A     
ATOM   2178 HG11 ILE A 296      -0.014   7.062  -0.940  1.00  0.00      A     
ATOM   2179 HG12 ILE A 296      -1.443   6.067  -1.364  1.00  0.00      A     
ATOM   2180  CD  ILE A 296      -1.940   7.928  -0.322  1.00  0.00      A     
ATOM   2181  HD1 ILE A 296      -2.106   8.484  -1.270  1.00  0.00      A     
ATOM   2182  HD2 ILE A 296      -2.927   7.592   0.061  1.00  0.00      A     
ATOM   2183  HD3 ILE A 296      -1.496   8.630   0.415  1.00  0.00      A     
ATOM   2184  C   ILE A 296      -2.033   3.815  -0.053  1.00  0.00      A     
ATOM   2185  O   ILE A 296      -2.486   3.841  -1.179  1.00  0.00      A     
ATOM   2186  N   ARG A 297      -1.302   2.791   0.361  1.00  0.00      A     
ATOM   2187  HN  ARG A 297      -0.944   2.815   1.292  1.00  0.00      A     
ATOM   2188  CA  ARG A 297      -0.974   1.627  -0.431  1.00  0.00      A     
ATOM   2189  HA  ARG A 297      -1.062   1.867  -1.484  1.00  0.00      A     
ATOM   2190  CB  ARG A 297       0.485   1.216  -0.222  1.00  0.00      A     
ATOM   2191  HB1 ARG A 297       1.063   2.162  -0.089  1.00  0.00      A     
ATOM   2192  HB2 ARG A 297       0.582   0.661   0.737  1.00  0.00      A     
ATOM   2193  CG  ARG A 297       1.024   0.433  -1.424  1.00  0.00      A     
ATOM   2194  HG1 ARG A 297       1.721  -0.350  -1.052  1.00  0.00      A     
ATOM   2195  HG2 ARG A 297       0.183  -0.118  -1.904  1.00  0.00      A     
ATOM   2196  CD  ARG A 297       1.677   1.430  -2.470  1.00  0.00      A     
ATOM   2197  HD1 ARG A 297       0.883   2.074  -2.913  1.00  0.00      A     
ATOM   2198  HD2 ARG A 297       2.441   2.085  -1.989  1.00  0.00      A     
ATOM   2199  NE  ARG A 297       2.331   0.585  -3.495  1.00  0.00      A     
ATOM   2200  HE  ARG A 297       2.236  -0.401  -3.315  1.00  0.00      A     
ATOM   2201  CZ  ARG A 297       2.949   1.179  -4.503  1.00  0.00      A     
ATOM   2202  NH1 ARG A 297       2.654   2.405  -4.839  1.00  0.00      A     
ATOM   2203 HH11 ARG A 297       3.100   2.838  -5.610  1.00  0.00      A     
ATOM   2204 HH12 ARG A 297       1.871   2.818  -4.369  1.00  0.00      A     
ATOM   2205  NH2 ARG A 297       3.782   0.470  -5.260  1.00  0.00      A     
ATOM   2206 HH21 ARG A 297       4.316   0.920  -5.961  1.00  0.00      A     
ATOM   2207 HH22 ARG A 297       3.993  -0.449  -4.955  1.00  0.00      A     
ATOM   2208  C   ARG A 297      -2.026   0.523  -0.138  1.00  0.00      A     
ATOM   2209  O   ARG A 297      -2.437  -0.180  -1.076  1.00  0.00      A     
ATOM   2210  N   LEU A 298      -2.440   0.389   1.216  1.00  0.00      A     
ATOM   2211  HN  LEU A 298      -2.083   0.913   1.987  1.00  0.00      A     
ATOM   2212  CA  LEU A 298      -3.437  -0.548   1.563  1.00  0.00      A     
ATOM   2213  HA  LEU A 298      -3.141  -1.500   1.142  1.00  0.00      A     
ATOM   2214  CB  LEU A 298      -3.519  -0.588   3.078  1.00  0.00      A     
ATOM   2215  HB1 LEU A 298      -3.823   0.429   3.418  1.00  0.00      A     
ATOM   2216  HB2 LEU A 298      -4.344  -1.272   3.378  1.00  0.00      A     
ATOM   2217  CG  LEU A 298      -2.294  -0.963   4.000  1.00  0.00      A     
ATOM   2218  HG  LEU A 298      -1.653  -0.049   3.974  1.00  0.00      A     
ATOM   2219  CD1 LEU A 298      -2.760  -1.219   5.410  1.00  0.00      A     
ATOM   2220 HD11 LEU A 298      -1.908  -1.530   6.052  1.00  0.00      A     
ATOM   2221 HD12 LEU A 298      -3.209  -0.301   5.847  1.00  0.00      A     
ATOM   2222 HD13 LEU A 298      -3.523  -2.026   5.431  1.00  0.00      A     
ATOM   2223  CD2 LEU A 298      -1.504  -2.077   3.521  1.00  0.00      A     
ATOM   2224 HD21 LEU A 298      -0.652  -2.270   4.209  1.00  0.00      A     
ATOM   2225 HD22 LEU A 298      -2.103  -3.007   3.458  1.00  0.00      A     
ATOM   2226 HD23 LEU A 298      -1.093  -1.857   2.512  1.00  0.00      A     
ATOM   2227  C   LEU A 298      -4.781  -0.155   0.924  1.00  0.00      A     
ATOM   2228  O   LEU A 298      -5.499  -1.024   0.470  1.00  0.00      A     
ATOM   2229  N   VAL A 299      -5.190   1.156   1.006  1.00  0.00      A     
ATOM   2230  HN  VAL A 299      -4.644   1.838   1.485  1.00  0.00      A     
ATOM   2231  CA  VAL A 299      -6.441   1.680   0.414  1.00  0.00      A     
ATOM   2232  HA  VAL A 299      -7.234   1.263   1.022  1.00  0.00      A     
ATOM   2233  CB  VAL A 299      -6.640   3.183   0.673  1.00  0.00      A     
ATOM   2234  HB  VAL A 299      -6.476   3.362   1.764  1.00  0.00      A     
ATOM   2235  CG1 VAL A 299      -5.691   4.060  -0.074  1.00  0.00      A     
ATOM   2236 HG11 VAL A 299      -5.914   5.130   0.128  1.00  0.00      A     
ATOM   2237 HG12 VAL A 299      -4.639   3.879   0.231  1.00  0.00      A     
ATOM   2238 HG13 VAL A 299      -5.779   3.891  -1.169  1.00  0.00      A     
ATOM   2239  CG2 VAL A 299      -8.039   3.745   0.378  1.00  0.00      A     
ATOM   2240 HG21 VAL A 299      -8.068   4.841   0.558  1.00  0.00      A     
ATOM   2241 HG22 VAL A 299      -8.320   3.557  -0.681  1.00  0.00      A     
ATOM   2242 HG23 VAL A 299      -8.806   3.278   1.030  1.00  0.00      A     
ATOM   2243  C   VAL A 299      -6.730   1.273  -1.088  1.00  0.00      A     
ATOM   2244  O   VAL A 299      -7.870   1.424  -1.540  1.00  0.00      A     
ATOM   2245  N   ARG A 300      -5.755   0.845  -1.911  1.00  0.00      A     
ATOM   2246  HN  ARG A 300      -4.845   0.987  -1.529  1.00  0.00      A     
ATOM   2247  CA  ARG A 300      -5.821   0.230  -3.223  1.00  0.00      A     
ATOM   2248  HA  ARG A 300      -5.869   1.038  -3.943  1.00  0.00      A     
ATOM   2249  CB  ARG A 300      -4.459  -0.578  -3.513  1.00  0.00      A     
ATOM   2250  HB1 ARG A 300      -3.621   0.111  -3.247  1.00  0.00      A     
ATOM   2251  HB2 ARG A 300      -4.381  -1.439  -2.813  1.00  0.00      A     
ATOM   2252  CG  ARG A 300      -4.372  -0.989  -5.015  1.00  0.00      A     
ATOM   2253  HG1 ARG A 300      -5.302  -1.535  -5.287  1.00  0.00      A     
ATOM   2254  HG2 ARG A 300      -4.371  -0.068  -5.643  1.00  0.00      A     
ATOM   2255  CD  ARG A 300      -3.180  -1.781  -5.460  1.00  0.00      A     
ATOM   2256  HD1 ARG A 300      -3.183  -2.772  -4.951  1.00  0.00      A     
ATOM   2257  HD2 ARG A 300      -3.187  -1.946  -6.563  1.00  0.00      A     
ATOM   2258  NE  ARG A 300      -1.842  -1.050  -5.132  1.00  0.00      A     
ATOM   2259  HE  ARG A 300      -1.946  -0.052  -5.048  1.00  0.00      A     
ATOM   2260  CZ  ARG A 300      -0.710  -1.750  -4.991  1.00  0.00      A     
ATOM   2261  NH1 ARG A 300       0.374  -1.191  -4.471  1.00  0.00      A     
ATOM   2262 HH11 ARG A 300       1.217  -1.704  -4.391  1.00  0.00      A     
ATOM   2263 HH12 ARG A 300       0.326  -0.205  -4.299  1.00  0.00      A     
ATOM   2264  NH2 ARG A 300      -0.637  -2.958  -5.445  1.00  0.00      A     
ATOM   2265 HH21 ARG A 300       0.168  -3.505  -5.265  1.00  0.00      A     
ATOM   2266 HH22 ARG A 300      -1.478  -3.363  -5.778  1.00  0.00      A     
ATOM   2267  C   ARG A 300      -7.059  -0.647  -3.465  1.00  0.00      A     
ATOM   2268  O   ARG A 300      -7.755  -0.570  -4.445  1.00  0.00      A     
ATOM   2269  N   VAL A 301      -7.302  -1.624  -2.539  1.00  0.00      A     
ATOM   2270  HN  VAL A 301      -6.710  -1.776  -1.752  1.00  0.00      A     
ATOM   2271  CA  VAL A 301      -8.420  -2.510  -2.617  1.00  0.00      A     
ATOM   2272  HA  VAL A 301      -8.276  -3.056  -3.541  1.00  0.00      A     
ATOM   2273  CB  VAL A 301      -8.343  -3.447  -1.417  1.00  0.00      A     
ATOM   2274  HB  VAL A 301      -9.290  -4.040  -1.390  1.00  0.00      A     
ATOM   2275  CG1 VAL A 301      -7.126  -4.341  -1.677  1.00  0.00      A     
ATOM   2276 HG11 VAL A 301      -6.970  -5.037  -0.825  1.00  0.00      A     
ATOM   2277 HG12 VAL A 301      -7.259  -4.960  -2.589  1.00  0.00      A     
ATOM   2278 HG13 VAL A 301      -6.206  -3.728  -1.794  1.00  0.00      A     
ATOM   2279  CG2 VAL A 301      -8.401  -2.756  -0.038  1.00  0.00      A     
ATOM   2280 HG21 VAL A 301      -8.299  -3.501   0.779  1.00  0.00      A     
ATOM   2281 HG22 VAL A 301      -7.580  -2.013   0.061  1.00  0.00      A     
ATOM   2282 HG23 VAL A 301      -9.367  -2.229   0.107  1.00  0.00      A     
ATOM   2283  C   VAL A 301      -9.887  -1.827  -2.679  1.00  0.00      A     
ATOM   2284  O   VAL A 301     -10.884  -2.529  -2.905  1.00  0.00      A     
ATOM   2285  N   PHE A 302      -9.907  -0.506  -2.516  1.00  0.00      A     
ATOM   2286  HN  PHE A 302      -9.114   0.096  -2.442  1.00  0.00      A     
ATOM   2287  CA  PHE A 302     -11.195   0.177  -2.431  1.00  0.00      A     
ATOM   2288  HA  PHE A 302     -11.986  -0.556  -2.328  1.00  0.00      A     
ATOM   2289  CB  PHE A 302     -11.233   1.169  -1.263  1.00  0.00      A     
ATOM   2290  HB1 PHE A 302     -10.289   1.756  -1.253  1.00  0.00      A     
ATOM   2291  HB2 PHE A 302     -12.068   1.893  -1.380  1.00  0.00      A     
ATOM   2292  CG  PHE A 302     -11.329   0.478   0.043  1.00  0.00      A     
ATOM   2293  CD1 PHE A 302     -10.170   0.087   0.749  1.00  0.00      A     
ATOM   2294  HD1 PHE A 302      -9.221   0.036   0.233  1.00  0.00      A     
ATOM   2295  CE1 PHE A 302     -10.218  -0.249   2.123  1.00  0.00      A     
ATOM   2296  HE1 PHE A 302      -9.303  -0.324   2.693  1.00  0.00      A     
ATOM   2297  CZ  PHE A 302     -11.536  -0.459   2.644  1.00  0.00      A     
ATOM   2298  HZ  PHE A 302     -11.547  -0.879   3.639  1.00  0.00      A     
ATOM   2299  CD2 PHE A 302     -12.563   0.402   0.712  1.00  0.00      A     
ATOM   2300  HD2 PHE A 302     -13.459   0.779   0.238  1.00  0.00      A     
ATOM   2301  CE2 PHE A 302     -12.774  -0.158   1.978  1.00  0.00      A     
ATOM   2302  HE2 PHE A 302     -13.782  -0.313   2.337  1.00  0.00      A     
ATOM   2303  C   PHE A 302     -11.353   0.809  -3.792  1.00  0.00      A     
ATOM   2304  O   PHE A 302     -12.391   1.397  -4.044  1.00  0.00      A     
ATOM   2305  N   ARG A 303     -10.383   0.797  -4.733  1.00  0.00      A     
ATOM   2306  HN  ARG A 303      -9.563   0.278  -4.503  1.00  0.00      A     
ATOM   2307  CA  ARG A 303     -10.399   1.458  -6.050  1.00  0.00      A     
ATOM   2308  HA  ARG A 303     -10.698   2.493  -5.929  1.00  0.00      A     
ATOM   2309  CB  ARG A 303      -8.950   1.250  -6.718  1.00  0.00      A     
ATOM   2310  HB1 ARG A 303      -8.669   0.185  -6.536  1.00  0.00      A     
ATOM   2311  HB2 ARG A 303      -9.030   1.361  -7.822  1.00  0.00      A     
ATOM   2312  CG  ARG A 303      -7.894   2.194  -6.090  1.00  0.00      A     
ATOM   2313  HG1 ARG A 303      -8.329   3.215  -6.020  1.00  0.00      A     
ATOM   2314  HG2 ARG A 303      -7.704   1.877  -5.039  1.00  0.00      A     
ATOM   2315  CD  ARG A 303      -6.553   2.152  -6.885  1.00  0.00      A     
ATOM   2316  HD1 ARG A 303      -6.185   1.101  -6.935  1.00  0.00      A     
ATOM   2317  HD2 ARG A 303      -6.681   2.535  -7.924  1.00  0.00      A     
ATOM   2318  NE  ARG A 303      -5.541   3.027  -6.192  1.00  0.00      A     
ATOM   2319  HE  ARG A 303      -5.951   3.836  -5.755  1.00  0.00      A     
ATOM   2320  CZ  ARG A 303      -4.207   2.799  -6.130  1.00  0.00      A     
ATOM   2321  NH1 ARG A 303      -3.387   3.442  -5.343  1.00  0.00      A     
ATOM   2322 HH11 ARG A 303      -2.416   3.249  -5.360  1.00  0.00      A     
ATOM   2323 HH12 ARG A 303      -3.773   4.217  -4.838  1.00  0.00      A     
ATOM   2324  NH2 ARG A 303      -3.630   1.927  -6.974  1.00  0.00      A     
ATOM   2325 HH21 ARG A 303      -2.673   1.698  -6.869  1.00  0.00      A     
ATOM   2326 HH22 ARG A 303      -4.236   1.385  -7.542  1.00  0.00      A     
ATOM   2327  C   ARG A 303     -11.461   0.797  -6.926  1.00  0.00      A     
ATOM   2328  O   ARG A 303     -11.949   1.467  -7.850  1.00  0.00      A     
ATOM   2329  N   ILE A 304     -11.821  -0.505  -6.743  1.00  0.00      A     
ATOM   2330  HN  ILE A 304     -11.243  -1.211  -6.340  1.00  0.00      A     
ATOM   2331  CA  ILE A 304     -13.197  -0.992  -7.162  1.00  0.00      A     
ATOM   2332  HA  ILE A 304     -13.056  -1.242  -8.206  1.00  0.00      A     
ATOM   2333  CB  ILE A 304     -13.535  -2.240  -6.431  1.00  0.00      A     
ATOM   2334  HB  ILE A 304     -12.626  -2.884  -6.542  1.00  0.00      A     
ATOM   2335  CG2 ILE A 304     -13.946  -1.894  -4.995  1.00  0.00      A     
ATOM   2336 HG21 ILE A 304     -14.052  -2.816  -4.386  1.00  0.00      A     
ATOM   2337 HG22 ILE A 304     -13.181  -1.255  -4.507  1.00  0.00      A     
ATOM   2338 HG23 ILE A 304     -14.916  -1.354  -4.978  1.00  0.00      A     
ATOM   2339  CG1 ILE A 304     -14.724  -3.024  -7.125  1.00  0.00      A     
ATOM   2340 HG11 ILE A 304     -15.687  -2.502  -6.925  1.00  0.00      A     
ATOM   2341 HG12 ILE A 304     -14.567  -3.014  -8.228  1.00  0.00      A     
ATOM   2342  CD  ILE A 304     -15.049  -4.497  -6.839  1.00  0.00      A     
ATOM   2343  HD1 ILE A 304     -15.886  -4.840  -7.485  1.00  0.00      A     
ATOM   2344  HD2 ILE A 304     -14.166  -5.140  -7.043  1.00  0.00      A     
ATOM   2345  HD3 ILE A 304     -15.352  -4.640  -5.780  1.00  0.00      A     
ATOM   2346  C   ILE A 304     -14.395  -0.009  -7.094  1.00  0.00      A     
ATOM   2347  O   ILE A 304     -15.342  -0.173  -7.838  1.00  0.00      A     
ATOM   2348  N   PHE A 305     -14.487   1.064  -6.307  1.00  0.00      A     
ATOM   2349  HN  PHE A 305     -13.730   1.290  -5.696  1.00  0.00      A     
ATOM   2350  CA  PHE A 305     -15.602   1.971  -6.237  1.00  0.00      A     
ATOM   2351  HA  PHE A 305     -16.463   1.438  -6.620  1.00  0.00      A     
ATOM   2352  CB  PHE A 305     -15.729   2.357  -4.741  1.00  0.00      A     
ATOM   2353  HB1 PHE A 305     -14.729   2.653  -4.355  1.00  0.00      A     
ATOM   2354  HB2 PHE A 305     -16.403   3.231  -4.609  1.00  0.00      A     
ATOM   2355  CG  PHE A 305     -16.188   1.295  -3.812  1.00  0.00      A     
ATOM   2356  CD1 PHE A 305     -17.393   0.720  -4.011  1.00  0.00      A     
ATOM   2357  HD1 PHE A 305     -18.129   1.219  -4.627  1.00  0.00      A     
ATOM   2358  CE1 PHE A 305     -17.729  -0.525  -3.428  1.00  0.00      A     
ATOM   2359  HE1 PHE A 305     -18.595  -1.069  -3.777  1.00  0.00      A     
ATOM   2360  CZ  PHE A 305     -16.928  -1.059  -2.394  1.00  0.00      A     
ATOM   2361  HZ  PHE A 305     -17.244  -1.954  -1.877  1.00  0.00      A     
ATOM   2362  CD2 PHE A 305     -15.333   0.707  -2.797  1.00  0.00      A     
ATOM   2363  HD2 PHE A 305     -14.373   1.152  -2.575  1.00  0.00      A     
ATOM   2364  CE2 PHE A 305     -15.731  -0.443  -2.048  1.00  0.00      A     
ATOM   2365  HE2 PHE A 305     -15.107  -0.803  -1.242  1.00  0.00      A     
ATOM   2366  C   PHE A 305     -15.360   3.184  -7.180  1.00  0.00      A     
ATOM   2367  O   PHE A 305     -16.124   4.185  -7.016  1.00  0.00      A     
ATOM   2368  N   LYS A 306     -14.464   3.216  -8.159  1.00  0.00      A     
ATOM   2369  HN  LYS A 306     -13.848   2.431  -8.120  1.00  0.00      A     
ATOM   2370  CA  LYS A 306     -14.204   4.171  -9.278  1.00  0.00      A     
ATOM   2371  HA  LYS A 306     -14.504   5.149  -8.921  1.00  0.00      A     
ATOM   2372  CB  LYS A 306     -12.683   4.145  -9.537  1.00  0.00      A     
ATOM   2373  HB1 LYS A 306     -12.181   4.323  -8.558  1.00  0.00      A     
ATOM   2374  HB2 LYS A 306     -12.388   3.121  -9.858  1.00  0.00      A     
ATOM   2375  CG  LYS A 306     -12.232   5.227 -10.571  1.00  0.00      A     
ATOM   2376  HG1 LYS A 306     -12.855   5.135 -11.490  1.00  0.00      A     
ATOM   2377  HG2 LYS A 306     -12.419   6.238 -10.142  1.00  0.00      A     
ATOM   2378  CD  LYS A 306     -10.789   4.996 -10.876  1.00  0.00      A     
ATOM   2379  HD1 LYS A 306     -10.434   5.817 -11.540  1.00  0.00      A     
ATOM   2380  HD2 LYS A 306     -10.217   5.068  -9.922  1.00  0.00      A     
ATOM   2381  CE  LYS A 306     -10.323   3.708 -11.530  1.00  0.00      A     
ATOM   2382  HE1 LYS A 306     -10.580   2.832 -10.893  1.00  0.00      A     
ATOM   2383  HE2 LYS A 306     -10.808   3.576 -12.522  1.00  0.00      A     
ATOM   2384  NZ  LYS A 306      -8.874   3.831 -11.676  1.00  0.00      A     
ATOM   2385  HZ1 LYS A 306      -8.487   2.974 -12.121  1.00  0.00      A     
ATOM   2386  HZ2 LYS A 306      -8.654   4.657 -12.268  1.00  0.00      A     
ATOM   2387  HZ3 LYS A 306      -8.442   3.958 -10.738  1.00  0.00      A     
ATOM   2388  C   LYS A 306     -15.006   3.876 -10.477  1.00  0.00      A     
ATOM   2389  O   LYS A 306     -15.885   4.607 -10.831  1.00  0.00      A     
ATOM   2390  N   LEU A 307     -14.786   2.667 -11.084  1.00  0.00      A     
ATOM   2391  HN  LEU A 307     -14.261   1.940 -10.646  1.00  0.00      A     
ATOM   2392  CA  LEU A 307     -15.297   2.322 -12.432  1.00  0.00      A     
ATOM   2393  HA  LEU A 307     -15.621   3.229 -12.926  1.00  0.00      A     
ATOM   2394  CB  LEU A 307     -14.280   1.661 -13.338  1.00  0.00      A     
ATOM   2395  HB1 LEU A 307     -13.794   0.849 -12.750  1.00  0.00      A     
ATOM   2396  HB2 LEU A 307     -14.814   1.157 -14.174  1.00  0.00      A     
ATOM   2397  CG  LEU A 307     -13.237   2.660 -13.831  1.00  0.00      A     
ATOM   2398  HG  LEU A 307     -12.941   3.226 -12.914  1.00  0.00      A     
ATOM   2399  CD1 LEU A 307     -12.072   1.807 -14.422  1.00  0.00      A     
ATOM   2400 HD11 LEU A 307     -11.285   2.465 -14.850  1.00  0.00      A     
ATOM   2401 HD12 LEU A 307     -11.609   1.177 -13.633  1.00  0.00      A     
ATOM   2402 HD13 LEU A 307     -12.444   1.141 -15.229  1.00  0.00      A     
ATOM   2403  CD2 LEU A 307     -13.542   3.700 -14.966  1.00  0.00      A     
ATOM   2404 HD21 LEU A 307     -12.652   4.339 -15.154  1.00  0.00      A     
ATOM   2405 HD22 LEU A 307     -13.805   3.200 -15.920  1.00  0.00      A     
ATOM   2406 HD23 LEU A 307     -14.387   4.360 -14.672  1.00  0.00      A     
ATOM   2407  C   LEU A 307     -16.532   1.449 -12.215  1.00  0.00      A     
ATOM   2408  O   LEU A 307     -16.521   0.225 -12.074  1.00  0.00      A     
ATOM   2409  N   SER A 308     -17.712   2.103 -12.320  1.00  0.00      A     
ATOM   2410  HN  SER A 308     -17.663   3.098 -12.403  1.00  0.00      A     
ATOM   2411  CA  SER A 308     -19.061   1.572 -12.331  1.00  0.00      A     
ATOM   2412  HA  SER A 308     -19.008   0.510 -12.130  1.00  0.00      A     
ATOM   2413  C   SER A 308     -19.571   1.738 -13.754  1.00  0.00      A     
ATOM   2414  OT1 SER A 308     -18.856   2.164 -14.308  1.00  0.00      A     
ATOM   2415  OT2 SER A 308     -20.504   1.383 -13.809  1.00  0.00      A     
ATOM   2416  CT  SER A 308     -20.840   1.492 -14.745  1.00  0.00      A     
ATOM   2417  HT1 SER A 308     -20.125   1.918 -15.299  1.00  0.00      A     
ATOM   2418  HT2 SER A 308     -21.068   0.592 -15.116  1.00  0.00      A     
ATOM   2419  HT3 SER A 308     -21.654   2.073 -14.733  1.00  0.00      A     
ATOM   2420  CB  SER A 308     -20.103   2.388 -11.413  1.00  0.00      A     
ATOM   2421  HB1 SER A 308     -19.656   2.501 -10.399  1.00  0.00      A     
ATOM   2422  HB2 SER A 308     -20.257   3.413 -11.819  1.00  0.00      A     
ATOM   2423  OG  SER A 308     -21.388   1.611 -11.319  1.00  0.00      A     
ATOM   2424  HG1 SER A 308     -21.902   1.998 -10.599  1.00  0.00      A     
ATOM   2425  N   POPCL   1     -30.011 -33.161  21.001  1.00  0.00      L11  N
ATOM   2426  C12 POPCL   1     -29.284 -32.379  22.119  1.00  0.00      L11  C
ATOM   2427  C13 POPCL   1     -30.135 -32.402  19.776  1.00  0.00      L11  C
ATOM   2428  C14 POPCL   1     -29.376 -34.442  20.684  1.00  0.00      L11  C
ATOM   2429  C15 POPCL   1     -31.420 -33.574  21.419  1.00  0.00      L11  C
ATOM   2430 H12A POPCL   1     -28.519 -31.735  21.523  1.00  0.00      L11  H
ATOM   2431 H12B POPCL   1     -28.762 -33.067  22.796  1.00  0.00      L11  H
ATOM   2432 H13A POPCL   1     -29.221 -31.896  19.558  1.00  0.00      L11  H
ATOM   2433 H13B POPCL   1     -30.792 -31.562  19.845  1.00  0.00      L11  H
ATOM   2434 H13C POPCL   1     -30.418 -33.037  18.921  1.00  0.00      L11  H
ATOM   2435 H14A POPCL   1     -29.291 -34.997  21.596  1.00  0.00      L11  H
ATOM   2436 H14B POPCL   1     -28.340 -34.218  20.384  1.00  0.00      L11  H
ATOM   2437 H14C POPCL   1     -29.860 -35.178  19.999  1.00  0.00      L11  H
ATOM   2438 H15A POPCL   1     -31.477 -34.097  22.391  1.00  0.00      L11  H
ATOM   2439 H15B POPCL   1     -31.937 -32.691  21.651  1.00  0.00      L11  H
ATOM   2440 H15C POPCL   1     -31.924 -34.215  20.690  1.00  0.00      L11  H
ATOM   2441  C11 POPCL   1     -30.178 -31.298  22.916  1.00  0.00      L11  C
ATOM   2442 H11A POPCL   1     -30.859 -31.988  23.486  1.00  0.00      L11  H
ATOM   2443 H11B POPCL   1     -29.498 -30.647  23.516  1.00  0.00      L11  H
ATOM   2444  P   POPCL   1     -32.253 -29.948  22.484  1.00  0.00      L11  P
ATOM   2445  O13 POPCL   1     -32.391 -29.374  23.821  1.00  0.00      L11  O
ATOM   2446  O14 POPCL   1     -33.134 -31.077  22.164  1.00  0.00      L11  O
ATOM   2447  O12 POPCL   1     -30.778 -30.380  22.081  1.00  0.00      L11  O
ATOM   2448  O11 POPCL   1     -32.489 -28.848  21.343  1.00  0.00      L11  O
ATOM   2449  C1  POPCL   1     -32.248 -29.060  19.986  1.00  0.00      L11  C
ATOM   2450  HA  POPCL   1     -31.193 -28.794  19.739  1.00  0.00      L11  H
ATOM   2451  HB  POPCL   1     -32.441 -30.078  19.662  1.00  0.00      L11  H
ATOM   2452  C2  POPCL   1     -33.114 -28.136  19.047  1.00  0.00      L11  C
ATOM   2453  HS  POPCL   1     -34.135 -28.272  19.340  1.00  0.00      L11  H
ATOM   2454  O21 POPCL   1     -32.936 -28.446  17.593  1.00  0.00      L11  O
ATOM   2455  C21 POPCL   1     -33.766 -27.856  16.738  1.00  0.00      L11  C
ATOM   2456  O22 POPCL   1     -34.794 -27.247  17.058  1.00  0.00      L11  O
ATOM   2457  C22 POPCL   1     -33.106 -27.831  15.346  1.00  0.00      L11  C
ATOM   2458  H2R POPCL   1     -32.574 -26.926  15.154  1.00  0.00      L11  H
ATOM   2459  H2S POPCL   1     -32.486 -28.682  15.141  1.00  0.00      L11  H
ATOM   2460  C3  POPCL   1     -32.816 -26.601  19.263  1.00  0.00      L11  C
ATOM   2461  HX  POPCL   1     -33.348 -26.028  18.494  1.00  0.00      L11  H
ATOM   2462  HY  POPCL   1     -33.217 -26.373  20.251  1.00  0.00      L11  H
ATOM   2463  O31 POPCL   1     -31.408 -26.405  19.245  1.00  0.00      L11  O
ATOM   2464  C31 POPCL   1     -31.013 -25.211  19.509  1.00  0.00      L11  C
ATOM   2465  O32 POPCL   1     -31.752 -24.263  19.684  1.00  0.00      L11  O
ATOM   2466  C32 POPCL   1     -29.456 -25.168  19.502  1.00  0.00      L11  C
ATOM   2467  H2X POPCL   1     -29.045 -24.234  19.960  1.00  0.00      L11  H
ATOM   2468  H2Y POPCL   1     -29.108 -25.986  20.130  1.00  0.00      L11  H
ATOM   2469  C23 POPCL   1     -34.241 -27.933  14.254  1.00  0.00      L11  C
ATOM   2470  H3R POPCL   1     -34.687 -28.910  14.275  1.00  0.00      L11  H
ATOM   2471  H3S POPCL   1     -35.061 -27.209  14.336  1.00  0.00      L11  H
ATOM   2472  C24 POPCL   1     -33.604 -28.044  12.836  1.00  0.00      L11  C
ATOM   2473  H4R POPCL   1     -33.008 -27.147  12.776  1.00  0.00      L11  H
ATOM   2474  H4S POPCL   1     -32.857 -28.852  12.819  1.00  0.00      L11  H
ATOM   2475  C25 POPCL   1     -34.435 -28.188  11.579  1.00  0.00      L11  C
ATOM   2476  H5R POPCL   1     -35.060 -29.097  11.679  1.00  0.00      L11  H
ATOM   2477  H5S POPCL   1     -35.189 -27.321  11.518  1.00  0.00      L11  H
ATOM   2478  C26 POPCL   1     -33.673 -28.258  10.260  1.00  0.00      L11  C
ATOM   2479  H6R POPCL   1     -33.181 -27.285  10.121  1.00  0.00      L11  H
ATOM   2480  H6S POPCL   1     -32.902 -29.105  10.326  1.00  0.00      L11  H
ATOM   2481  C27 POPCL   1     -34.517 -28.478   8.994  1.00  0.00      L11  C
ATOM   2482  H7R POPCL   1     -34.864 -29.553   8.974  1.00  0.00      L11  H
ATOM   2483  H7S POPCL   1     -35.495 -27.843   9.011  1.00  0.00      L11  H
ATOM   2484  C28 POPCL   1     -33.823 -27.976   7.708  1.00  0.00      L11  C
ATOM   2485  H8R POPCL   1     -33.835 -26.821   7.885  1.00  0.00      L11  H
ATOM   2486  H8S POPCL   1     -32.752 -28.351   7.547  1.00  0.00      L11  H
ATOM   2487  C29 POPCL   1     -34.681 -28.358   6.462  1.00  0.00      L11  C
ATOM   2488  H91 POPCL   1     -35.649 -27.816   6.320  1.00  0.00      L11  H
ATOM   2489 C210 POPCL   1     -34.337 -29.171   5.382  1.00  0.00      L11  C
ATOM   2490 H101 POPCL   1     -35.142 -29.237   4.683  1.00  0.00      L11  H
ATOM   2491 C211 POPCL   1     -33.069 -29.962   5.113  1.00  0.00      L11  C
ATOM   2492 H11R POPCL   1     -32.216 -29.734   5.865  1.00  0.00      L11  H
ATOM   2493 H11S POPCL   1     -33.295 -30.955   5.353  1.00  0.00      L11  H
ATOM   2494 C212 POPCL   1     -32.463 -29.716   3.785  1.00  0.00      L11  C
ATOM   2495 H12R POPCL   1     -32.141 -28.664   3.690  1.00  0.00      L11  H
ATOM   2496 H12S POPCL   1     -31.605 -30.358   3.615  1.00  0.00      L11  H
ATOM   2497 C213 POPCL   1     -33.319 -29.954   2.561  1.00  0.00      L11  C
ATOM   2498 H13R POPCL   1     -33.602 -31.019   2.517  1.00  0.00      L11  H
ATOM   2499 H13S POPCL   1     -34.248 -29.303   2.534  1.00  0.00      L11  H
ATOM   2500 C214 POPCL   1     -32.559 -29.540   1.315  1.00  0.00      L11  C
ATOM   2501 H14R POPCL   1     -32.417 -28.490   1.399  1.00  0.00      L11  H
ATOM   2502 H14S POPCL   1     -31.634 -30.073   1.309  1.00  0.00      L11  H
ATOM   2503 C215 POPCL   1     -33.229 -29.899  -0.014  1.00  0.00      L11  C
ATOM   2504 H15R POPCL   1     -33.371 -31.003  -0.112  1.00  0.00      L11  H
ATOM   2505 H15S POPCL   1     -34.184 -29.392   0.147  1.00  0.00      L11  H
ATOM   2506 C216 POPCL   1     -32.494 -29.359  -1.291  1.00  0.00      L11  C
ATOM   2507 H16R POPCL   1     -32.755 -28.301  -1.450  1.00  0.00      L11  H
ATOM   2508 H16S POPCL   1     -31.398 -29.448  -1.199  1.00  0.00      L11  H
ATOM   2509 C217 POPCL   1     -32.884 -30.070  -2.597  1.00  0.00      L11  C
ATOM   2510 H17R POPCL   1     -32.979 -31.217  -2.439  1.00  0.00      L11  H
ATOM   2511 H17S POPCL   1     -33.901 -29.628  -2.921  1.00  0.00      L11  H
ATOM   2512 C218 POPCL   1     -31.873 -29.913  -3.694  1.00  0.00      L11  C
ATOM   2513 H18R POPCL   1     -32.188 -30.610  -4.503  1.00  0.00      L11  H
ATOM   2514 H18S POPCL   1     -31.851 -28.891  -4.027  1.00  0.00      L11  H
ATOM   2515 H18T POPCL   1     -30.932 -30.278  -3.262  1.00  0.00      L11  H
ATOM   2516  C33 POPCL   1     -28.832 -25.367  18.086  1.00  0.00      L11  C
ATOM   2517  H3X POPCL   1     -29.055 -24.419  17.537  1.00  0.00      L11  H
ATOM   2518  H3Y POPCL   1     -27.707 -25.309  18.150  1.00  0.00      L11  H
ATOM   2519  C34 POPCL   1     -29.256 -26.583  17.239  1.00  0.00      L11  C
ATOM   2520  H4X POPCL   1     -29.116 -27.541  17.816  1.00  0.00      L11  H
ATOM   2521  H4Y POPCL   1     -30.359 -26.487  16.934  1.00  0.00      L11  H
ATOM   2522  C35 POPCL   1     -28.544 -26.544  15.871  1.00  0.00      L11  C
ATOM   2523  H5X POPCL   1     -28.527 -25.550  15.434  1.00  0.00      L11  H
ATOM   2524  H5Y POPCL   1     -27.451 -26.768  15.992  1.00  0.00      L11  H
ATOM   2525  C36 POPCL   1     -29.132 -27.485  14.804  1.00  0.00      L11  C
ATOM   2526  H6X POPCL   1     -28.948 -28.551  15.176  1.00  0.00      L11  H
ATOM   2527  H6Y POPCL   1     -30.261 -27.361  14.724  1.00  0.00      L11  H
ATOM   2528  C37 POPCL   1     -28.642 -27.367  13.410  1.00  0.00      L11  C
ATOM   2529  H7X POPCL   1     -28.792 -26.297  13.083  1.00  0.00      L11  H
ATOM   2530  H7Y POPCL   1     -27.574 -27.526  13.278  1.00  0.00      L11  H
ATOM   2531  C38 POPCL   1     -29.315 -28.117  12.265  1.00  0.00      L11  C
ATOM   2532  H8X POPCL   1     -29.292 -29.159  12.617  1.00  0.00      L11  H
ATOM   2533  H8Y POPCL   1     -30.354 -27.720  12.393  1.00  0.00      L11  H
ATOM   2534  C39 POPCL   1     -28.609 -27.886  10.843  1.00  0.00      L11  C
ATOM   2535  H9X POPCL   1     -28.645 -26.769  10.586  1.00  0.00      L11  H
ATOM   2536  H9Y POPCL   1     -27.562 -28.345  10.940  1.00  0.00      L11  H
ATOM   2537 C310 POPCL   1     -29.258 -28.473   9.602  1.00  0.00      L11  C
ATOM   2538 H10X POPCL   1     -29.392 -29.560   9.752  1.00  0.00      L11  H
ATOM   2539 H10Y POPCL   1     -30.108 -27.934   9.419  1.00  0.00      L11  H
ATOM   2540 C311 POPCL   1     -28.343 -28.226   8.399  1.00  0.00      L11  C
ATOM   2541 H11X POPCL   1     -27.982 -27.129   8.347  1.00  0.00      L11  H
ATOM   2542 H11Y POPCL   1     -27.482 -28.871   8.482  1.00  0.00      L11  H
ATOM   2543 C312 POPCL   1     -29.142 -28.379   6.991  1.00  0.00      L11  C
ATOM   2544 H12X POPCL   1     -29.624 -29.366   7.003  1.00  0.00      L11  H
ATOM   2545 H12Y POPCL   1     -29.992 -27.662   7.017  1.00  0.00      L11  H
ATOM   2546 C313 POPCL   1     -28.161 -28.143   5.792  1.00  0.00      L11  C
ATOM   2547 H13X POPCL   1     -28.036 -27.032   5.840  1.00  0.00      L11  H
ATOM   2548 H13Y POPCL   1     -27.195 -28.621   6.118  1.00  0.00      L11  H
ATOM   2549 C314 POPCL   1     -28.691 -28.636   4.455  1.00  0.00      L11  C
ATOM   2550 H14X POPCL   1     -28.750 -29.793   4.396  1.00  0.00      L11  H
ATOM   2551 H14Y POPCL   1     -29.738 -28.149   4.392  1.00  0.00      L11  H
ATOM   2552 C315 POPCL   1     -27.840 -28.192   3.343  1.00  0.00      L11  C
ATOM   2553 H15X POPCL   1     -27.876 -27.063   3.270  1.00  0.00      L11  H
ATOM   2554 H15Y POPCL   1     -26.834 -28.490   3.566  1.00  0.00      L11  H
ATOM   2555 C316 POPCL   1     -28.377 -28.654   1.985  1.00  0.00      L11  C
ATOM   2556 H16X POPCL   1     -29.138 -27.969   1.642  1.00  0.00      L11  H
ATOM   2557 H16Y POPCL   1     -27.586 -28.449   1.192  1.00  0.00      L11  H
ATOM   2558 H16Z POPCL   1     -28.626 -29.761   2.076  1.00  0.00      L11  H
ATOM   2559  N   POPCL   2     -23.957 -19.835  19.790  1.00  0.00      L11  N
ATOM   2560  C12 POPCL   2     -23.479 -19.669  18.338  1.00  0.00      L11  C
ATOM   2561  C13 POPCL   2     -23.837 -21.200  20.328  1.00  0.00      L11  C
ATOM   2562  C14 POPCL   2     -22.979 -19.144  20.702  1.00  0.00      L11  C
ATOM   2563  C15 POPCL   2     -25.347 -19.351  19.923  1.00  0.00      L11  C
ATOM   2564 H12A POPCL   2     -22.507 -20.119  18.306  1.00  0.00      L11  H
ATOM   2565 H12B POPCL   2     -23.425 -18.587  18.092  1.00  0.00      L11  H
ATOM   2566 H13A POPCL   2     -22.787 -21.452  20.399  1.00  0.00      L11  H
ATOM   2567 H13B POPCL   2     -24.230 -21.961  19.605  1.00  0.00      L11  H
ATOM   2568 H13C POPCL   2     -24.272 -21.305  21.336  1.00  0.00      L11  H
ATOM   2569 H14A POPCL   2     -23.083 -18.044  20.546  1.00  0.00      L11  H
ATOM   2570 H14B POPCL   2     -21.939 -19.509  20.574  1.00  0.00      L11  H
ATOM   2571 H14C POPCL   2     -23.128 -19.384  21.682  1.00  0.00      L11  H
ATOM   2572 H15A POPCL   2     -25.590 -18.316  19.529  1.00  0.00      L11  H
ATOM   2573 H15B POPCL   2     -26.015 -20.001  19.421  1.00  0.00      L11  H
ATOM   2574 H15C POPCL   2     -25.587 -19.364  20.978  1.00  0.00      L11  H
ATOM   2575  C11 POPCL   2     -24.380 -20.278  17.207  1.00  0.00      L11  C
ATOM   2576 H11A POPCL   2     -25.349 -19.644  17.223  1.00  0.00      L11  H
ATOM   2577 H11B POPCL   2     -23.891 -20.164  16.174  1.00  0.00      L11  H
ATOM   2578  P   POPCL   2     -25.899 -22.357  17.782  1.00  0.00      L11  P
ATOM   2579  O13 POPCL   2     -26.844 -21.276  18.168  1.00  0.00      L11  O
ATOM   2580  O14 POPCL   2     -25.580 -23.333  18.796  1.00  0.00      L11  O
ATOM   2581  O12 POPCL   2     -24.528 -21.735  17.306  1.00  0.00      L11  O
ATOM   2582  O11 POPCL   2     -26.432 -22.984  16.514  1.00  0.00      L11  O
ATOM   2583  C1  POPCL   2     -26.062 -22.718  15.174  1.00  0.00      L11  C
ATOM   2584  HA  POPCL   2     -25.170 -22.118  14.982  1.00  0.00      L11  H
ATOM   2585  HB  POPCL   2     -25.732 -23.663  14.678  1.00  0.00      L11  H
ATOM   2586  C2  POPCL   2     -27.292 -22.241  14.362  1.00  0.00      L11  C
ATOM   2587  HS  POPCL   2     -28.007 -23.135  14.387  1.00  0.00      L11  H
ATOM   2588  O21 POPCL   2     -26.883 -21.929  12.995  1.00  0.00      L11  O
ATOM   2589  C21 POPCL   2     -27.232 -22.827  12.010  1.00  0.00      L11  C
ATOM   2590  O22 POPCL   2     -27.889 -23.828  12.122  1.00  0.00      L11  O
ATOM   2591  C22 POPCL   2     -26.719 -22.255  10.699  1.00  0.00      L11  C
ATOM   2592  H2R POPCL   2     -27.049 -21.211  10.762  1.00  0.00      L11  H
ATOM   2593  H2S POPCL   2     -25.559 -22.255  10.700  1.00  0.00      L11  H
ATOM   2594  C3  POPCL   2     -27.977 -21.079  15.032  1.00  0.00      L11  C
ATOM   2595  HX  POPCL   2     -28.871 -20.846  14.543  1.00  0.00      L11  H
ATOM   2596  HY  POPCL   2     -28.369 -21.379  16.101  1.00  0.00      L11  H
ATOM   2597  O31 POPCL   2     -27.090 -19.938  15.145  1.00  0.00      L11  O
ATOM   2598  C31 POPCL   2     -27.505 -18.745  15.101  1.00  0.00      L11  C
ATOM   2599  O32 POPCL   2     -28.677 -18.401  15.157  1.00  0.00      L11  O
ATOM   2600  C32 POPCL   2     -26.313 -17.765  14.988  1.00  0.00      L11  C
ATOM   2601  H2X POPCL   2     -26.652 -16.990  15.691  1.00  0.00      L11  H
ATOM   2602  H2Y POPCL   2     -25.463 -18.195  15.498  1.00  0.00      L11  H
ATOM   2603  C23 POPCL   2     -27.310 -22.978   9.492  1.00  0.00      L11  C
ATOM   2604  H3R POPCL   2     -26.945 -24.033   9.503  1.00  0.00      L11  H
ATOM   2605  H3S POPCL   2     -28.391 -22.941   9.628  1.00  0.00      L11  H
ATOM   2606  C24 POPCL   2     -26.846 -22.251   8.243  1.00  0.00      L11  C
ATOM   2607  H4R POPCL   2     -27.123 -21.188   8.373  1.00  0.00      L11  H
ATOM   2608  H4S POPCL   2     -25.738 -22.294   8.231  1.00  0.00      L11  H
ATOM   2609  C25 POPCL   2     -27.459 -22.750   6.949  1.00  0.00      L11  C
ATOM   2610  H5R POPCL   2     -27.329 -23.792   6.820  1.00  0.00      L11  H
ATOM   2611  H5S POPCL   2     -28.510 -22.449   7.186  1.00  0.00      L11  H
ATOM   2612  C26 POPCL   2     -27.085 -21.855   5.675  1.00  0.00      L11  C
ATOM   2613  H6R POPCL   2     -27.115 -20.859   5.989  1.00  0.00      L11  H
ATOM   2614  H6S POPCL   2     -26.039 -21.978   5.275  1.00  0.00      L11  H
ATOM   2615  C27 POPCL   2     -28.120 -22.046   4.539  1.00  0.00      L11  C
ATOM   2616  H7R POPCL   2     -28.111 -23.158   4.220  1.00  0.00      L11  H
ATOM   2617  H7S POPCL   2     -29.128 -21.738   4.840  1.00  0.00      L11  H
ATOM   2618  C28 POPCL   2     -27.706 -21.186   3.310  1.00  0.00      L11  C
ATOM   2619  H8R POPCL   2     -27.742 -20.052   3.571  1.00  0.00      L11  H
ATOM   2620  H8S POPCL   2     -26.643 -21.380   3.058  1.00  0.00      L11  H
ATOM   2621  C29 POPCL   2     -28.573 -21.528   2.120  1.00  0.00      L11  C
ATOM   2622  H91 POPCL   2     -29.658 -21.351   2.352  1.00  0.00      L11  H
ATOM   2623 C210 POPCL   2     -28.187 -22.013   0.988  1.00  0.00      L11  C
ATOM   2624 H101 POPCL   2     -29.022 -22.149   0.333  1.00  0.00      L11  H
ATOM   2625 C211 POPCL   2     -26.769 -22.346   0.612  1.00  0.00      L11  C
ATOM   2626 H11R POPCL   2     -26.060 -21.914   1.332  1.00  0.00      L11  H
ATOM   2627 H11S POPCL   2     -26.653 -23.455   0.572  1.00  0.00      L11  H
ATOM   2628 C212 POPCL   2     -26.517 -21.837  -0.847  1.00  0.00      L11  C
ATOM   2629 H12R POPCL   2     -26.639 -20.723  -0.912  1.00  0.00      L11  H
ATOM   2630 H12S POPCL   2     -25.442 -22.046  -1.031  1.00  0.00      L11  H
ATOM   2631 C213 POPCL   2     -27.353 -22.375  -2.011  1.00  0.00      L11  C
ATOM   2632 H13R POPCL   2     -27.094 -23.503  -2.009  1.00  0.00      L11  H
ATOM   2633 H13S POPCL   2     -28.426 -22.162  -1.906  1.00  0.00      L11  H
ATOM   2634 C214 POPCL   2     -26.802 -21.781  -3.338  1.00  0.00      L11  C
ATOM   2635 H14R POPCL   2     -27.118 -20.656  -3.375  1.00  0.00      L11  H
ATOM   2636 H14S POPCL   2     -25.685 -21.615  -3.266  1.00  0.00      L11  H
ATOM   2637 C215 POPCL   2     -27.192 -22.521  -4.627  1.00  0.00      L11  C
ATOM   2638 H15R POPCL   2     -26.896 -23.629  -4.612  1.00  0.00      L11  H
ATOM   2639 H15S POPCL   2     -28.260 -22.393  -4.875  1.00  0.00      L11  H
ATOM   2640 C216 POPCL   2     -26.418 -22.014  -5.906  1.00  0.00      L11  C
ATOM   2641 H16R POPCL   2     -26.613 -20.931  -6.084  1.00  0.00      L11  H
ATOM   2642 H16S POPCL   2     -25.358 -22.227  -5.744  1.00  0.00      L11  H
ATOM   2643 C217 POPCL   2     -26.875 -22.809  -7.125  1.00  0.00      L11  C
ATOM   2644 H17R POPCL   2     -26.846 -23.892  -6.831  1.00  0.00      L11  H
ATOM   2645 H17S POPCL   2     -27.934 -22.508  -7.225  1.00  0.00      L11  H
ATOM   2646 C218 POPCL   2     -26.221 -22.537  -8.502  1.00  0.00      L11  C
ATOM   2647 H18R POPCL   2     -26.626 -23.265  -9.249  1.00  0.00      L11  H
ATOM   2648 H18S POPCL   2     -26.427 -21.500  -8.875  1.00  0.00      L11  H
ATOM   2649 H18T POPCL   2     -25.206 -22.869  -8.539  1.00  0.00      L11  H
ATOM   2650  C33 POPCL   2     -26.083 -17.124  13.551  1.00  0.00      L11  C
ATOM   2651  H3X POPCL   2     -27.092 -16.750  13.269  1.00  0.00      L11  H
ATOM   2652  H3Y POPCL   2     -25.293 -16.423  13.421  1.00  0.00      L11  H
ATOM   2653  C34 POPCL   2     -25.819 -18.154  12.430  1.00  0.00      L11  C
ATOM   2654  H4X POPCL   2     -24.982 -18.830  12.573  1.00  0.00      L11  H
ATOM   2655  H4Y POPCL   2     -26.672 -18.787  12.304  1.00  0.00      L11  H
ATOM   2656  C35 POPCL   2     -25.667 -17.437  11.050  1.00  0.00      L11  C
ATOM   2657  H5X POPCL   2     -26.479 -16.694  10.812  1.00  0.00      L11  H
ATOM   2658  H5Y POPCL   2     -24.757 -16.835  11.017  1.00  0.00      L11  H
ATOM   2659  C36 POPCL   2     -25.616 -18.424   9.849  1.00  0.00      L11  C
ATOM   2660  H6X POPCL   2     -25.016 -19.279  10.237  1.00  0.00      L11  H
ATOM   2661  H6Y POPCL   2     -26.646 -18.794   9.622  1.00  0.00      L11  H
ATOM   2662  C37 POPCL   2     -25.039 -17.805   8.554  1.00  0.00      L11  C
ATOM   2663  H7X POPCL   2     -25.555 -16.844   8.407  1.00  0.00      L11  H
ATOM   2664  H7Y POPCL   2     -23.958 -17.717   8.674  1.00  0.00      L11  H
ATOM   2665  C38 POPCL   2     -25.199 -18.670   7.342  1.00  0.00      L11  C
ATOM   2666  H8X POPCL   2     -24.641 -19.696   7.418  1.00  0.00      L11  H
ATOM   2667  H8Y POPCL   2     -26.241 -19.015   7.182  1.00  0.00      L11  H
ATOM   2668  C39 POPCL   2     -24.584 -18.022   6.028  1.00  0.00      L11  C
ATOM   2669  H9X POPCL   2     -25.091 -17.053   5.850  1.00  0.00      L11  H
ATOM   2670  H9Y POPCL   2     -23.525 -17.759   6.027  1.00  0.00      L11  H
ATOM   2671 C310 POPCL   2     -24.965 -18.816   4.733  1.00  0.00      L11  C
ATOM   2672 H10X POPCL   2     -24.185 -19.643   4.687  1.00  0.00      L11  H
ATOM   2673 H10Y POPCL   2     -26.013 -19.096   4.728  1.00  0.00      L11  H
ATOM   2674 C311 POPCL   2     -24.632 -17.979   3.507  1.00  0.00      L11  C
ATOM   2675 H11X POPCL   2     -25.281 -17.087   3.372  1.00  0.00      L11  H
ATOM   2676 H11Y POPCL   2     -23.467 -17.719   3.488  1.00  0.00      L11  H
ATOM   2677 C312 POPCL   2     -24.971 -18.751   2.142  1.00  0.00      L11  C
ATOM   2678 H12X POPCL   2     -24.699 -19.778   2.236  1.00  0.00      L11  H
ATOM   2679 H12Y POPCL   2     -26.058 -18.730   1.988  1.00  0.00      L11  H
ATOM   2680 C313 POPCL   2     -24.286 -18.138   0.925  1.00  0.00      L11  C
ATOM   2681 H13X POPCL   2     -24.660 -17.064   0.935  1.00  0.00      L11  H
ATOM   2682 H13Y POPCL   2     -23.196 -18.193   1.110  1.00  0.00      L11  H
ATOM   2683 C314 POPCL   2     -24.678 -18.839  -0.351  1.00  0.00      L11  C
ATOM   2684 H14X POPCL   2     -24.505 -19.932  -0.251  1.00  0.00      L11  H
ATOM   2685 H14Y POPCL   2     -25.703 -18.714  -0.774  1.00  0.00      L11  H
ATOM   2686 C315 POPCL   2     -23.797 -18.503  -1.587  1.00  0.00      L11  C
ATOM   2687 H15X POPCL   2     -23.941 -17.421  -1.775  1.00  0.00      L11  H
ATOM   2688 H15Y POPCL   2     -22.697 -18.504  -1.304  1.00  0.00      L11  H
ATOM   2689 C316 POPCL   2     -24.051 -19.373  -2.863  1.00  0.00      L11  C
ATOM   2690 H16X POPCL   2     -25.027 -19.242  -3.350  1.00  0.00      L11  H
ATOM   2691 H16Y POPCL   2     -23.317 -19.054  -3.619  1.00  0.00      L11  H
ATOM   2692 H16Z POPCL   2     -23.968 -20.444  -2.546  1.00  0.00      L11  H
ATOM   2693  N   POPCL   3     -36.395 -11.584  20.761  1.00  0.00      L11  N
ATOM   2694  C12 POPCL   3     -36.592 -10.385  19.925  1.00  0.00      L11  C
ATOM   2695  C13 POPCL   3     -35.688 -11.162  22.007  1.00  0.00      L11  C
ATOM   2696  C14 POPCL   3     -37.762 -12.139  21.240  1.00  0.00      L11  C
ATOM   2697  C15 POPCL   3     -35.562 -12.693  20.151  1.00  0.00      L11  C
ATOM   2698 H12A POPCL   3     -37.013  -9.525  20.480  1.00  0.00      L11  H
ATOM   2699 H12B POPCL   3     -37.449 -10.616  19.286  1.00  0.00      L11  H
ATOM   2700 H13A POPCL   3     -36.175 -10.299  22.369  1.00  0.00      L11  H
ATOM   2701 H13B POPCL   3     -34.698 -10.944  21.698  1.00  0.00      L11  H
ATOM   2702 H13C POPCL   3     -35.604 -11.939  22.758  1.00  0.00      L11  H
ATOM   2703 H14A POPCL   3     -38.279 -12.483  20.376  1.00  0.00      L11  H
ATOM   2704 H14B POPCL   3     -38.333 -11.342  21.749  1.00  0.00      L11  H
ATOM   2705 H14C POPCL   3     -37.621 -12.877  21.926  1.00  0.00      L11  H
ATOM   2706 H15A POPCL   3     -35.992 -13.047  19.179  1.00  0.00      L11  H
ATOM   2707 H15B POPCL   3     -34.558 -12.283  19.904  1.00  0.00      L11  H
ATOM   2708 H15C POPCL   3     -35.206 -13.539  20.792  1.00  0.00      L11  H
ATOM   2709  C11 POPCL   3     -35.366  -9.933  19.109  1.00  0.00      L11  C
ATOM   2710 H11A POPCL   3     -35.112 -10.541  18.243  1.00  0.00      L11  H
ATOM   2711 H11B POPCL   3     -35.669  -8.903  18.724  1.00  0.00      L11  H
ATOM   2712  P   POPCL   3     -32.750 -10.230  19.927  1.00  0.00      L11  P
ATOM   2713  O13 POPCL   3     -32.903 -11.705  19.836  1.00  0.00      L11  O
ATOM   2714  O14 POPCL   3     -31.948  -9.654  21.056  1.00  0.00      L11  O
ATOM   2715  O12 POPCL   3     -34.248  -9.576  19.896  1.00  0.00      L11  O
ATOM   2716  O11 POPCL   3     -32.022  -9.844  18.641  1.00  0.00      L11  O
ATOM   2717  C1  POPCL   3     -32.583 -10.208  17.337  1.00  0.00      L11  C
ATOM   2718  HA  POPCL   3     -32.927 -11.295  17.339  1.00  0.00      L11  H
ATOM   2719  HB  POPCL   3     -33.370  -9.493  16.987  1.00  0.00      L11  H
ATOM   2720  C2  POPCL   3     -31.457 -10.211  16.221  1.00  0.00      L11  C
ATOM   2721  HS  POPCL   3     -30.975  -9.165  16.199  1.00  0.00      L11  H
ATOM   2722  O21 POPCL   3     -32.027 -10.481  14.913  1.00  0.00      L11  O
ATOM   2723  C21 POPCL   3     -31.436  -9.908  13.814  1.00  0.00      L11  C
ATOM   2724  O22 POPCL   3     -30.459  -9.224  13.843  1.00  0.00      L11  O
ATOM   2725  C22 POPCL   3     -32.234 -10.224  12.562  1.00  0.00      L11  C
ATOM   2726  H2R POPCL   3     -33.079 -10.884  12.846  1.00  0.00      L11  H
ATOM   2727  H2S POPCL   3     -32.614  -9.227  12.212  1.00  0.00      L11  H
ATOM   2728  C3  POPCL   3     -30.227 -11.110  16.498  1.00  0.00      L11  C
ATOM   2729  HX  POPCL   3     -29.471 -10.828  15.699  1.00  0.00      L11  H
ATOM   2730  HY  POPCL   3     -29.850 -10.840  17.522  1.00  0.00      L11  H
ATOM   2731  O31 POPCL   3     -30.590 -12.508  16.455  1.00  0.00      L11  O
ATOM   2732  C31 POPCL   3     -30.212 -13.342  17.375  1.00  0.00      L11  C
ATOM   2733  O32 POPCL   3     -29.186 -13.131  18.072  1.00  0.00      L11  O
ATOM   2734  C32 POPCL   3     -30.954 -14.720  17.297  1.00  0.00      L11  C
ATOM   2735  H2X POPCL   3     -30.686 -15.314  18.139  1.00  0.00      L11  H
ATOM   2736  H2Y POPCL   3     -32.040 -14.468  17.457  1.00  0.00      L11  H
ATOM   2737  C23 POPCL   3     -31.394 -10.931  11.482  1.00  0.00      L11  C
ATOM   2738  H3R POPCL   3     -30.573 -10.194  11.135  1.00  0.00      L11  H
ATOM   2739  H3S POPCL   3     -30.901 -11.852  11.790  1.00  0.00      L11  H
ATOM   2740  C24 POPCL   3     -32.294 -11.340  10.294  1.00  0.00      L11  C
ATOM   2741  H4R POPCL   3     -31.654 -12.122   9.806  1.00  0.00      L11  H
ATOM   2742  H4S POPCL   3     -33.289 -11.822  10.613  1.00  0.00      L11  H
ATOM   2743  C25 POPCL   3     -32.756 -10.188   9.458  1.00  0.00      L11  C
ATOM   2744  H5R POPCL   3     -33.574  -9.725   9.899  1.00  0.00      L11  H
ATOM   2745  H5S POPCL   3     -31.930  -9.519   9.386  1.00  0.00      L11  H
ATOM   2746  C26 POPCL   3     -33.154 -10.716   8.106  1.00  0.00      L11  C
ATOM   2747  H6R POPCL   3     -32.290 -11.181   7.685  1.00  0.00      L11  H
ATOM   2748  H6S POPCL   3     -33.989 -11.460   8.124  1.00  0.00      L11  H
ATOM   2749  C27 POPCL   3     -33.428  -9.598   7.035  1.00  0.00      L11  C
ATOM   2750  H7R POPCL   3     -34.429  -9.093   7.293  1.00  0.00      L11  H
ATOM   2751  H7S POPCL   3     -32.600  -8.862   7.168  1.00  0.00      L11  H
ATOM   2752  C28 POPCL   3     -33.537 -10.264   5.660  1.00  0.00      L11  C
ATOM   2753  H8R POPCL   3     -32.643 -10.832   5.406  1.00  0.00      L11  H
ATOM   2754  H8S POPCL   3     -34.336 -11.040   5.718  1.00  0.00      L11  H
ATOM   2755  C29 POPCL   3     -33.574  -9.240   4.492  1.00  0.00      L11  C
ATOM   2756  H91 POPCL   3     -32.977  -8.352   4.660  1.00  0.00      L11  H
ATOM   2757 C210 POPCL   3     -34.161  -9.394   3.271  1.00  0.00      L11  C
ATOM   2758 H101 POPCL   3     -33.996  -8.598   2.492  1.00  0.00      L11  H
ATOM   2759 C211 POPCL   3     -34.971 -10.549   2.786  1.00  0.00      L11  C
ATOM   2760 H11R POPCL   3     -35.096 -11.237   3.626  1.00  0.00      L11  H
ATOM   2761 H11S POPCL   3     -36.014 -10.121   2.640  1.00  0.00      L11  H
ATOM   2762 C212 POPCL   3     -34.616 -11.196   1.432  1.00  0.00      L11  C
ATOM   2763 H12R POPCL   3     -33.627 -11.677   1.552  1.00  0.00      L11  H
ATOM   2764 H12S POPCL   3     -35.396 -12.036   1.489  1.00  0.00      L11  H
ATOM   2765 C213 POPCL   3     -34.887 -10.467   0.144  1.00  0.00      L11  C
ATOM   2766 H13R POPCL   3     -35.928 -10.029   0.203  1.00  0.00      L11  H
ATOM   2767 H13S POPCL   3     -34.269  -9.520   0.156  1.00  0.00      L11  H
ATOM   2768 C214 POPCL   3     -34.578 -11.285  -1.072  1.00  0.00      L11  C
ATOM   2769 H14R POPCL   3     -33.525 -11.578  -0.972  1.00  0.00      L11  H
ATOM   2770 H14S POPCL   3     -35.168 -12.221  -1.146  1.00  0.00      L11  H
ATOM   2771 C215 POPCL   3     -34.770 -10.433  -2.372  1.00  0.00      L11  C
ATOM   2772 H15R POPCL   3     -35.770  -9.881  -2.350  1.00  0.00      L11  H
ATOM   2773 H15S POPCL   3     -34.041  -9.559  -2.293  1.00  0.00      L11  H
ATOM   2774 C216 POPCL   3     -34.566 -11.359  -3.583  1.00  0.00      L11  C
ATOM   2775 H16R POPCL   3     -33.604 -11.975  -3.360  1.00  0.00      L11  H
ATOM   2776 H16S POPCL   3     -35.393 -12.035  -3.523  1.00  0.00      L11  H
ATOM   2777 C217 POPCL   3     -34.442 -10.646  -4.982  1.00  0.00      L11  C
ATOM   2778 H17R POPCL   3     -35.434 -10.399  -5.284  1.00  0.00      L11  H
ATOM   2779 H17S POPCL   3     -33.880  -9.692  -4.962  1.00  0.00      L11  H
ATOM   2780 C218 POPCL   3     -33.853 -11.558  -5.960  1.00  0.00      L11  C
ATOM   2781 H18R POPCL   3     -33.846 -11.020  -6.946  1.00  0.00      L11  H
ATOM   2782 H18S POPCL   3     -32.811 -11.843  -5.693  1.00  0.00      L11  H
ATOM   2783 H18T POPCL   3     -34.448 -12.458  -6.013  1.00  0.00      L11  H
ATOM   2784  C33 POPCL   3     -30.793 -15.535  15.988  1.00  0.00      L11  C
ATOM   2785  H3X POPCL   3     -29.725 -15.942  16.017  1.00  0.00      L11  H
ATOM   2786  H3Y POPCL   3     -31.416 -16.472  16.033  1.00  0.00      L11  H
ATOM   2787  C34 POPCL   3     -31.205 -14.850  14.693  1.00  0.00      L11  C
ATOM   2788  H4X POPCL   3     -32.172 -14.353  14.980  1.00  0.00      L11  H
ATOM   2789  H4Y POPCL   3     -30.474 -14.023  14.366  1.00  0.00      L11  H
ATOM   2790  C35 POPCL   3     -31.378 -15.784  13.509  1.00  0.00      L11  C
ATOM   2791  H5X POPCL   3     -30.498 -16.470  13.472  1.00  0.00      L11  H
ATOM   2792  H5Y POPCL   3     -32.251 -16.428  13.760  1.00  0.00      L11  H
ATOM   2793  C36 POPCL   3     -31.651 -15.059  12.178  1.00  0.00      L11  C
ATOM   2794  H6X POPCL   3     -32.673 -14.571  12.376  1.00  0.00      L11  H
ATOM   2795  H6Y POPCL   3     -30.914 -14.261  11.982  1.00  0.00      L11  H
ATOM   2796  C37 POPCL   3     -31.785 -16.006  10.921  1.00  0.00      L11  C
ATOM   2797  H7X POPCL   3     -30.824 -16.428  10.509  1.00  0.00      L11  H
ATOM   2798  H7Y POPCL   3     -32.390 -16.831  11.345  1.00  0.00      L11  H
ATOM   2799  C38 POPCL   3     -32.500 -15.298   9.733  1.00  0.00      L11  C
ATOM   2800  H8X POPCL   3     -33.605 -15.345   9.925  1.00  0.00      L11  H
ATOM   2801  H8Y POPCL   3     -32.215 -14.233   9.652  1.00  0.00      L11  H
ATOM   2802  C39 POPCL   3     -32.521 -16.048   8.367  1.00  0.00      L11  C
ATOM   2803  H9X POPCL   3     -31.495 -16.312   8.102  1.00  0.00      L11  H
ATOM   2804  H9Y POPCL   3     -33.064 -16.953   8.606  1.00  0.00      L11  H
ATOM   2805 C310 POPCL   3     -33.301 -15.285   7.291  1.00  0.00      L11  C
ATOM   2806 H10X POPCL   3     -34.267 -14.967   7.766  1.00  0.00      L11  H
ATOM   2807 H10Y POPCL   3     -32.666 -14.379   6.964  1.00  0.00      L11  H
ATOM   2808 C311 POPCL   3     -33.557 -16.115   6.008  1.00  0.00      L11  C
ATOM   2809 H11X POPCL   3     -32.532 -16.450   5.706  1.00  0.00      L11  H
ATOM   2810 H11Y POPCL   3     -34.186 -16.936   6.259  1.00  0.00      L11  H
ATOM   2811 C312 POPCL   3     -34.049 -15.320   4.836  1.00  0.00      L11  C
ATOM   2812 H12X POPCL   3     -34.994 -14.816   4.922  1.00  0.00      L11  H
ATOM   2813 H12Y POPCL   3     -33.308 -14.540   4.657  1.00  0.00      L11  H
ATOM   2814 C313 POPCL   3     -34.059 -16.183   3.581  1.00  0.00      L11  C
ATOM   2815 H13X POPCL   3     -33.214 -16.810   3.496  1.00  0.00      L11  H
ATOM   2816 H13Y POPCL   3     -34.952 -16.790   3.539  1.00  0.00      L11  H
ATOM   2817 C314 POPCL   3     -34.229 -15.200   2.357  1.00  0.00      L11  C
ATOM   2818 H14X POPCL   3     -35.219 -14.671   2.457  1.00  0.00      L11  H
ATOM   2819 H14Y POPCL   3     -33.434 -14.497   2.286  1.00  0.00      L11  H
ATOM   2820 C315 POPCL   3     -34.164 -15.817   0.956  1.00  0.00      L11  C
ATOM   2821 H15X POPCL   3     -33.247 -16.311   0.886  1.00  0.00      L11  H
ATOM   2822 H15Y POPCL   3     -34.938 -16.614   0.951  1.00  0.00      L11  H
ATOM   2823 C316 POPCL   3     -34.245 -14.735  -0.153  1.00  0.00      L11  C
ATOM   2824 H16X POPCL   3     -33.431 -13.920  -0.039  1.00  0.00      L11  H
ATOM   2825 H16Y POPCL   3     -33.948 -15.245  -1.048  1.00  0.00      L11  H
ATOM   2826 H16Z POPCL   3     -35.297 -14.369  -0.176  1.00  0.00      L11  H
ATOM   2827  N   POPCL   4     -23.259  -4.995  22.415  1.00  0.00      L11  N
ATOM   2828  C12 POPCL   4     -24.512  -4.085  22.170  1.00  0.00      L11  C
ATOM   2829  C13 POPCL   4     -22.077  -4.167  22.845  1.00  0.00      L11  C
ATOM   2830  C14 POPCL   4     -23.682  -5.941  23.471  1.00  0.00      L11  C
ATOM   2831  C15 POPCL   4     -22.911  -5.766  21.199  1.00  0.00      L11  C
ATOM   2832 H12A POPCL   4     -24.730  -3.683  23.115  1.00  0.00      L11  H
ATOM   2833 H12B POPCL   4     -25.370  -4.809  21.938  1.00  0.00      L11  H
ATOM   2834 H13A POPCL   4     -22.297  -3.511  23.679  1.00  0.00      L11  H
ATOM   2835 H13B POPCL   4     -21.857  -3.526  22.014  1.00  0.00      L11  H
ATOM   2836 H13C POPCL   4     -21.221  -4.818  22.999  1.00  0.00      L11  H
ATOM   2837 H14A POPCL   4     -24.440  -6.623  23.133  1.00  0.00      L11  H
ATOM   2838 H14B POPCL   4     -24.095  -5.453  24.363  1.00  0.00      L11  H
ATOM   2839 H14C POPCL   4     -22.901  -6.660  23.685  1.00  0.00      L11  H
ATOM   2840 H15A POPCL   4     -23.796  -6.414  20.995  1.00  0.00      L11  H
ATOM   2841 H15B POPCL   4     -22.761  -5.177  20.340  1.00  0.00      L11  H
ATOM   2842 H15C POPCL   4     -22.071  -6.418  21.274  1.00  0.00      L11  H
ATOM   2843  C11 POPCL   4     -24.563  -3.167  20.966  1.00  0.00      L11  C
ATOM   2844 H11A POPCL   4     -24.781  -3.759  19.993  1.00  0.00      L11  H
ATOM   2845 H11B POPCL   4     -25.638  -2.674  20.919  1.00  0.00      L11  H
ATOM   2846  P   POPCL   4     -22.478  -2.179  19.816  1.00  0.00      L11  P
ATOM   2847  O13 POPCL   4     -21.139  -1.993  20.408  1.00  0.00      L11  O
ATOM   2848  O14 POPCL   4     -22.909  -1.143  18.862  1.00  0.00      L11  O
ATOM   2849  O12 POPCL   4     -23.549  -2.180  20.930  1.00  0.00      L11  O
ATOM   2850  O11 POPCL   4     -22.545  -3.579  19.053  1.00  0.00      L11  O
ATOM   2851  C1  POPCL   4     -23.177  -3.500  17.794  1.00  0.00      L11  C
ATOM   2852  HA  POPCL   4     -24.228  -3.203  17.873  1.00  0.00      L11  H
ATOM   2853  HB  POPCL   4     -22.657  -2.702  17.168  1.00  0.00      L11  H
ATOM   2854  C2  POPCL   4     -23.184  -4.815  17.023  1.00  0.00      L11  C
ATOM   2855  HS  POPCL   4     -22.156  -5.264  17.126  1.00  0.00      L11  H
ATOM   2856  O21 POPCL   4     -23.586  -4.475  15.744  1.00  0.00      L11  O
ATOM   2857  C21 POPCL   4     -23.345  -5.464  14.855  1.00  0.00      L11  C
ATOM   2858  O22 POPCL   4     -22.667  -6.470  15.068  1.00  0.00      L11  O
ATOM   2859  C22 POPCL   4     -24.049  -5.169  13.527  1.00  0.00      L11  C
ATOM   2860  H2R POPCL   4     -25.147  -5.135  13.665  1.00  0.00      L11  H
ATOM   2861  H2S POPCL   4     -23.749  -4.221  13.181  1.00  0.00      L11  H
ATOM   2862  C3  POPCL   4     -24.153  -5.847  17.636  1.00  0.00      L11  C
ATOM   2863  HX  POPCL   4     -24.217  -6.782  17.099  1.00  0.00      L11  H
ATOM   2864  HY  POPCL   4     -23.646  -6.190  18.563  1.00  0.00      L11  H
ATOM   2865  O31 POPCL   4     -25.449  -5.257  17.883  1.00  0.00      L11  O
ATOM   2866  C31 POPCL   4     -26.393  -5.955  18.545  1.00  0.00      L11  C
ATOM   2867  O32 POPCL   4     -26.353  -7.075  18.903  1.00  0.00      L11  O
ATOM   2868  C32 POPCL   4     -27.571  -5.077  18.805  1.00  0.00      L11  C
ATOM   2869  H2X POPCL   4     -28.182  -5.497  19.708  1.00  0.00      L11  H
ATOM   2870  H2Y POPCL   4     -27.179  -4.050  19.068  1.00  0.00      L11  H
ATOM   2871  C23 POPCL   4     -23.857  -6.276  12.378  1.00  0.00      L11  C
ATOM   2872  H3R POPCL   4     -22.763  -6.368  12.216  1.00  0.00      L11  H
ATOM   2873  H3S POPCL   4     -24.247  -7.307  12.702  1.00  0.00      L11  H
ATOM   2874  C24 POPCL   4     -24.625  -5.763  11.111  1.00  0.00      L11  C
ATOM   2875  H4R POPCL   4     -25.697  -5.780  11.243  1.00  0.00      L11  H
ATOM   2876  H4S POPCL   4     -24.322  -4.796  10.660  1.00  0.00      L11  H
ATOM   2877  C25 POPCL   4     -24.385  -6.714   9.936  1.00  0.00      L11  C
ATOM   2878  H5R POPCL   4     -23.335  -6.516   9.658  1.00  0.00      L11  H
ATOM   2879  H5S POPCL   4     -24.529  -7.798  10.158  1.00  0.00      L11  H
ATOM   2880  C26 POPCL   4     -25.447  -6.415   8.856  1.00  0.00      L11  C
ATOM   2881  H6R POPCL   4     -26.361  -6.773   9.317  1.00  0.00      L11  H
ATOM   2882  H6S POPCL   4     -25.555  -5.305   8.744  1.00  0.00      L11  H
ATOM   2883  C27 POPCL   4     -25.139  -7.003   7.522  1.00  0.00      L11  C
ATOM   2884  H7R POPCL   4     -24.168  -6.591   7.167  1.00  0.00      L11  H
ATOM   2885  H7S POPCL   4     -24.966  -8.031   7.745  1.00  0.00      L11  H
ATOM   2886  C28 POPCL   4     -26.265  -6.552   6.542  1.00  0.00      L11  C
ATOM   2887  H8R POPCL   4     -27.268  -6.945   6.898  1.00  0.00      L11  H
ATOM   2888  H8S POPCL   4     -26.289  -5.463   6.645  1.00  0.00      L11  H
ATOM   2889  C29 POPCL   4     -25.944  -7.094   5.167  1.00  0.00      L11  C
ATOM   2890  H91 POPCL   4     -25.925  -8.203   5.098  1.00  0.00      L11  H
ATOM   2891 C210 POPCL   4     -25.360  -6.452   4.081  1.00  0.00      L11  C
ATOM   2892 H101 POPCL   4     -25.169  -6.997   3.219  1.00  0.00      L11  H
ATOM   2893 C211 POPCL   4     -25.140  -4.965   3.928  1.00  0.00      L11  C
ATOM   2894 H11R POPCL   4     -25.591  -4.235   4.681  1.00  0.00      L11  H
ATOM   2895 H11S POPCL   4     -24.056  -4.787   4.017  1.00  0.00      L11  H
ATOM   2896 C212 POPCL   4     -25.617  -4.420   2.576  1.00  0.00      L11  C
ATOM   2897 H12R POPCL   4     -26.729  -4.659   2.460  1.00  0.00      L11  H
ATOM   2898 H12S POPCL   4     -25.403  -3.288   2.547  1.00  0.00      L11  H
ATOM   2899 C213 POPCL   4     -24.848  -5.037   1.323  1.00  0.00      L11  C
ATOM   2900 H13R POPCL   4     -23.777  -4.752   1.264  1.00  0.00      L11  H
ATOM   2901 H13S POPCL   4     -25.018  -6.156   1.201  1.00  0.00      L11  H
ATOM   2902 C214 POPCL   4     -25.550  -4.486   0.037  1.00  0.00      L11  C
ATOM   2903 H14R POPCL   4     -26.515  -5.016  -0.088  1.00  0.00      L11  H
ATOM   2904 H14S POPCL   4     -25.924  -3.525   0.357  1.00  0.00      L11  H
ATOM   2905 C215 POPCL   4     -24.767  -4.562  -1.226  1.00  0.00      L11  C
ATOM   2906 H15R POPCL   4     -23.874  -3.916  -1.172  1.00  0.00      L11  H
ATOM   2907 H15S POPCL   4     -24.347  -5.575  -1.407  1.00  0.00      L11  H
ATOM   2908 C216 POPCL   4     -25.726  -4.007  -2.337  1.00  0.00      L11  C
ATOM   2909 H16R POPCL   4     -26.591  -4.503  -2.256  1.00  0.00      L11  H
ATOM   2910 H16S POPCL   4     -25.977  -2.908  -2.147  1.00  0.00      L11  H
ATOM   2911 C217 POPCL   4     -25.172  -4.082  -3.763  1.00  0.00      L11  C
ATOM   2912 H17R POPCL   4     -24.089  -3.681  -3.706  1.00  0.00      L11  H
ATOM   2913 H17S POPCL   4     -25.050  -5.126  -4.025  1.00  0.00      L11  H
ATOM   2914 C218 POPCL   4     -25.938  -3.278  -4.789  1.00  0.00      L11  C
ATOM   2915 H18R POPCL   4     -26.242  -3.979  -5.652  1.00  0.00      L11  H
ATOM   2916 H18S POPCL   4     -26.867  -2.786  -4.407  1.00  0.00      L11  H
ATOM   2917 H18T POPCL   4     -25.301  -2.454  -5.331  1.00  0.00      L11  H
ATOM   2918  C33 POPCL   4     -28.502  -4.918  17.610  1.00  0.00      L11  C
ATOM   2919  H3X POPCL   4     -28.749  -5.965  17.348  1.00  0.00      L11  H
ATOM   2920  H3Y POPCL   4     -29.481  -4.384  17.776  1.00  0.00      L11  H
ATOM   2921  C34 POPCL   4     -27.949  -4.222  16.316  1.00  0.00      L11  C
ATOM   2922  H4X POPCL   4     -27.958  -3.132  16.593  1.00  0.00      L11  H
ATOM   2923  H4Y POPCL   4     -26.904  -4.572  16.130  1.00  0.00      L11  H
ATOM   2924  C35 POPCL   4     -28.804  -4.335  15.088  1.00  0.00      L11  C
ATOM   2925  H5X POPCL   4     -29.138  -5.422  14.909  1.00  0.00      L11  H
ATOM   2926  H5Y POPCL   4     -29.698  -3.592  15.326  1.00  0.00      L11  H
ATOM   2927  C36 POPCL   4     -28.130  -3.776  13.917  1.00  0.00      L11  C
ATOM   2928  H6X POPCL   4     -27.967  -2.668  14.116  1.00  0.00      L11  H
ATOM   2929  H6Y POPCL   4     -27.115  -4.006  13.671  1.00  0.00      L11  H
ATOM   2930  C37 POPCL   4     -28.909  -3.860  12.683  1.00  0.00      L11  C
ATOM   2931  H7X POPCL   4     -29.188  -4.881  12.361  1.00  0.00      L11  H
ATOM   2932  H7Y POPCL   4     -29.775  -3.252  12.710  1.00  0.00      L11  H
ATOM   2933  C38 POPCL   4     -27.992  -3.251  11.611  1.00  0.00      L11  C
ATOM   2934  H8X POPCL   4     -27.666  -2.236  11.891  1.00  0.00      L11  H
ATOM   2935  H8Y POPCL   4     -26.954  -3.632  11.588  1.00  0.00      L11  H
ATOM   2936  C39 POPCL   4     -28.682  -3.257  10.205  1.00  0.00      L11  C
ATOM   2937  H9X POPCL   4     -29.252  -4.183   9.984  1.00  0.00      L11  H
ATOM   2938  H9Y POPCL   4     -29.487  -2.456  10.362  1.00  0.00      L11  H
ATOM   2939 C310 POPCL   4     -27.763  -2.869   9.041  1.00  0.00      L11  C
ATOM   2940 H10X POPCL   4     -27.049  -2.058   9.278  1.00  0.00      L11  H
ATOM   2941 H10Y POPCL   4     -27.161  -3.849   9.042  1.00  0.00      L11  H
ATOM   2942 C311 POPCL   4     -28.500  -2.700   7.657  1.00  0.00      L11  C
ATOM   2943 H11X POPCL   4     -29.133  -3.569   7.481  1.00  0.00      L11  H
ATOM   2944 H11Y POPCL   4     -29.214  -1.924   7.841  1.00  0.00      L11  H
ATOM   2945 C312 POPCL   4     -27.471  -2.322   6.554  1.00  0.00      L11  C
ATOM   2946 H12X POPCL   4     -26.708  -1.659   7.051  1.00  0.00      L11  H
ATOM   2947 H12Y POPCL   4     -26.905  -3.217   6.143  1.00  0.00      L11  H
ATOM   2948 C313 POPCL   4     -28.098  -1.509   5.397  1.00  0.00      L11  C
ATOM   2949 H13X POPCL   4     -28.998  -2.171   5.211  1.00  0.00      L11  H
ATOM   2950 H13Y POPCL   4     -28.291  -0.537   5.761  1.00  0.00      L11  H
ATOM   2951 C314 POPCL   4     -27.201  -1.422   4.089  1.00  0.00      L11  C
ATOM   2952 H14X POPCL   4     -26.392  -0.683   4.262  1.00  0.00      L11  H
ATOM   2953 H14Y POPCL   4     -26.807  -2.407   3.816  1.00  0.00      L11  H
ATOM   2954 C315 POPCL   4     -28.097  -1.025   2.860  1.00  0.00      L11  C
ATOM   2955 H15X POPCL   4     -29.057  -1.556   2.963  1.00  0.00      L11  H
ATOM   2956 H15Y POPCL   4     -28.421   0.048   2.883  1.00  0.00      L11  H
ATOM   2957 C316 POPCL   4     -27.514  -1.377   1.528  1.00  0.00      L11  C
ATOM   2958 H16X POPCL   4     -27.280  -2.465   1.408  1.00  0.00      L11  H
ATOM   2959 H16Y POPCL   4     -28.261  -1.015   0.812  1.00  0.00      L11  H
ATOM   2960 H16Z POPCL   4     -26.509  -0.898   1.397  1.00  0.00      L11  H
ATOM   2961  N   POPCL   5     -32.406   5.830  19.428  1.00  0.00      L11  N
ATOM   2962  C12 POPCL   5     -33.403   4.755  18.903  1.00  0.00      L11  C
ATOM   2963  C13 POPCL   5     -31.284   6.237  18.458  1.00  0.00      L11  C
ATOM   2964  C14 POPCL   5     -33.161   7.049  19.971  1.00  0.00      L11  C
ATOM   2965  C15 POPCL   5     -31.760   5.336  20.668  1.00  0.00      L11  C
ATOM   2966 H12A POPCL   5     -33.893   5.181  17.999  1.00  0.00      L11  H
ATOM   2967 H12B POPCL   5     -34.179   4.628  19.599  1.00  0.00      L11  H
ATOM   2968 H13A POPCL   5     -31.839   6.790  17.681  1.00  0.00      L11  H
ATOM   2969 H13B POPCL   5     -30.701   5.366  18.221  1.00  0.00      L11  H
ATOM   2970 H13C POPCL   5     -30.540   6.934  18.864  1.00  0.00      L11  H
ATOM   2971 H14A POPCL   5     -33.978   6.839  20.679  1.00  0.00      L11  H
ATOM   2972 H14B POPCL   5     -33.427   7.718  19.148  1.00  0.00      L11  H
ATOM   2973 H14C POPCL   5     -32.429   7.485  20.581  1.00  0.00      L11  H
ATOM   2974 H15A POPCL   5     -32.548   4.891  21.258  1.00  0.00      L11  H
ATOM   2975 H15B POPCL   5     -31.028   4.530  20.426  1.00  0.00      L11  H
ATOM   2976 H15C POPCL   5     -31.254   6.247  21.010  1.00  0.00      L11  H
ATOM   2977  C11 POPCL   5     -32.804   3.367  18.544  1.00  0.00      L11  C
ATOM   2978 H11A POPCL   5     -32.670   2.881  19.477  1.00  0.00      L11  H
ATOM   2979 H11B POPCL   5     -33.571   2.768  18.060  1.00  0.00      L11  H
ATOM   2980  P   POPCL   5     -30.383   2.769  18.036  1.00  0.00      L11  P
ATOM   2981  O13 POPCL   5     -30.608   1.355  18.172  1.00  0.00      L11  O
ATOM   2982  O14 POPCL   5     -29.867   3.473  19.182  1.00  0.00      L11  O
ATOM   2983  O12 POPCL   5     -31.695   3.496  17.620  1.00  0.00      L11  O
ATOM   2984  O11 POPCL   5     -29.251   2.926  16.946  1.00  0.00      L11  O
ATOM   2985  C1  POPCL   5     -29.432   3.363  15.598  1.00  0.00      L11  C
ATOM   2986  HA  POPCL   5     -30.417   3.932  15.496  1.00  0.00      L11  H
ATOM   2987  HB  POPCL   5     -28.569   3.993  15.277  1.00  0.00      L11  H
ATOM   2988  C2  POPCL   5     -29.413   2.250  14.424  1.00  0.00      L11  C
ATOM   2989  HS  POPCL   5     -28.347   1.883  14.440  1.00  0.00      L11  H
ATOM   2990  O21 POPCL   5     -29.725   2.925  13.211  1.00  0.00      L11  O
ATOM   2991  C21 POPCL   5     -29.211   2.432  12.104  1.00  0.00      L11  C
ATOM   2992  O22 POPCL   5     -28.390   1.521  12.022  1.00  0.00      L11  O
ATOM   2993  C22 POPCL   5     -30.030   2.979  10.845  1.00  0.00      L11  C
ATOM   2994  H2R POPCL   5     -30.813   2.260  10.809  1.00  0.00      L11  H
ATOM   2995  H2S POPCL   5     -30.375   4.030  11.055  1.00  0.00      L11  H
ATOM   2996  C3  POPCL   5     -30.430   0.976  14.716  1.00  0.00      L11  C
ATOM   2997  HX  POPCL   5     -30.101   0.126  14.011  1.00  0.00      L11  H
ATOM   2998  HY  POPCL   5     -30.324   0.541  15.742  1.00  0.00      L11  H
ATOM   2999  O31 POPCL   5     -31.809   1.365  14.549  1.00  0.00      L11  O
ATOM   3000  C31 POPCL   5     -32.686   0.576  15.099  1.00  0.00      L11  C
ATOM   3001  O32 POPCL   5     -32.457  -0.539  15.542  1.00  0.00      L11  O
ATOM   3002  C32 POPCL   5     -34.070   1.271  15.004  1.00  0.00      L11  C
ATOM   3003  H2X POPCL   5     -34.776   0.789  15.719  1.00  0.00      L11  H
ATOM   3004  H2Y POPCL   5     -33.925   2.346  15.360  1.00  0.00      L11  H
ATOM   3005  C23 POPCL   5     -29.259   2.933   9.535  1.00  0.00      L11  C
ATOM   3006  H3R POPCL   5     -28.560   3.784   9.425  1.00  0.00      L11  H
ATOM   3007  H3S POPCL   5     -28.679   2.060   9.270  1.00  0.00      L11  H
ATOM   3008  C24 POPCL   5     -30.126   2.931   8.271  1.00  0.00      L11  C
ATOM   3009  H4R POPCL   5     -30.518   1.940   8.072  1.00  0.00      L11  H
ATOM   3010  H4S POPCL   5     -30.917   3.671   8.538  1.00  0.00      L11  H
ATOM   3011  C25 POPCL   5     -29.347   3.319   7.009  1.00  0.00      L11  C
ATOM   3012  H5R POPCL   5     -28.820   4.274   7.242  1.00  0.00      L11  H
ATOM   3013  H5S POPCL   5     -28.455   2.655   6.819  1.00  0.00      L11  H
ATOM   3014  C26 POPCL   5     -30.260   3.379   5.760  1.00  0.00      L11  C
ATOM   3015  H6R POPCL   5     -30.581   2.406   5.479  1.00  0.00      L11  H
ATOM   3016  H6S POPCL   5     -31.133   3.990   6.011  1.00  0.00      L11  H
ATOM   3017  C27 POPCL   5     -29.421   3.942   4.564  1.00  0.00      L11  C
ATOM   3018  H7R POPCL   5     -29.019   4.961   4.682  1.00  0.00      L11  H
ATOM   3019  H7S POPCL   5     -28.666   3.124   4.612  1.00  0.00      L11  H
ATOM   3020  C28 POPCL   5     -30.063   3.787   3.170  1.00  0.00      L11  C
ATOM   3021  H8R POPCL   5     -30.224   2.643   2.971  1.00  0.00      L11  H
ATOM   3022  H8S POPCL   5     -31.128   4.187   3.306  1.00  0.00      L11  H
ATOM   3023  C29 POPCL   5     -29.260   4.443   2.107  1.00  0.00      L11  C
ATOM   3024  H91 POPCL   5     -28.102   4.398   2.183  1.00  0.00      L11  H
ATOM   3025 C210 POPCL   5     -29.772   5.143   1.016  1.00  0.00      L11  C
ATOM   3026 H101 POPCL   5     -29.023   5.613   0.388  1.00  0.00      L11  H
ATOM   3027 C211 POPCL   5     -31.188   5.406   0.547  1.00  0.00      L11  C
ATOM   3028 H11R POPCL   5     -31.991   4.938   1.251  1.00  0.00      L11  H
ATOM   3029 H11S POPCL   5     -31.424   6.467   0.437  1.00  0.00      L11  H
ATOM   3030 C212 POPCL   5     -31.515   4.736  -0.795  1.00  0.00      L11  C
ATOM   3031 H12R POPCL   5     -31.584   3.619  -0.639  1.00  0.00      L11  H
ATOM   3032 H12S POPCL   5     -32.539   5.092  -1.159  1.00  0.00      L11  H
ATOM   3033 C213 POPCL   5     -30.502   4.987  -1.892  1.00  0.00      L11  C
ATOM   3034 H13R POPCL   5     -30.381   6.086  -2.092  1.00  0.00      L11  H
ATOM   3035 H13S POPCL   5     -29.479   4.591  -1.630  1.00  0.00      L11  H
ATOM   3036 C214 POPCL   5     -30.867   4.151  -3.138  1.00  0.00      L11  C
ATOM   3037 H14R POPCL   5     -31.022   3.007  -3.018  1.00  0.00      L11  H
ATOM   3038 H14S POPCL   5     -31.778   4.469  -3.648  1.00  0.00      L11  H
ATOM   3039 C215 POPCL   5     -29.768   4.274  -4.230  1.00  0.00      L11  C
ATOM   3040 H15R POPCL   5     -29.558   5.313  -4.447  1.00  0.00      L11  H
ATOM   3041 H15S POPCL   5     -28.866   3.704  -3.862  1.00  0.00      L11  H
ATOM   3042 C216 POPCL   5     -30.050   3.547  -5.606  1.00  0.00      L11  C
ATOM   3043 H16R POPCL   5     -30.517   2.500  -5.350  1.00  0.00      L11  H
ATOM   3044 H16S POPCL   5     -30.899   4.117  -6.087  1.00  0.00      L11  H
ATOM   3045 C217 POPCL   5     -28.828   3.529  -6.514  1.00  0.00      L11  C
ATOM   3046 H17R POPCL   5     -28.311   4.576  -6.480  1.00  0.00      L11  H
ATOM   3047 H17S POPCL   5     -28.156   2.793  -6.213  1.00  0.00      L11  H
ATOM   3048 C218 POPCL   5     -29.086   3.213  -7.957  1.00  0.00      L11  C
ATOM   3049 H18R POPCL   5     -28.176   3.420  -8.559  1.00  0.00      L11  H
ATOM   3050 H18S POPCL   5     -29.353   2.180  -8.014  1.00  0.00      L11  H
ATOM   3051 H18T POPCL   5     -29.915   3.787  -8.358  1.00  0.00      L11  H
ATOM   3052  C33 POPCL   5     -34.691   1.314  13.633  1.00  0.00      L11  C
ATOM   3053  H3X POPCL   5     -34.632   0.288  13.203  1.00  0.00      L11  H
ATOM   3054  H3Y POPCL   5     -35.742   1.538  13.705  1.00  0.00      L11  H
ATOM   3055  C34 POPCL   5     -33.904   2.155  12.580  1.00  0.00      L11  C
ATOM   3056  H4X POPCL   5     -33.624   3.163  12.938  1.00  0.00      L11  H
ATOM   3057  H4Y POPCL   5     -33.001   1.602  12.296  1.00  0.00      L11  H
ATOM   3058  C35 POPCL   5     -34.765   2.333  11.340  1.00  0.00      L11  C
ATOM   3059  H5X POPCL   5     -35.246   1.376  11.238  1.00  0.00      L11  H
ATOM   3060  H5Y POPCL   5     -35.622   2.929  11.534  1.00  0.00      L11  H
ATOM   3061  C36 POPCL   5     -34.190   2.724   9.924  1.00  0.00      L11  C
ATOM   3062  H6X POPCL   5     -33.800   3.771   9.909  1.00  0.00      L11  H
ATOM   3063  H6Y POPCL   5     -33.276   2.089   9.639  1.00  0.00      L11  H
ATOM   3064  C37 POPCL   5     -35.130   2.643   8.770  1.00  0.00      L11  C
ATOM   3065  H7X POPCL   5     -35.636   1.701   8.732  1.00  0.00      L11  H
ATOM   3066  H7Y POPCL   5     -35.934   3.439   8.749  1.00  0.00      L11  H
ATOM   3067  C38 POPCL   5     -34.354   2.721   7.464  1.00  0.00      L11  C
ATOM   3068  H8X POPCL   5     -33.688   3.571   7.322  1.00  0.00      L11  H
ATOM   3069  H8Y POPCL   5     -33.577   1.954   7.506  1.00  0.00      L11  H
ATOM   3070  C39 POPCL   5     -35.174   2.704   6.156  1.00  0.00      L11  C
ATOM   3071  H9X POPCL   5     -35.511   1.719   5.924  1.00  0.00      L11  H
ATOM   3072  H9Y POPCL   5     -36.087   3.331   6.212  1.00  0.00      L11  H
ATOM   3073 C310 POPCL   5     -34.409   3.130   4.905  1.00  0.00      L11  C
ATOM   3074 H10X POPCL   5     -34.079   4.203   4.989  1.00  0.00      L11  H
ATOM   3075 H10Y POPCL   5     -33.555   2.451   4.825  1.00  0.00      L11  H
ATOM   3076 C311 POPCL   5     -35.231   2.898   3.595  1.00  0.00      L11  C
ATOM   3077 H11X POPCL   5     -35.372   1.760   3.587  1.00  0.00      L11  H
ATOM   3078 H11Y POPCL   5     -36.161   3.371   3.895  1.00  0.00      L11  H
ATOM   3079 C312 POPCL   5     -34.717   3.573   2.325  1.00  0.00      L11  C
ATOM   3080 H12X POPCL   5     -34.862   4.590   2.352  1.00  0.00      L11  H
ATOM   3081 H12Y POPCL   5     -33.639   3.362   2.110  1.00  0.00      L11  H
ATOM   3082 C313 POPCL   5     -35.469   2.974   1.038  1.00  0.00      L11  C
ATOM   3083 H13X POPCL   5     -35.377   1.895   0.921  1.00  0.00      L11  H
ATOM   3084 H13Y POPCL   5     -36.506   3.167   1.342  1.00  0.00      L11  H
ATOM   3085 C314 POPCL   5     -35.094   3.687  -0.234  1.00  0.00      L11  C
ATOM   3086 H14X POPCL   5     -35.373   4.772  -0.248  1.00  0.00      L11  H
ATOM   3087 H14Y POPCL   5     -33.944   3.643  -0.308  1.00  0.00      L11  H
ATOM   3088 C315 POPCL   5     -35.617   3.028  -1.555  1.00  0.00      L11  C
ATOM   3089 H15X POPCL   5     -35.490   1.887  -1.432  1.00  0.00      L11  H
ATOM   3090 H15Y POPCL   5     -36.713   3.133  -1.553  1.00  0.00      L11  H
ATOM   3091 C316 POPCL   5     -34.969   3.630  -2.892  1.00  0.00      L11  C
ATOM   3092 H16X POPCL   5     -33.862   3.437  -2.967  1.00  0.00      L11  H
ATOM   3093 H16Y POPCL   5     -35.529   3.084  -3.733  1.00  0.00      L11  H
ATOM   3094 H16Z POPCL   5     -35.178   4.742  -2.873  1.00  0.00      L11  H
ATOM   3095  N   POPCL   6     -26.901   5.001  19.657  1.00  0.00      L11  N
ATOM   3096  C12 POPCL   6     -27.718   5.942  18.759  1.00  0.00      L11  C
ATOM   3097  C13 POPCL   6     -27.806   4.888  20.963  1.00  0.00      L11  C
ATOM   3098  C14 POPCL   6     -26.634   3.709  19.047  1.00  0.00      L11  C
ATOM   3099  C15 POPCL   6     -25.575   5.669  20.056  1.00  0.00      L11  C
ATOM   3100 H12A POPCL   6     -28.672   5.482  18.669  1.00  0.00      L11  H
ATOM   3101 H12B POPCL   6     -27.329   5.967  17.755  1.00  0.00      L11  H
ATOM   3102 H13A POPCL   6     -28.697   4.327  20.635  1.00  0.00      L11  H
ATOM   3103 H13B POPCL   6     -28.121   5.931  21.286  1.00  0.00      L11  H
ATOM   3104 H13C POPCL   6     -27.370   4.221  21.697  1.00  0.00      L11  H
ATOM   3105 H14A POPCL   6     -26.107   3.719  18.134  1.00  0.00      L11  H
ATOM   3106 H14B POPCL   6     -27.545   3.148  18.893  1.00  0.00      L11  H
ATOM   3107 H14C POPCL   6     -26.034   3.084  19.605  1.00  0.00      L11  H
ATOM   3108 H15A POPCL   6     -24.852   5.618  19.268  1.00  0.00      L11  H
ATOM   3109 H15B POPCL   6     -25.757   6.719  20.327  1.00  0.00      L11  H
ATOM   3110 H15C POPCL   6     -25.168   5.214  20.899  1.00  0.00      L11  H
ATOM   3111  C11 POPCL   6     -27.966   7.430  19.111  1.00  0.00      L11  C
ATOM   3112 H11A POPCL   6     -27.104   7.928  19.598  1.00  0.00      L11  H
ATOM   3113 H11B POPCL   6     -28.296   7.802  18.068  1.00  0.00      L11  H
ATOM   3114  P   POPCL   6     -29.481   8.619  20.864  1.00  0.00      L11  P
ATOM   3115  O13 POPCL   6     -28.380   8.889  21.859  1.00  0.00      L11  O
ATOM   3116  O14 POPCL   6     -30.800   8.362  21.486  1.00  0.00      L11  O
ATOM   3117  O12 POPCL   6     -29.060   7.379  20.054  1.00  0.00      L11  O
ATOM   3118  O11 POPCL   6     -29.503   9.805  19.860  1.00  0.00      L11  O
ATOM   3119  C1  POPCL   6     -30.715   9.933  18.966  1.00  0.00      L11  C
ATOM   3120  HA  POPCL   6     -31.423   9.062  19.104  1.00  0.00      L11  H
ATOM   3121  HB  POPCL   6     -31.398  10.789  19.371  1.00  0.00      L11  H
ATOM   3122  C2  POPCL   6     -30.363  10.293  17.455  1.00  0.00      L11  C
ATOM   3123  HS  POPCL   6     -31.245  10.805  16.981  1.00  0.00      L11  H
ATOM   3124  O21 POPCL   6     -30.110   9.063  16.759  1.00  0.00      L11  O
ATOM   3125  C21 POPCL   6     -31.197   8.506  16.179  1.00  0.00      L11  C
ATOM   3126  O22 POPCL   6     -32.316   8.572  16.635  1.00  0.00      L11  O
ATOM   3127  C22 POPCL   6     -30.802   7.929  14.777  1.00  0.00      L11  C
ATOM   3128  H2R POPCL   6     -30.064   7.149  14.746  1.00  0.00      L11  H
ATOM   3129  H2S POPCL   6     -31.730   7.441  14.352  1.00  0.00      L11  H
ATOM   3130  C3  POPCL   6     -29.227  11.349  17.236  1.00  0.00      L11  C
ATOM   3131  HX  POPCL   6     -29.201  11.741  16.157  1.00  0.00      L11  H
ATOM   3132  HY  POPCL   6     -29.487  12.282  17.861  1.00  0.00      L11  H
ATOM   3133  O31 POPCL   6     -27.982  10.705  17.487  1.00  0.00      L11  O
ATOM   3134  C31 POPCL   6     -27.061  11.408  18.174  1.00  0.00      L11  C
ATOM   3135  O32 POPCL   6     -27.199  12.524  18.571  1.00  0.00      L11  O
ATOM   3136  C32 POPCL   6     -25.813  10.486  18.345  1.00  0.00      L11  C
ATOM   3137  H2X POPCL   6     -25.479  10.614  19.325  1.00  0.00      L11  H
ATOM   3138  H2Y POPCL   6     -26.107   9.469  18.127  1.00  0.00      L11  H
ATOM   3139  C23 POPCL   6     -30.471   9.027  13.779  1.00  0.00      L11  C
ATOM   3140  H3R POPCL   6     -31.324   9.740  13.773  1.00  0.00      L11  H
ATOM   3141  H3S POPCL   6     -29.652   9.697  14.147  1.00  0.00      L11  H
ATOM   3142  C24 POPCL   6     -30.238   8.532  12.346  1.00  0.00      L11  C
ATOM   3143  H4R POPCL   6     -29.301   7.843  12.433  1.00  0.00      L11  H
ATOM   3144  H4S POPCL   6     -31.071   7.998  11.985  1.00  0.00      L11  H
ATOM   3145  C25 POPCL   6     -29.846   9.685  11.418  1.00  0.00      L11  C
ATOM   3146  H5R POPCL   6     -30.802  10.101  11.005  1.00  0.00      L11  H
ATOM   3147  H5S POPCL   6     -29.285  10.559  11.897  1.00  0.00      L11  H
ATOM   3148  C26 POPCL   6     -28.956   9.170  10.230  1.00  0.00      L11  C
ATOM   3149  H6R POPCL   6     -28.026   8.763  10.680  1.00  0.00      L11  H
ATOM   3150  H6S POPCL   6     -29.596   8.362   9.776  1.00  0.00      L11  H
ATOM   3151  C27 POPCL   6     -28.447  10.149   9.190  1.00  0.00      L11  C
ATOM   3152  H7R POPCL   6     -29.305  10.591   8.645  1.00  0.00      L11  H
ATOM   3153  H7S POPCL   6     -28.031  11.101   9.692  1.00  0.00      L11  H
ATOM   3154  C28 POPCL   6     -27.347   9.508   8.269  1.00  0.00      L11  C
ATOM   3155  H8R POPCL   6     -26.494   9.423   8.929  1.00  0.00      L11  H
ATOM   3156  H8S POPCL   6     -27.602   8.516   8.017  1.00  0.00      L11  H
ATOM   3157  C29 POPCL   6     -27.170  10.296   7.048  1.00  0.00      L11  C
ATOM   3158  H91 POPCL   6     -26.649  11.302   7.172  1.00  0.00      L11  H
ATOM   3159 C210 POPCL   6     -27.431   9.940   5.801  1.00  0.00      L11  C
ATOM   3160 H101 POPCL   6     -27.190  10.745   5.020  1.00  0.00      L11  H
ATOM   3161 C211 POPCL   6     -28.026   8.660   5.352  1.00  0.00      L11  C
ATOM   3162 H11R POPCL   6     -28.123   7.916   6.161  1.00  0.00      L11  H
ATOM   3163 H11S POPCL   6     -29.066   8.863   5.063  1.00  0.00      L11  H
ATOM   3164 C212 POPCL   6     -27.491   7.936   4.064  1.00  0.00      L11  C
ATOM   3165 H12R POPCL   6     -26.451   7.807   4.304  1.00  0.00      L11  H
ATOM   3166 H12S POPCL   6     -27.872   6.882   3.897  1.00  0.00      L11  H
ATOM   3167 C213 POPCL   6     -27.705   8.646   2.693  1.00  0.00      L11  C
ATOM   3168 H13R POPCL   6     -28.741   8.560   2.346  1.00  0.00      L11  H
ATOM   3169 H13S POPCL   6     -27.337   9.673   2.888  1.00  0.00      L11  H
ATOM   3170 C214 POPCL   6     -26.902   7.986   1.540  1.00  0.00      L11  C
ATOM   3171 H14R POPCL   6     -25.784   8.102   1.731  1.00  0.00      L11  H
ATOM   3172 H14S POPCL   6     -27.128   6.920   1.534  1.00  0.00      L11  H
ATOM   3173 C215 POPCL   6     -27.279   8.484   0.102  1.00  0.00      L11  C
ATOM   3174 H15R POPCL   6     -28.351   8.622  -0.081  1.00  0.00      L11  H
ATOM   3175 H15S POPCL   6     -26.727   9.516   0.080  1.00  0.00      L11  H
ATOM   3176 C216 POPCL   6     -26.750   7.687  -1.064  1.00  0.00      L11  C
ATOM   3177 H16R POPCL   6     -25.703   7.968  -1.074  1.00  0.00      L11  H
ATOM   3178 H16S POPCL   6     -27.018   6.621  -0.940  1.00  0.00      L11  H
ATOM   3179 C217 POPCL   6     -27.507   8.060  -2.400  1.00  0.00      L11  C
ATOM   3180 H17R POPCL   6     -28.623   8.132  -2.186  1.00  0.00      L11  H
ATOM   3181 H17S POPCL   6     -27.199   9.036  -2.972  1.00  0.00      L11  H
ATOM   3182 C218 POPCL   6     -27.371   6.967  -3.448  1.00  0.00      L11  C
ATOM   3183 H18R POPCL   6     -27.970   7.260  -4.373  1.00  0.00      L11  H
ATOM   3184 H18S POPCL   6     -26.323   6.793  -3.906  1.00  0.00      L11  H
ATOM   3185 H18T POPCL   6     -27.770   5.962  -3.042  1.00  0.00      L11  H
ATOM   3186  C33 POPCL   6     -24.800  10.843  17.240  1.00  0.00      L11  C
ATOM   3187  H3X POPCL   6     -24.482  11.972  17.303  1.00  0.00      L11  H
ATOM   3188  H3Y POPCL   6     -23.965  10.209  17.511  1.00  0.00      L11  H
ATOM   3189  C34 POPCL   6     -25.251  10.281  15.872  1.00  0.00      L11  C
ATOM   3190  H4X POPCL   6     -25.385   9.243  16.051  1.00  0.00      L11  H
ATOM   3191  H4Y POPCL   6     -26.189  10.743  15.503  1.00  0.00      L11  H
ATOM   3192  C35 POPCL   6     -24.221  10.540  14.743  1.00  0.00      L11  C
ATOM   3193  H5X POPCL   6     -23.590  11.478  14.847  1.00  0.00      L11  H
ATOM   3194  H5Y POPCL   6     -23.517   9.691  14.862  1.00  0.00      L11  H
ATOM   3195  C36 POPCL   6     -24.882  10.543  13.393  1.00  0.00      L11  C
ATOM   3196  H6X POPCL   6     -25.364   9.626  13.273  1.00  0.00      L11  H
ATOM   3197  H6Y POPCL   6     -25.656  11.240  13.464  1.00  0.00      L11  H
ATOM   3198  C37 POPCL   6     -23.803  10.578  12.313  1.00  0.00      L11  C
ATOM   3199  H7X POPCL   6     -23.353  11.553  12.522  1.00  0.00      L11  H
ATOM   3200  H7Y POPCL   6     -23.102   9.802  12.688  1.00  0.00      L11  H
ATOM   3201  C38 POPCL   6     -24.282  10.591  10.922  1.00  0.00      L11  C
ATOM   3202  H8X POPCL   6     -25.044   9.804  10.768  1.00  0.00      L11  H
ATOM   3203  H8Y POPCL   6     -24.899  11.442  10.651  1.00  0.00      L11  H
ATOM   3204  C39 POPCL   6     -23.229  10.402   9.855  1.00  0.00      L11  C
ATOM   3205  H9X POPCL   6     -22.642  11.371   9.696  1.00  0.00      L11  H
ATOM   3206  H9Y POPCL   6     -22.557   9.556  10.050  1.00  0.00      L11  H
ATOM   3207 C310 POPCL   6     -23.808   9.921   8.511  1.00  0.00      L11  C
ATOM   3208 H10X POPCL   6     -24.451   9.050   8.630  1.00  0.00      L11  H
ATOM   3209 H10Y POPCL   6     -24.506  10.705   8.148  1.00  0.00      L11  H
ATOM   3210 C311 POPCL   6     -22.769   9.628   7.410  1.00  0.00      L11  C
ATOM   3211 H11X POPCL   6     -21.956  10.313   7.401  1.00  0.00      L11  H
ATOM   3212 H11Y POPCL   6     -22.448   8.624   7.838  1.00  0.00      L11  H
ATOM   3213 C312 POPCL   6     -23.408   9.403   6.004  1.00  0.00      L11  C
ATOM   3214 H12X POPCL   6     -24.244   8.713   6.123  1.00  0.00      L11  H
ATOM   3215 H12Y POPCL   6     -23.777  10.368   5.604  1.00  0.00      L11  H
ATOM   3216 C313 POPCL   6     -22.484   8.872   4.863  1.00  0.00      L11  C
ATOM   3217 H13X POPCL   6     -21.458   9.194   4.921  1.00  0.00      L11  H
ATOM   3218 H13Y POPCL   6     -22.345   7.774   5.083  1.00  0.00      L11  H
ATOM   3219 C314 POPCL   6     -23.058   9.207   3.440  1.00  0.00      L11  C
ATOM   3220 H14X POPCL   6     -24.069   8.749   3.274  1.00  0.00      L11  H
ATOM   3221 H14Y POPCL   6     -23.301  10.291   3.210  1.00  0.00      L11  H
ATOM   3222 C315 POPCL   6     -22.245   8.525   2.307  1.00  0.00      L11  C
ATOM   3223 H15X POPCL   6     -21.321   9.081   2.172  1.00  0.00      L11  H
ATOM   3224 H15Y POPCL   6     -22.083   7.445   2.644  1.00  0.00      L11  H
ATOM   3225 C316 POPCL   6     -22.966   8.652   0.898  1.00  0.00      L11  C
ATOM   3226 H16X POPCL   6     -23.852   7.988   0.921  1.00  0.00      L11  H
ATOM   3227 H16Y POPCL   6     -23.288   9.668   0.875  1.00  0.00      L11  H
ATOM   3228 H16Z POPCL   6     -22.254   8.301   0.140  1.00  0.00      L11  H
ATOM   3229  N   POPCL   7     -22.347 -26.012  21.073  1.00  0.00      L11  N
ATOM   3230  C12 POPCL   7     -21.509 -25.378  19.959  1.00  0.00      L11  C
ATOM   3231  C13 POPCL   7     -21.472 -26.414  22.191  1.00  0.00      L11  C
ATOM   3232  C14 POPCL   7     -23.275 -24.939  21.598  1.00  0.00      L11  C
ATOM   3233  C15 POPCL   7     -23.186 -27.108  20.585  1.00  0.00      L11  C
ATOM   3234 H12A POPCL   7     -20.769 -24.736  20.514  1.00  0.00      L11  H
ATOM   3235 H12B POPCL   7     -22.031 -24.621  19.430  1.00  0.00      L11  H
ATOM   3236 H13A POPCL   7     -21.061 -25.534  22.638  1.00  0.00      L11  H
ATOM   3237 H13B POPCL   7     -20.565 -27.064  21.879  1.00  0.00      L11  H
ATOM   3238 H13C POPCL   7     -21.968 -26.832  22.984  1.00  0.00      L11  H
ATOM   3239 H14A POPCL   7     -23.782 -24.509  20.719  1.00  0.00      L11  H
ATOM   3240 H14B POPCL   7     -22.687 -24.191  22.067  1.00  0.00      L11  H
ATOM   3241 H14C POPCL   7     -24.061 -25.268  22.202  1.00  0.00      L11  H
ATOM   3242 H15A POPCL   7     -23.781 -26.823  19.720  1.00  0.00      L11  H
ATOM   3243 H15B POPCL   7     -22.537 -27.938  20.251  1.00  0.00      L11  H
ATOM   3244 H15C POPCL   7     -23.839 -27.391  21.378  1.00  0.00      L11  H
ATOM   3245  C11 POPCL   7     -20.740 -26.229  18.968  1.00  0.00      L11  C
ATOM   3246 H11A POPCL   7     -21.529 -26.768  18.428  1.00  0.00      L11  H
ATOM   3247 H11B POPCL   7     -20.317 -25.430  18.233  1.00  0.00      L11  H
ATOM   3248  P   POPCL   7     -19.596 -28.476  19.959  1.00  0.00      L11  P
ATOM   3249  O13 POPCL   7     -19.707 -28.756  21.422  1.00  0.00      L11  O
ATOM   3250  O14 POPCL   7     -18.299 -28.951  19.429  1.00  0.00      L11  O
ATOM   3251  O12 POPCL   7     -19.717 -26.946  19.587  1.00  0.00      L11  O
ATOM   3252  O11 POPCL   7     -20.800 -29.160  19.160  1.00  0.00      L11  O
ATOM   3253  C1  POPCL   7     -20.675 -29.216  17.693  1.00  0.00      L11  C
ATOM   3254  HA  POPCL   7     -20.233 -28.248  17.278  1.00  0.00      L11  H
ATOM   3255  HB  POPCL   7     -19.887 -29.927  17.480  1.00  0.00      L11  H
ATOM   3256  C2  POPCL   7     -21.895 -29.483  16.872  1.00  0.00      L11  C
ATOM   3257  HS  POPCL   7     -22.047 -30.612  16.970  1.00  0.00      L11  H
ATOM   3258  O21 POPCL   7     -21.769 -29.124  15.477  1.00  0.00      L11  O
ATOM   3259  C21 POPCL   7     -22.350 -29.941  14.563  1.00  0.00      L11  C
ATOM   3260  O22 POPCL   7     -22.811 -31.058  14.761  1.00  0.00      L11  O
ATOM   3261  C22 POPCL   7     -22.342 -29.147  13.324  1.00  0.00      L11  C
ATOM   3262  H2R POPCL   7     -22.894 -28.184  13.460  1.00  0.00      L11  H
ATOM   3263  H2S POPCL   7     -21.258 -28.867  13.196  1.00  0.00      L11  H
ATOM   3264  C3  POPCL   7     -23.298 -29.018  17.457  1.00  0.00      L11  C
ATOM   3265  HX  POPCL   7     -24.059 -29.549  16.867  1.00  0.00      L11  H
ATOM   3266  HY  POPCL   7     -23.394 -29.296  18.507  1.00  0.00      L11  H
ATOM   3267  O31 POPCL   7     -23.453 -27.652  17.402  1.00  0.00      L11  O
ATOM   3268  C31 POPCL   7     -24.221 -27.089  16.423  1.00  0.00      L11  C
ATOM   3269  O32 POPCL   7     -24.721 -27.656  15.497  1.00  0.00      L11  O
ATOM   3270  C32 POPCL   7     -24.166 -25.608  16.659  1.00  0.00      L11  C
ATOM   3271  H2X POPCL   7     -25.018 -25.057  16.086  1.00  0.00      L11  H
ATOM   3272  H2Y POPCL   7     -24.245 -25.349  17.725  1.00  0.00      L11  H
ATOM   3273  C23 POPCL   7     -22.760 -29.918  12.039  1.00  0.00      L11  C
ATOM   3274  H3R POPCL   7     -22.094 -30.795  12.023  1.00  0.00      L11  H
ATOM   3275  H3S POPCL   7     -23.823 -30.244  12.172  1.00  0.00      L11  H
ATOM   3276  C24 POPCL   7     -22.471 -29.133  10.751  1.00  0.00      L11  C
ATOM   3277  H4R POPCL   7     -23.023 -28.073  10.788  1.00  0.00      L11  H
ATOM   3278  H4S POPCL   7     -21.401 -28.715  10.676  1.00  0.00      L11  H
ATOM   3279  C25 POPCL   7     -22.692 -29.961   9.434  1.00  0.00      L11  C
ATOM   3280  H5R POPCL   7     -22.004 -30.792   9.356  1.00  0.00      L11  H
ATOM   3281  H5S POPCL   7     -23.709 -30.365   9.374  1.00  0.00      L11  H
ATOM   3282  C26 POPCL   7     -22.342 -29.093   8.157  1.00  0.00      L11  C
ATOM   3283  H6R POPCL   7     -22.818 -28.092   8.148  1.00  0.00      L11  H
ATOM   3284  H6S POPCL   7     -21.215 -28.979   8.112  1.00  0.00      L11  H
ATOM   3285  C27 POPCL   7     -22.885 -29.834   6.917  1.00  0.00      L11  C
ATOM   3286  H7R POPCL   7     -22.253 -30.793   6.836  1.00  0.00      L11  H
ATOM   3287  H7S POPCL   7     -23.964 -30.118   7.043  1.00  0.00      L11  H
ATOM   3288  C28 POPCL   7     -22.597 -29.069   5.536  1.00  0.00      L11  C
ATOM   3289  H8R POPCL   7     -23.186 -28.122   5.748  1.00  0.00      L11  H
ATOM   3290  H8S POPCL   7     -21.496 -28.879   5.452  1.00  0.00      L11  H
ATOM   3291  C29 POPCL   7     -23.048 -29.755   4.320  1.00  0.00      L11  C
ATOM   3292  H91 POPCL   7     -24.039 -30.106   4.310  1.00  0.00      L11  H
ATOM   3293 C210 POPCL   7     -22.299 -30.011   3.271  1.00  0.00      L11  C
ATOM   3294 H101 POPCL   7     -22.781 -30.547   2.474  1.00  0.00      L11  H
ATOM   3295 C211 POPCL   7     -20.823 -29.684   2.974  1.00  0.00      L11  C
ATOM   3296 H11R POPCL   7     -20.445 -28.937   3.658  1.00  0.00      L11  H
ATOM   3297 H11S POPCL   7     -20.132 -30.601   3.076  1.00  0.00      L11  H
ATOM   3298 C212 POPCL   7     -20.649 -29.199   1.458  1.00  0.00      L11  C
ATOM   3299 H12R POPCL   7     -21.289 -28.332   1.368  1.00  0.00      L11  H
ATOM   3300 H12S POPCL   7     -19.571 -28.896   1.454  1.00  0.00      L11  H
ATOM   3301 C213 POPCL   7     -20.907 -30.223   0.318  1.00  0.00      L11  C
ATOM   3302 H13R POPCL   7     -20.196 -31.091   0.477  1.00  0.00      L11  H
ATOM   3303 H13S POPCL   7     -21.941 -30.582   0.313  1.00  0.00      L11  H
ATOM   3304 C214 POPCL   7     -20.529 -29.741  -1.029  1.00  0.00      L11  C
ATOM   3305 H14R POPCL   7     -21.201 -28.904  -1.419  1.00  0.00      L11  H
ATOM   3306 H14S POPCL   7     -19.512 -29.239  -1.026  1.00  0.00      L11  H
ATOM   3307 C215 POPCL   7     -20.685 -30.721  -2.190  1.00  0.00      L11  C
ATOM   3308 H15R POPCL   7     -19.839 -31.324  -2.351  1.00  0.00      L11  H
ATOM   3309 H15S POPCL   7     -21.564 -31.336  -2.226  1.00  0.00      L11  H
ATOM   3310 C216 POPCL   7     -20.819 -30.017  -3.538  1.00  0.00      L11  C
ATOM   3311 H16R POPCL   7     -21.759 -29.383  -3.454  1.00  0.00      L11  H
ATOM   3312 H16S POPCL   7     -19.940 -29.318  -3.622  1.00  0.00      L11  H
ATOM   3313 C217 POPCL   7     -20.980 -31.067  -4.660  1.00  0.00      L11  C
ATOM   3314 H17R POPCL   7     -20.084 -31.663  -4.486  1.00  0.00      L11  H
ATOM   3315 H17S POPCL   7     -21.934 -31.616  -4.385  1.00  0.00      L11  H
ATOM   3316 C218 POPCL   7     -21.078 -30.407  -6.032  1.00  0.00      L11  C
ATOM   3317 H18R POPCL   7     -21.437 -31.214  -6.709  1.00  0.00      L11  H
ATOM   3318 H18S POPCL   7     -21.906 -29.707  -5.970  1.00  0.00      L11  H
ATOM   3319 H18T POPCL   7     -20.117 -29.933  -6.409  1.00  0.00      L11  H
ATOM   3320  C33 POPCL   7     -22.953 -25.015  16.000  1.00  0.00      L11  C
ATOM   3321  H3X POPCL   7     -22.923 -23.914  16.161  1.00  0.00      L11  H
ATOM   3322  H3Y POPCL   7     -22.080 -25.525  16.443  1.00  0.00      L11  H
ATOM   3323  C34 POPCL   7     -22.936 -25.093  14.460  1.00  0.00      L11  C
ATOM   3324  H4X POPCL   7     -23.622 -25.905  14.169  1.00  0.00      L11  H
ATOM   3325  H4Y POPCL   7     -23.506 -24.199  14.031  1.00  0.00      L11  H
ATOM   3326  C35 POPCL   7     -21.609 -25.320  13.861  1.00  0.00      L11  C
ATOM   3327  H5X POPCL   7     -20.863 -24.598  14.169  1.00  0.00      L11  H
ATOM   3328  H5Y POPCL   7     -21.233 -26.313  14.188  1.00  0.00      L11  H
ATOM   3329  C36 POPCL   7     -21.742 -25.221  12.319  1.00  0.00      L11  C
ATOM   3330  H6X POPCL   7     -22.759 -25.667  12.033  1.00  0.00      L11  H
ATOM   3331  H6Y POPCL   7     -21.678 -24.122  12.100  1.00  0.00      L11  H
ATOM   3332  C37 POPCL   7     -20.494 -25.755  11.572  1.00  0.00      L11  C
ATOM   3333  H7X POPCL   7     -19.595 -25.206  12.003  1.00  0.00      L11  H
ATOM   3334  H7Y POPCL   7     -20.323 -26.792  11.769  1.00  0.00      L11  H
ATOM   3335  C38 POPCL   7     -20.608 -25.396  10.084  1.00  0.00      L11  C
ATOM   3336  H8X POPCL   7     -21.622 -25.785   9.655  1.00  0.00      L11  H
ATOM   3337  H8Y POPCL   7     -20.724 -24.272   9.947  1.00  0.00      L11  H
ATOM   3338  C39 POPCL   7     -19.472 -25.835   9.034  1.00  0.00      L11  C
ATOM   3339  H9X POPCL   7     -18.632 -25.136   9.046  1.00  0.00      L11  H
ATOM   3340  H9Y POPCL   7     -19.028 -26.770   9.370  1.00  0.00      L11  H
ATOM   3341 C310 POPCL   7     -19.860 -25.827   7.588  1.00  0.00      L11  C
ATOM   3342 H10X POPCL   7     -20.534 -26.675   7.342  1.00  0.00      L11  H
ATOM   3343 H10Y POPCL   7     -20.427 -24.921   7.373  1.00  0.00      L11  H
ATOM   3344 C311 POPCL   7     -18.746 -25.941   6.430  1.00  0.00      L11  C
ATOM   3345 H11X POPCL   7     -17.829 -25.283   6.643  1.00  0.00      L11  H
ATOM   3346 H11Y POPCL   7     -18.417 -27.009   6.621  1.00  0.00      L11  H
ATOM   3347 C312 POPCL   7     -19.355 -25.650   5.038  1.00  0.00      L11  C
ATOM   3348 H12X POPCL   7     -20.457 -25.973   5.019  1.00  0.00      L11  H
ATOM   3349 H12Y POPCL   7     -19.292 -24.569   4.740  1.00  0.00      L11  H
ATOM   3350 C313 POPCL   7     -18.565 -26.326   3.898  1.00  0.00      L11  C
ATOM   3351 H13X POPCL   7     -17.618 -25.724   3.821  1.00  0.00      L11  H
ATOM   3352 H13Y POPCL   7     -18.236 -27.315   4.132  1.00  0.00      L11  H
ATOM   3353 C314 POPCL   7     -19.206 -26.003   2.516  1.00  0.00      L11  C
ATOM   3354 H14X POPCL   7     -19.891 -26.885   2.349  1.00  0.00      L11  H
ATOM   3355 H14Y POPCL   7     -19.815 -25.123   2.614  1.00  0.00      L11  H
ATOM   3356 C315 POPCL   7     -18.234 -25.765   1.354  1.00  0.00      L11  C
ATOM   3357 H15X POPCL   7     -17.790 -24.793   1.547  1.00  0.00      L11  H
ATOM   3358 H15Y POPCL   7     -17.423 -26.426   1.333  1.00  0.00      L11  H
ATOM   3359 C316 POPCL   7     -18.907 -25.777  -0.103  1.00  0.00      L11  C
ATOM   3360 H16X POPCL   7     -19.367 -24.788  -0.212  1.00  0.00      L11  H
ATOM   3361 H16Y POPCL   7     -18.122 -26.018  -0.908  1.00  0.00      L11  H
ATOM   3362 H16Z POPCL   7     -19.723 -26.559  -0.192  1.00  0.00      L11  H
ATOM   3363  N   POPCL   8     -16.178 -21.535  18.893  1.00  0.00      L11  N
ATOM   3364  C12 POPCL   8     -16.731 -22.936  19.206  1.00  0.00      L11  C
ATOM   3365  C13 POPCL   8     -16.563 -20.522  19.893  1.00  0.00      L11  C
ATOM   3366  C14 POPCL   8     -14.689 -21.519  18.881  1.00  0.00      L11  C
ATOM   3367  C15 POPCL   8     -16.536 -21.109  17.501  1.00  0.00      L11  C
ATOM   3368 H12A POPCL   8     -16.452 -23.256  20.201  1.00  0.00      L11  H
ATOM   3369 H12B POPCL   8     -16.167 -23.543  18.522  1.00  0.00      L11  H
ATOM   3370 H13A POPCL   8     -16.573 -20.818  20.940  1.00  0.00      L11  H
ATOM   3371 H13B POPCL   8     -17.619 -20.241  19.649  1.00  0.00      L11  H
ATOM   3372 H13C POPCL   8     -16.003 -19.627  19.761  1.00  0.00      L11  H
ATOM   3373 H14A POPCL   8     -14.349 -22.381  18.266  1.00  0.00      L11  H
ATOM   3374 H14B POPCL   8     -14.281 -21.759  19.856  1.00  0.00      L11  H
ATOM   3375 H14C POPCL   8     -14.179 -20.687  18.484  1.00  0.00      L11  H
ATOM   3376 H15A POPCL   8     -16.422 -21.923  16.713  1.00  0.00      L11  H
ATOM   3377 H15B POPCL   8     -17.570 -21.010  17.437  1.00  0.00      L11  H
ATOM   3378 H15C POPCL   8     -16.015 -20.277  17.127  1.00  0.00      L11  H
ATOM   3379  C11 POPCL   8     -18.246 -23.226  19.067  1.00  0.00      L11  C
ATOM   3380 H11A POPCL   8     -18.516 -23.058  18.029  1.00  0.00      L11  H
ATOM   3381 H11B POPCL   8     -18.336 -24.272  19.326  1.00  0.00      L11  H
ATOM   3382  P   POPCL   8     -20.293 -21.734  19.817  1.00  0.00      L11  P
ATOM   3383  O13 POPCL   8     -20.687 -20.920  20.997  1.00  0.00      L11  O
ATOM   3384  O14 POPCL   8     -21.268 -22.772  19.415  1.00  0.00      L11  O
ATOM   3385  O12 POPCL   8     -18.947 -22.446  20.020  1.00  0.00      L11  O
ATOM   3386  O11 POPCL   8     -20.077 -20.718  18.652  1.00  0.00      L11  O
ATOM   3387  C1  POPCL   8     -20.119 -21.077  17.309  1.00  0.00      L11  C
ATOM   3388  HA  POPCL   8     -19.114 -21.342  16.935  1.00  0.00      L11  H
ATOM   3389  HB  POPCL   8     -20.824 -21.976  17.164  1.00  0.00      L11  H
ATOM   3390  C2  POPCL   8     -20.654 -19.989  16.301  1.00  0.00      L11  C
ATOM   3391  HS  POPCL   8     -21.766 -19.841  16.496  1.00  0.00      L11  H
ATOM   3392  O21 POPCL   8     -20.511 -20.533  14.973  1.00  0.00      L11  O
ATOM   3393  C21 POPCL   8     -21.181 -19.955  14.048  1.00  0.00      L11  C
ATOM   3394  O22 POPCL   8     -21.775 -18.894  14.072  1.00  0.00      L11  O
ATOM   3395  C22 POPCL   8     -21.256 -20.885  12.814  1.00  0.00      L11  C
ATOM   3396  H2R POPCL   8     -20.254 -21.211  12.640  1.00  0.00      L11  H
ATOM   3397  H2S POPCL   8     -21.779 -21.803  13.139  1.00  0.00      L11  H
ATOM   3398  C3  POPCL   8     -19.965 -18.644  16.442  1.00  0.00      L11  C
ATOM   3399  HX  POPCL   8     -20.399 -17.897  15.728  1.00  0.00      L11  H
ATOM   3400  HY  POPCL   8     -20.106 -18.307  17.508  1.00  0.00      L11  H
ATOM   3401  O31 POPCL   8     -18.540 -18.783  16.262  1.00  0.00      L11  O
ATOM   3402  C31 POPCL   8     -17.873 -17.592  16.397  1.00  0.00      L11  C
ATOM   3403  O32 POPCL   8     -18.387 -16.525  16.753  1.00  0.00      L11  O
ATOM   3404  C32 POPCL   8     -16.421 -17.666  15.966  1.00  0.00      L11  C
ATOM   3405  H2X POPCL   8     -15.780 -16.773  16.134  1.00  0.00      L11  H
ATOM   3406  H2Y POPCL   8     -15.904 -18.532  16.460  1.00  0.00      L11  H
ATOM   3407  C23 POPCL   8     -21.757 -20.151  11.582  1.00  0.00      L11  C
ATOM   3408  H3R POPCL   8     -22.785 -19.712  11.721  1.00  0.00      L11  H
ATOM   3409  H3S POPCL   8     -21.034 -19.343  11.278  1.00  0.00      L11  H
ATOM   3410  C24 POPCL   8     -21.934 -21.097  10.396  1.00  0.00      L11  C
ATOM   3411  H4R POPCL   8     -20.971 -21.595  10.257  1.00  0.00      L11  H
ATOM   3412  H4S POPCL   8     -22.512 -21.993  10.551  1.00  0.00      L11  H
ATOM   3413  C25 POPCL   8     -22.296 -20.372   9.038  1.00  0.00      L11  C
ATOM   3414  H5R POPCL   8     -23.406 -20.561   8.964  1.00  0.00      L11  H
ATOM   3415  H5S POPCL   8     -22.112 -19.292   9.077  1.00  0.00      L11  H
ATOM   3416  C26 POPCL   8     -21.659 -21.033   7.779  1.00  0.00      L11  C
ATOM   3417  H6R POPCL   8     -20.535 -20.995   7.648  1.00  0.00      L11  H
ATOM   3418  H6S POPCL   8     -21.930 -22.121   7.888  1.00  0.00      L11  H
ATOM   3419  C27 POPCL   8     -22.266 -20.593   6.441  1.00  0.00      L11  C
ATOM   3420  H7R POPCL   8     -23.311 -20.891   6.364  1.00  0.00      L11  H
ATOM   3421  H7S POPCL   8     -22.228 -19.519   6.459  1.00  0.00      L11  H
ATOM   3422  C28 POPCL   8     -21.359 -21.118   5.242  1.00  0.00      L11  C
ATOM   3423  H8R POPCL   8     -20.358 -20.915   5.572  1.00  0.00      L11  H
ATOM   3424  H8S POPCL   8     -21.517 -22.173   5.061  1.00  0.00      L11  H
ATOM   3425  C29 POPCL   8     -21.620 -20.278   3.974  1.00  0.00      L11  C
ATOM   3426  H91 POPCL   8     -21.302 -19.235   4.112  1.00  0.00      L11  H
ATOM   3427 C210 POPCL   8     -22.115 -20.639   2.738  1.00  0.00      L11  C
ATOM   3428 H101 POPCL   8     -22.230 -19.928   1.904  1.00  0.00      L11  H
ATOM   3429 C211 POPCL   8     -22.617 -22.002   2.376  1.00  0.00      L11  C
ATOM   3430 H11R POPCL   8     -22.564 -22.637   3.301  1.00  0.00      L11  H
ATOM   3431 H11S POPCL   8     -23.722 -21.878   2.151  1.00  0.00      L11  H
ATOM   3432 C212 POPCL   8     -21.926 -22.510   1.073  1.00  0.00      L11  C
ATOM   3433 H12R POPCL   8     -20.932 -23.019   1.259  1.00  0.00      L11  H
ATOM   3434 H12S POPCL   8     -22.551 -23.240   0.564  1.00  0.00      L11  H
ATOM   3435 C213 POPCL   8     -21.621 -21.477  -0.034  1.00  0.00      L11  C
ATOM   3436 H13R POPCL   8     -22.233 -20.535   0.043  1.00  0.00      L11  H
ATOM   3437 H13S POPCL   8     -20.632 -21.104   0.221  1.00  0.00      L11  H
ATOM   3438 C214 POPCL   8     -21.534 -22.134  -1.424  1.00  0.00      L11  C
ATOM   3439 H14R POPCL   8     -21.007 -23.061  -1.234  1.00  0.00      L11  H
ATOM   3440 H14S POPCL   8     -22.592 -22.387  -1.650  1.00  0.00      L11  H
ATOM   3441 C215 POPCL   8     -20.898 -21.216  -2.429  1.00  0.00      L11  C
ATOM   3442 H15R POPCL   8     -21.475 -20.246  -2.445  1.00  0.00      L11  H
ATOM   3443 H15S POPCL   8     -19.914 -20.950  -2.133  1.00  0.00      L11  H
ATOM   3444 C216 POPCL   8     -20.880 -21.832  -3.895  1.00  0.00      L11  C
ATOM   3445 H16R POPCL   8     -20.258 -22.773  -4.033  1.00  0.00      L11  H
ATOM   3446 H16S POPCL   8     -21.964 -21.939  -4.123  1.00  0.00      L11  H
ATOM   3447 C217 POPCL   8     -20.140 -20.946  -4.973  1.00  0.00      L11  C
ATOM   3448 H17R POPCL   8     -20.740 -20.029  -5.071  1.00  0.00      L11  H
ATOM   3449 H17S POPCL   8     -19.155 -20.604  -4.573  1.00  0.00      L11  H
ATOM   3450 C218 POPCL   8     -20.010 -21.622  -6.375  1.00  0.00      L11  C
ATOM   3451 H18R POPCL   8     -19.460 -20.861  -7.023  1.00  0.00      L11  H
ATOM   3452 H18S POPCL   8     -19.410 -22.556  -6.130  1.00  0.00      L11  H
ATOM   3453 H18T POPCL   8     -20.946 -21.889  -6.875  1.00  0.00      L11  H
ATOM   3454  C33 POPCL   8     -16.238 -17.847  14.372  1.00  0.00      L11  C
ATOM   3455  H3X POPCL   8     -16.550 -16.965  13.840  1.00  0.00      L11  H
ATOM   3456  H3Y POPCL   8     -15.087 -17.837  14.301  1.00  0.00      L11  H
ATOM   3457  C34 POPCL   8     -16.851 -19.100  13.745  1.00  0.00      L11  C
ATOM   3458  H4X POPCL   8     -16.503 -19.971  14.311  1.00  0.00      L11  H
ATOM   3459  H4Y POPCL   8     -17.965 -19.010  13.741  1.00  0.00      L11  H
ATOM   3460  C35 POPCL   8     -16.315 -19.248  12.354  1.00  0.00      L11  C
ATOM   3461  H5X POPCL   8     -16.508 -18.353  11.717  1.00  0.00      L11  H
ATOM   3462  H5Y POPCL   8     -15.231 -19.576  12.349  1.00  0.00      L11  H
ATOM   3463  C36 POPCL   8     -17.144 -20.380  11.638  1.00  0.00      L11  C
ATOM   3464  H6X POPCL   8     -16.985 -21.265  12.265  1.00  0.00      L11  H
ATOM   3465  H6Y POPCL   8     -18.225 -20.044  11.489  1.00  0.00      L11  H
ATOM   3466  C37 POPCL   8     -16.559 -20.519  10.171  1.00  0.00      L11  C
ATOM   3467  H7X POPCL   8     -16.498 -19.482   9.740  1.00  0.00      L11  H
ATOM   3468  H7Y POPCL   8     -15.540 -20.861  10.192  1.00  0.00      L11  H
ATOM   3469  C38 POPCL   8     -17.411 -21.381   9.190  1.00  0.00      L11  C
ATOM   3470  H8X POPCL   8     -17.700 -22.301   9.578  1.00  0.00      L11  H
ATOM   3471  H8Y POPCL   8     -18.281 -20.800   8.902  1.00  0.00      L11  H
ATOM   3472  C39 POPCL   8     -16.614 -21.601   7.875  1.00  0.00      L11  C
ATOM   3473  H9X POPCL   8     -15.935 -20.786   7.590  1.00  0.00      L11  H
ATOM   3474  H9Y POPCL   8     -15.985 -22.467   7.890  1.00  0.00      L11  H
ATOM   3475 C310 POPCL   8     -17.485 -21.741   6.675  1.00  0.00      L11  C
ATOM   3476 H10X POPCL   8     -18.348 -22.345   6.891  1.00  0.00      L11  H
ATOM   3477 H10Y POPCL   8     -17.846 -20.701   6.460  1.00  0.00      L11  H
ATOM   3478 C311 POPCL   8     -16.787 -22.367   5.484  1.00  0.00      L11  C
ATOM   3479 H11X POPCL   8     -15.784 -21.863   5.473  1.00  0.00      L11  H
ATOM   3480 H11Y POPCL   8     -16.668 -23.460   5.573  1.00  0.00      L11  H
ATOM   3481 C312 POPCL   8     -17.609 -22.131   4.166  1.00  0.00      L11  C
ATOM   3482 H12X POPCL   8     -18.590 -22.694   4.229  1.00  0.00      L11  H
ATOM   3483 H12Y POPCL   8     -17.890 -21.042   4.130  1.00  0.00      L11  H
ATOM   3484 C313 POPCL   8     -16.803 -22.411   2.878  1.00  0.00      L11  C
ATOM   3485 H13X POPCL   8     -15.892 -21.822   2.957  1.00  0.00      L11  H
ATOM   3486 H13Y POPCL   8     -16.456 -23.458   2.887  1.00  0.00      L11  H
ATOM   3487 C314 POPCL   8     -17.581 -22.044   1.561  1.00  0.00      L11  C
ATOM   3488 H14X POPCL   8     -18.493 -22.661   1.503  1.00  0.00      L11  H
ATOM   3489 H14Y POPCL   8     -17.943 -20.991   1.658  1.00  0.00      L11  H
ATOM   3490 C315 POPCL   8     -16.750 -22.192   0.309  1.00  0.00      L11  C
ATOM   3491 H15X POPCL   8     -15.845 -21.529   0.439  1.00  0.00      L11  H
ATOM   3492 H15Y POPCL   8     -16.322 -23.242   0.268  1.00  0.00      L11  H
ATOM   3493 C316 POPCL   8     -17.606 -21.904  -0.902  1.00  0.00      L11  C
ATOM   3494 H16X POPCL   8     -17.745 -20.863  -0.964  1.00  0.00      L11  H
ATOM   3495 H16Y POPCL   8     -17.235 -22.119  -1.910  1.00  0.00      L11  H
ATOM   3496 H16Z POPCL   8     -18.586 -22.462  -0.737  1.00  0.00      L11  H
ATOM   3497  N   POPCL   9     -27.205 -11.866  21.875  1.00  0.00      L11  N
ATOM   3498  C12 POPCL   9     -27.138 -10.392  21.313  1.00  0.00      L11  C
ATOM   3499  C13 POPCL   9     -27.093 -11.860  23.300  1.00  0.00      L11  C
ATOM   3500  C14 POPCL   9     -28.454 -12.434  21.330  1.00  0.00      L11  C
ATOM   3501  C15 POPCL   9     -26.050 -12.649  21.347  1.00  0.00      L11  C
ATOM   3502 H12A POPCL   9     -27.832  -9.719  21.807  1.00  0.00      L11  H
ATOM   3503 H12B POPCL   9     -27.564 -10.539  20.305  1.00  0.00      L11  H
ATOM   3504 H13A POPCL   9     -27.975 -11.551  23.845  1.00  0.00      L11  H
ATOM   3505 H13B POPCL   9     -26.347 -11.115  23.556  1.00  0.00      L11  H
ATOM   3506 H13C POPCL   9     -26.639 -12.810  23.641  1.00  0.00      L11  H
ATOM   3507 H14A POPCL   9     -28.282 -12.754  20.306  1.00  0.00      L11  H
ATOM   3508 H14B POPCL   9     -29.210 -11.633  21.333  1.00  0.00      L11  H
ATOM   3509 H14C POPCL   9     -28.710 -13.298  21.746  1.00  0.00      L11  H
ATOM   3510 H15A POPCL   9     -25.975 -12.588  20.252  1.00  0.00      L11  H
ATOM   3511 H15B POPCL   9     -25.032 -12.286  21.595  1.00  0.00      L11  H
ATOM   3512 H15C POPCL   9     -26.119 -13.669  21.568  1.00  0.00      L11  H
ATOM   3513  C11 POPCL   9     -25.754  -9.574  21.285  1.00  0.00      L11  C
ATOM   3514 H11A POPCL   9     -25.077 -10.166  20.646  1.00  0.00      L11  H
ATOM   3515 H11B POPCL   9     -25.893  -8.524  20.816  1.00  0.00      L11  H
ATOM   3516  P   POPCL   9     -23.885  -9.997  23.216  1.00  0.00      L11  P
ATOM   3517  O13 POPCL   9     -24.232 -11.150  24.079  1.00  0.00      L11  O
ATOM   3518  O14 POPCL   9     -23.235  -8.827  23.806  1.00  0.00      L11  O
ATOM   3519  O12 POPCL   9     -25.259  -9.326  22.581  1.00  0.00      L11  O
ATOM   3520  O11 POPCL   9     -23.074 -10.581  21.972  1.00  0.00      L11  O
ATOM   3521  C1  POPCL   9     -22.541  -9.567  21.095  1.00  0.00      L11  C
ATOM   3522  HA  POPCL   9     -23.334  -8.925  20.680  1.00  0.00      L11  H
ATOM   3523  HB  POPCL   9     -21.745  -8.965  21.592  1.00  0.00      L11  H
ATOM   3524  C2  POPCL   9     -21.917 -10.199  19.842  1.00  0.00      L11  C
ATOM   3525  HS  POPCL   9     -20.914 -10.514  20.241  1.00  0.00      L11  H
ATOM   3526  O21 POPCL   9     -21.786  -9.169  18.857  1.00  0.00      L11  O
ATOM   3527  C21 POPCL   9     -20.973  -9.626  17.907  1.00  0.00      L11  C
ATOM   3528  O22 POPCL   9     -20.080 -10.484  17.937  1.00  0.00      L11  O
ATOM   3529  C22 POPCL   9     -21.472  -9.078  16.583  1.00  0.00      L11  C
ATOM   3530  H2R POPCL   9     -22.592  -9.282  16.508  1.00  0.00      L11  H
ATOM   3531  H2S POPCL   9     -21.315  -7.968  16.514  1.00  0.00      L11  H
ATOM   3532  C3  POPCL   9     -22.667 -11.552  19.286  1.00  0.00      L11  C
ATOM   3533  HX  POPCL   9     -22.057 -12.111  18.581  1.00  0.00      L11  H
ATOM   3534  HY  POPCL   9     -22.804 -12.336  20.068  1.00  0.00      L11  H
ATOM   3535  O31 POPCL   9     -23.963 -11.235  18.758  1.00  0.00      L11  O
ATOM   3536  C31 POPCL   9     -24.582 -12.251  18.286  1.00  0.00      L11  C
ATOM   3537  O32 POPCL   9     -24.321 -13.486  18.481  1.00  0.00      L11  O
ATOM   3538  C32 POPCL   9     -25.770 -11.727  17.548  1.00  0.00      L11  C
ATOM   3539  H2X POPCL   9     -26.571 -11.809  18.294  1.00  0.00      L11  H
ATOM   3540  H2Y POPCL   9     -25.610 -10.623  17.305  1.00  0.00      L11  H
ATOM   3541  C23 POPCL   9     -20.808  -9.848  15.354  1.00  0.00      L11  C
ATOM   3542  H3R POPCL   9     -19.713  -9.658  15.388  1.00  0.00      L11  H
ATOM   3543  H3S POPCL   9     -21.035 -10.940  15.473  1.00  0.00      L11  H
ATOM   3544  C24 POPCL   9     -21.364  -9.483  13.990  1.00  0.00      L11  C
ATOM   3545  H4R POPCL   9     -22.456  -9.763  13.995  1.00  0.00      L11  H
ATOM   3546  H4S POPCL   9     -21.239  -8.444  13.802  1.00  0.00      L11  H
ATOM   3547  C25 POPCL   9     -20.643 -10.148  12.805  1.00  0.00      L11  C
ATOM   3548  H5R POPCL   9     -19.559  -9.843  12.867  1.00  0.00      L11  H
ATOM   3549  H5S POPCL   9     -20.649 -11.267  12.889  1.00  0.00      L11  H
ATOM   3550  C26 POPCL   9     -21.239  -9.895  11.430  1.00  0.00      L11  C
ATOM   3551  H6R POPCL   9     -22.350  -9.986  11.381  1.00  0.00      L11  H
ATOM   3552  H6S POPCL   9     -21.254  -8.728  11.237  1.00  0.00      L11  H
ATOM   3553  C27 POPCL   9     -20.402 -10.465  10.299  1.00  0.00      L11  C
ATOM   3554  H7R POPCL   9     -19.377  -9.968  10.259  1.00  0.00      L11  H
ATOM   3555  H7S POPCL   9     -20.094 -11.512  10.556  1.00  0.00      L11  H
ATOM   3556  C28 POPCL   9     -21.027 -10.129   8.932  1.00  0.00      L11  C
ATOM   3557  H8R POPCL   9     -22.126 -10.473   8.938  1.00  0.00      L11  H
ATOM   3558  H8S POPCL   9     -20.969  -9.042   8.857  1.00  0.00      L11  H
ATOM   3559  C29 POPCL   9     -20.536 -10.691   7.671  1.00  0.00      L11  C
ATOM   3560  H91 POPCL   9     -19.666 -11.310   7.727  1.00  0.00      L11  H
ATOM   3561 C210 POPCL   9     -20.966 -10.452   6.444  1.00  0.00      L11  C
ATOM   3562 H101 POPCL   9     -20.361 -10.886   5.591  1.00  0.00      L11  H
ATOM   3563 C211 POPCL   9     -22.230  -9.687   6.070  1.00  0.00      L11  C
ATOM   3564 H11R POPCL   9     -22.950  -9.811   6.962  1.00  0.00      L11  H
ATOM   3565 H11S POPCL   9     -21.971  -8.623   6.076  1.00  0.00      L11  H
ATOM   3566 C212 POPCL   9     -22.878 -10.148   4.802  1.00  0.00      L11  C
ATOM   3567 H12R POPCL   9     -22.723 -11.219   4.631  1.00  0.00      L11  H
ATOM   3568 H12S POPCL   9     -23.974 -10.020   4.867  1.00  0.00      L11  H
ATOM   3569 C213 POPCL   9     -22.445  -9.434   3.537  1.00  0.00      L11  C
ATOM   3570 H13R POPCL   9     -22.820  -8.365   3.575  1.00  0.00      L11  H
ATOM   3571 H13S POPCL   9     -21.292  -9.326   3.580  1.00  0.00      L11  H
ATOM   3572 C214 POPCL   9     -22.823 -10.103   2.200  1.00  0.00      L11  C
ATOM   3573 H14R POPCL   9     -22.218 -10.961   2.065  1.00  0.00      L11  H
ATOM   3574 H14S POPCL   9     -23.840 -10.428   2.238  1.00  0.00      L11  H
ATOM   3575 C215 POPCL   9     -22.758  -9.230   0.916  1.00  0.00      L11  C
ATOM   3576 H15R POPCL   9     -23.647  -8.482   0.919  1.00  0.00      L11  H
ATOM   3577 H15S POPCL   9     -21.817  -8.636   0.948  1.00  0.00      L11  H
ATOM   3578 C216 POPCL   9     -22.799 -10.011  -0.373  1.00  0.00      L11  C
ATOM   3579 H16R POPCL   9     -22.057 -10.753  -0.332  1.00  0.00      L11  H
ATOM   3580 H16S POPCL   9     -23.815 -10.449  -0.363  1.00  0.00      L11  H
ATOM   3581 C217 POPCL   9     -22.714  -9.134  -1.659  1.00  0.00      L11  C
ATOM   3582 H17R POPCL   9     -23.159  -8.183  -1.427  1.00  0.00      L11  H
ATOM   3583 H17S POPCL   9     -21.602  -8.986  -1.792  1.00  0.00      L11  H
ATOM   3584 C218 POPCL   9     -23.201  -9.822  -2.961  1.00  0.00      L11  C
ATOM   3585 H18R POPCL   9     -23.329  -9.156  -3.832  1.00  0.00      L11  H
ATOM   3586 H18S POPCL   9     -22.497 -10.549  -3.227  1.00  0.00      L11  H
ATOM   3587 H18T POPCL   9     -24.214 -10.277  -2.830  1.00  0.00      L11  H
ATOM   3588  C33 POPCL   9     -26.084 -12.611  16.328  1.00  0.00      L11  C
ATOM   3589  H3X POPCL   9     -26.399 -13.652  16.664  1.00  0.00      L11  H
ATOM   3590  H3Y POPCL   9     -27.069 -12.203  16.004  1.00  0.00      L11  H
ATOM   3591  C34 POPCL   9     -25.070 -12.520  15.221  1.00  0.00      L11  C
ATOM   3592  H4X POPCL   9     -25.028 -11.439  14.904  1.00  0.00      L11  H
ATOM   3593  H4Y POPCL   9     -24.061 -12.850  15.492  1.00  0.00      L11  H
ATOM   3594  C35 POPCL   9     -25.493 -13.384  14.132  1.00  0.00      L11  C
ATOM   3595  H5X POPCL   9     -25.158 -14.441  14.270  1.00  0.00      L11  H
ATOM   3596  H5Y POPCL   9     -26.592 -13.344  13.879  1.00  0.00      L11  H
ATOM   3597  C36 POPCL   9     -24.835 -12.867  12.714  1.00  0.00      L11  C
ATOM   3598  H6X POPCL   9     -25.106 -11.767  12.667  1.00  0.00      L11  H
ATOM   3599  H6Y POPCL   9     -23.671 -12.949  12.820  1.00  0.00      L11  H
ATOM   3600  C37 POPCL   9     -25.378 -13.617  11.499  1.00  0.00      L11  C
ATOM   3601  H7X POPCL   9     -25.027 -14.663  11.645  1.00  0.00      L11  H
ATOM   3602  H7Y POPCL   9     -26.498 -13.449  11.476  1.00  0.00      L11  H
ATOM   3603  C38 POPCL   9     -24.905 -13.032  10.169  1.00  0.00      L11  C
ATOM   3604  H8X POPCL   9     -25.283 -11.966  10.057  1.00  0.00      L11  H
ATOM   3605  H8Y POPCL   9     -23.761 -13.053  10.237  1.00  0.00      L11  H
ATOM   3606  C39 POPCL   9     -25.339 -13.835   8.921  1.00  0.00      L11  C
ATOM   3607  H9X POPCL   9     -24.893 -14.870   8.915  1.00  0.00      L11  H
ATOM   3608  H9Y POPCL   9     -26.454 -13.877   8.846  1.00  0.00      L11  H
ATOM   3609 C310 POPCL   9     -24.857 -13.072   7.647  1.00  0.00      L11  C
ATOM   3610 H10X POPCL   9     -25.371 -12.050   7.583  1.00  0.00      L11  H
ATOM   3611 H10Y POPCL   9     -23.796 -13.073   7.527  1.00  0.00      L11  H
ATOM   3612 C311 POPCL   9     -25.401 -13.693   6.389  1.00  0.00      L11  C
ATOM   3613 H11X POPCL   9     -24.860 -14.627   6.093  1.00  0.00      L11  H
ATOM   3614 H11Y POPCL   9     -26.435 -13.955   6.487  1.00  0.00      L11  H
ATOM   3615 C312 POPCL   9     -25.228 -12.816   5.098  1.00  0.00      L11  C
ATOM   3616 H12X POPCL   9     -25.928 -11.956   5.189  1.00  0.00      L11  H
ATOM   3617 H12Y POPCL   9     -24.211 -12.410   4.911  1.00  0.00      L11  H
ATOM   3618 C313 POPCL   9     -25.602 -13.618   3.878  1.00  0.00      L11  C
ATOM   3619 H13X POPCL   9     -25.200 -14.650   3.778  1.00  0.00      L11  H
ATOM   3620 H13Y POPCL   9     -26.665 -13.777   3.962  1.00  0.00      L11  H
ATOM   3621 C314 POPCL   9     -25.381 -12.915   2.526  1.00  0.00      L11  C
ATOM   3622 H14X POPCL   9     -25.844 -11.905   2.647  1.00  0.00      L11  H
ATOM   3623 H14Y POPCL   9     -24.268 -12.881   2.420  1.00  0.00      L11  H
ATOM   3624 C315 POPCL   9     -26.011 -13.658   1.356  1.00  0.00      L11  C
ATOM   3625 H15X POPCL   9     -25.598 -14.729   1.242  1.00  0.00      L11  H
ATOM   3626 H15Y POPCL   9     -27.014 -14.009   1.653  1.00  0.00      L11  H
ATOM   3627 C316 POPCL   9     -26.043 -12.940   0.005  1.00  0.00      L11  C
ATOM   3628 H16X POPCL   9     -25.008 -12.505  -0.169  1.00  0.00      L11  H
ATOM   3629 H16Y POPCL   9     -26.295 -13.515  -0.855  1.00  0.00      L11  H
ATOM   3630 H16Z POPCL   9     -26.793 -12.152   0.087  1.00  0.00      L11  H
ATOM   3631  N   POPCL  11     -22.437   0.904  16.260  1.00  0.00      L11  N
ATOM   3632  C12 POPCL  11     -21.420   1.242  17.430  1.00  0.00      L11  C
ATOM   3633  C13 POPCL  11     -22.216   1.938  15.242  1.00  0.00      L11  C
ATOM   3634  C14 POPCL  11     -22.103  -0.475  15.751  1.00  0.00      L11  C
ATOM   3635  C15 POPCL  11     -23.856   0.971  16.793  1.00  0.00      L11  C
ATOM   3636 H12A POPCL  11     -20.475   1.410  16.911  1.00  0.00      L11  H
ATOM   3637 H12B POPCL  11     -21.361   0.323  18.035  1.00  0.00      L11  H
ATOM   3638 H13A POPCL  11     -21.106   2.033  14.900  1.00  0.00      L11  H
ATOM   3639 H13B POPCL  11     -22.499   2.906  15.679  1.00  0.00      L11  H
ATOM   3640 H13C POPCL  11     -22.864   1.845  14.348  1.00  0.00      L11  H
ATOM   3641 H14A POPCL  11     -22.289  -1.115  16.578  1.00  0.00      L11  H
ATOM   3642 H14B POPCL  11     -21.023  -0.650  15.564  1.00  0.00      L11  H
ATOM   3643 H14C POPCL  11     -22.800  -0.725  14.879  1.00  0.00      L11  H
ATOM   3644 H15A POPCL  11     -23.985   0.282  17.558  1.00  0.00      L11  H
ATOM   3645 H15B POPCL  11     -23.973   1.970  17.245  1.00  0.00      L11  H
ATOM   3646 H15C POPCL  11     -24.624   0.858  16.126  1.00  0.00      L11  H
ATOM   3647  C11 POPCL  11     -21.699   2.502  18.369  1.00  0.00      L11  C
ATOM   3648 H11A POPCL  11     -22.691   2.258  18.909  1.00  0.00      L11  H
ATOM   3649 H11B POPCL  11     -20.919   2.590  19.142  1.00  0.00      L11  H
ATOM   3650  P   POPCL  11     -22.814   4.708  17.489  1.00  0.00      L11  P
ATOM   3651  O13 POPCL  11     -22.958   5.653  18.612  1.00  0.00      L11  O
ATOM   3652  O14 POPCL  11     -23.959   3.779  17.209  1.00  0.00      L11  O
ATOM   3653  O12 POPCL  11     -21.566   3.803  17.676  1.00  0.00      L11  O
ATOM   3654  O11 POPCL  11     -22.319   5.359  16.146  1.00  0.00      L11  O
ATOM   3655  C1  POPCL  11     -23.268   5.355  15.059  1.00  0.00      L11  C
ATOM   3656  HA  POPCL  11     -23.352   4.287  14.769  1.00  0.00      L11  H
ATOM   3657  HB  POPCL  11     -24.220   5.809  15.335  1.00  0.00      L11  H
ATOM   3658  C2  POPCL  11     -22.604   5.965  13.828  1.00  0.00      L11  C
ATOM   3659  HS  POPCL  11     -22.551   7.083  13.909  1.00  0.00      L11  H
ATOM   3660  O21 POPCL  11     -23.475   5.494  12.720  1.00  0.00      L11  O
ATOM   3661  C21 POPCL  11     -23.601   6.370  11.727  1.00  0.00      L11  C
ATOM   3662  O22 POPCL  11     -23.272   7.520  11.626  1.00  0.00      L11  O
ATOM   3663  C22 POPCL  11     -24.424   5.749  10.659  1.00  0.00      L11  C
ATOM   3664  H2R POPCL  11     -24.530   4.640  10.869  1.00  0.00      L11  H
ATOM   3665  H2S POPCL  11     -25.507   6.129  10.670  1.00  0.00      L11  H
ATOM   3666  C3  POPCL  11     -21.133   5.571  13.521  1.00  0.00      L11  C
ATOM   3667  HX  POPCL  11     -20.718   6.088  12.653  1.00  0.00      L11  H
ATOM   3668  HY  POPCL  11     -20.532   5.846  14.353  1.00  0.00      L11  H
ATOM   3669  O31 POPCL  11     -21.077   4.131  13.291  1.00  0.00      L11  O
ATOM   3670  C31 POPCL  11     -19.902   3.722  12.681  1.00  0.00      L11  C
ATOM   3671  O32 POPCL  11     -19.089   4.483  12.147  1.00  0.00      L11  O
ATOM   3672  C32 POPCL  11     -19.689   2.237  12.695  1.00  0.00      L11  C
ATOM   3673  H2X POPCL  11     -19.095   1.914  13.612  1.00  0.00      L11  H
ATOM   3674  H2Y POPCL  11     -20.711   1.792  12.763  1.00  0.00      L11  H
ATOM   3675  C23 POPCL  11     -23.851   6.067   9.273  1.00  0.00      L11  C
ATOM   3676  H3R POPCL  11     -23.929   7.114   9.070  1.00  0.00      L11  H
ATOM   3677  H3S POPCL  11     -22.733   5.782   9.274  1.00  0.00      L11  H
ATOM   3678  C24 POPCL  11     -24.450   5.162   8.195  1.00  0.00      L11  C
ATOM   3679  H4R POPCL  11     -24.072   4.196   8.419  1.00  0.00      L11  H
ATOM   3680  H4S POPCL  11     -25.601   5.218   8.245  1.00  0.00      L11  H
ATOM   3681  C25 POPCL  11     -23.965   5.604   6.818  1.00  0.00      L11  C
ATOM   3682  H5R POPCL  11     -24.293   6.657   6.654  1.00  0.00      L11  H
ATOM   3683  H5S POPCL  11     -22.898   5.657   6.810  1.00  0.00      L11  H
ATOM   3684  C26 POPCL  11     -24.517   4.810   5.659  1.00  0.00      L11  C
ATOM   3685  H6R POPCL  11     -24.083   3.809   5.725  1.00  0.00      L11  H
ATOM   3686  H6S POPCL  11     -25.641   4.858   5.662  1.00  0.00      L11  H
ATOM   3687  C27 POPCL  11     -24.025   5.393   4.343  1.00  0.00      L11  C
ATOM   3688  H7R POPCL  11     -24.345   6.464   4.246  1.00  0.00      L11  H
ATOM   3689  H7S POPCL  11     -22.942   5.391   4.258  1.00  0.00      L11  H
ATOM   3690  C28 POPCL  11     -24.616   4.658   3.178  1.00  0.00      L11  C
ATOM   3691  H8R POPCL  11     -24.095   3.686   3.199  1.00  0.00      L11  H
ATOM   3692  H8S POPCL  11     -25.724   4.437   3.301  1.00  0.00      L11  H
ATOM   3693  C29 POPCL  11     -24.399   5.386   1.873  1.00  0.00      L11  C
ATOM   3694  H91 POPCL  11     -23.917   6.401   1.897  1.00  0.00      L11  H
ATOM   3695 C210 POPCL  11     -24.779   4.983   0.576  1.00  0.00      L11  C
ATOM   3696 H101 POPCL  11     -24.590   5.622  -0.305  1.00  0.00      L11  H
ATOM   3697 C211 POPCL  11     -25.523   3.704   0.225  1.00  0.00      L11  C
ATOM   3698 H11R POPCL  11     -25.574   2.978   1.073  1.00  0.00      L11  H
ATOM   3699 H11S POPCL  11     -26.612   3.989  -0.027  1.00  0.00      L11  H
ATOM   3700 C212 POPCL  11     -24.827   3.085  -1.078  1.00  0.00      L11  C
ATOM   3701 H12R POPCL  11     -23.765   2.948  -0.827  1.00  0.00      L11  H
ATOM   3702 H12S POPCL  11     -25.246   2.073  -1.225  1.00  0.00      L11  H
ATOM   3703 C213 POPCL  11     -24.776   3.967  -2.274  1.00  0.00      L11  C
ATOM   3704 H13R POPCL  11     -25.867   4.301  -2.390  1.00  0.00      L11  H
ATOM   3705 H13S POPCL  11     -24.221   4.912  -2.079  1.00  0.00      L11  H
ATOM   3706 C214 POPCL  11     -24.483   3.115  -3.564  1.00  0.00      L11  C
ATOM   3707 H14R POPCL  11     -23.390   2.835  -3.587  1.00  0.00      L11  H
ATOM   3708 H14S POPCL  11     -25.204   2.267  -3.418  1.00  0.00      L11  H
ATOM   3709 C215 POPCL  11     -25.103   3.754  -4.868  1.00  0.00      L11  C
ATOM   3710 H15R POPCL  11     -26.211   3.529  -4.939  1.00  0.00      L11  H
ATOM   3711 H15S POPCL  11     -25.057   4.876  -4.806  1.00  0.00      L11  H
ATOM   3712 C216 POPCL  11     -24.321   3.333  -6.174  1.00  0.00      L11  C
ATOM   3713 H16R POPCL  11     -23.352   3.788  -6.022  1.00  0.00      L11  H
ATOM   3714 H16S POPCL  11     -24.188   2.248  -6.404  1.00  0.00      L11  H
ATOM   3715 C217 POPCL  11     -24.813   3.940  -7.472  1.00  0.00      L11  C
ATOM   3716 H17R POPCL  11     -25.874   3.768  -7.592  1.00  0.00      L11  H
ATOM   3717 H17S POPCL  11     -24.524   5.010  -7.426  1.00  0.00      L11  H
ATOM   3718 C218 POPCL  11     -24.101   3.408  -8.732  1.00  0.00      L11  C
ATOM   3719 H18R POPCL  11     -24.542   3.699  -9.736  1.00  0.00      L11  H
ATOM   3720 H18S POPCL  11     -23.046   3.769  -8.712  1.00  0.00      L11  H
ATOM   3721 H18T POPCL  11     -24.176   2.319  -8.734  1.00  0.00      L11  H
ATOM   3722  C33 POPCL  11     -19.005   1.687  11.349  1.00  0.00      L11  C
ATOM   3723  H3X POPCL  11     -17.976   2.064  11.119  1.00  0.00      L11  H
ATOM   3724  H3Y POPCL  11     -18.748   0.654  11.597  1.00  0.00      L11  H
ATOM   3725  C34 POPCL  11     -19.977   1.522  10.113  1.00  0.00      L11  C
ATOM   3726  H4X POPCL  11     -19.582   0.774   9.377  1.00  0.00      L11  H
ATOM   3727  H4Y POPCL  11     -20.941   1.030  10.415  1.00  0.00      L11  H
ATOM   3728  C35 POPCL  11     -20.360   2.774   9.332  1.00  0.00      L11  C
ATOM   3729  H5X POPCL  11     -20.693   3.531  10.132  1.00  0.00      L11  H
ATOM   3730  H5Y POPCL  11     -19.556   3.155   8.685  1.00  0.00      L11  H
ATOM   3731  C36 POPCL  11     -21.635   2.584   8.387  1.00  0.00      L11  C
ATOM   3732  H6X POPCL  11     -22.508   2.455   9.102  1.00  0.00      L11  H
ATOM   3733  H6Y POPCL  11     -21.743   3.605   7.801  1.00  0.00      L11  H
ATOM   3734  C37 POPCL  11     -21.611   1.362   7.455  1.00  0.00      L11  C
ATOM   3735  H7X POPCL  11     -20.607   1.307   7.000  1.00  0.00      L11  H
ATOM   3736  H7Y POPCL  11     -21.846   0.423   8.044  1.00  0.00      L11  H
ATOM   3737  C38 POPCL  11     -22.602   1.414   6.321  1.00  0.00      L11  C
ATOM   3738  H8X POPCL  11     -23.559   1.725   6.636  1.00  0.00      L11  H
ATOM   3739  H8Y POPCL  11     -22.295   2.275   5.710  1.00  0.00      L11  H
ATOM   3740  C39 POPCL  11     -22.683   0.254   5.436  1.00  0.00      L11  C
ATOM   3741  H9X POPCL  11     -21.669  -0.181   5.338  1.00  0.00      L11  H
ATOM   3742  H9Y POPCL  11     -23.175  -0.663   5.967  1.00  0.00      L11  H
ATOM   3743 C310 POPCL  11     -23.199   0.588   4.048  1.00  0.00      L11  C
ATOM   3744 H10X POPCL  11     -24.174   0.907   4.218  1.00  0.00      L11  H
ATOM   3745 H10Y POPCL  11     -22.663   1.436   3.656  1.00  0.00      L11  H
ATOM   3746 C311 POPCL  11     -23.194  -0.522   2.992  1.00  0.00      L11  C
ATOM   3747 H11X POPCL  11     -22.095  -0.851   3.069  1.00  0.00      L11  H
ATOM   3748 H11Y POPCL  11     -23.926  -1.344   3.183  1.00  0.00      L11  H
ATOM   3749 C312 POPCL  11     -23.410  -0.015   1.567  1.00  0.00      L11  C
ATOM   3750 H12X POPCL  11     -24.433   0.412   1.568  1.00  0.00      L11  H
ATOM   3751 H12Y POPCL  11     -22.802   0.846   1.326  1.00  0.00      L11  H
ATOM   3752 C313 POPCL  11     -23.396  -1.167   0.580  1.00  0.00      L11  C
ATOM   3753 H13X POPCL  11     -22.354  -1.599   0.629  1.00  0.00      L11  H
ATOM   3754 H13Y POPCL  11     -24.041  -2.027   0.848  1.00  0.00      L11  H
ATOM   3755 C314 POPCL  11     -23.365  -0.690  -0.905  1.00  0.00      L11  C
ATOM   3756 H14X POPCL  11     -24.328  -0.902  -1.473  1.00  0.00      L11  H
ATOM   3757 H14Y POPCL  11     -23.255   0.465  -0.863  1.00  0.00      L11  H
ATOM   3758 C315 POPCL  11     -22.245  -1.210  -1.783  1.00  0.00      L11  C
ATOM   3759 H15X POPCL  11     -21.220  -0.820  -1.432  1.00  0.00      L11  H
ATOM   3760 H15Y POPCL  11     -22.170  -2.299  -1.590  1.00  0.00      L11  H
ATOM   3761 C316 POPCL  11     -22.329  -0.938  -3.307  1.00  0.00      L11  C
ATOM   3762 H16X POPCL  11     -22.709   0.055  -3.502  1.00  0.00      L11  H
ATOM   3763 H16Y POPCL  11     -21.248  -1.155  -3.713  1.00  0.00      L11  H
ATOM   3764 H16Z POPCL  11     -23.128  -1.652  -3.672  1.00  0.00      L11  H
ATOM   3765  N   POPCL  12     -19.789   6.932  19.052  1.00  0.00      L11  N
ATOM   3766  C12 POPCL  12     -20.664   7.383  17.855  1.00  0.00      L11  C
ATOM   3767  C13 POPCL  12     -20.715   7.012  20.268  1.00  0.00      L11  C
ATOM   3768  C14 POPCL  12     -19.484   5.497  18.877  1.00  0.00      L11  C
ATOM   3769  C15 POPCL  12     -18.592   7.772  19.226  1.00  0.00      L11  C
ATOM   3770 H12A POPCL  12     -21.699   7.035  18.037  1.00  0.00      L11  H
ATOM   3771 H12B POPCL  12     -20.201   6.948  17.019  1.00  0.00      L11  H
ATOM   3772 H13A POPCL  12     -21.654   6.482  20.040  1.00  0.00      L11  H
ATOM   3773 H13B POPCL  12     -21.092   8.078  20.351  1.00  0.00      L11  H
ATOM   3774 H13C POPCL  12     -20.176   6.770  21.177  1.00  0.00      L11  H
ATOM   3775 H14A POPCL  12     -19.003   5.299  17.896  1.00  0.00      L11  H
ATOM   3776 H14B POPCL  12     -20.360   4.882  18.922  1.00  0.00      L11  H
ATOM   3777 H14C POPCL  12     -18.826   5.120  19.653  1.00  0.00      L11  H
ATOM   3778 H15A POPCL  12     -17.926   7.737  18.378  1.00  0.00      L11  H
ATOM   3779 H15B POPCL  12     -18.925   8.848  19.258  1.00  0.00      L11  H
ATOM   3780 H15C POPCL  12     -18.106   7.600  20.152  1.00  0.00      L11  H
ATOM   3781  C11 POPCL  12     -20.776   8.937  17.532  1.00  0.00      L11  C
ATOM   3782 H11A POPCL  12     -19.764   9.352  17.305  1.00  0.00      L11  H
ATOM   3783 H11B POPCL  12     -21.270   9.156  16.494  1.00  0.00      L11  H
ATOM   3784  P   POPCL  12     -20.679  11.034  19.083  1.00  0.00      L11  P
ATOM   3785  O13 POPCL  12     -19.753  10.470  20.033  1.00  0.00      L11  O
ATOM   3786  O14 POPCL  12     -21.651  12.044  19.609  1.00  0.00      L11  O
ATOM   3787  O12 POPCL  12     -21.398   9.720  18.583  1.00  0.00      L11  O
ATOM   3788  O11 POPCL  12     -19.988  11.758  17.809  1.00  0.00      L11  O
ATOM   3789  C1  POPCL  12     -20.619  12.160  16.621  1.00  0.00      L11  C
ATOM   3790  HA  POPCL  12     -21.238  11.305  16.310  1.00  0.00      L11  H
ATOM   3791  HB  POPCL  12     -21.259  13.019  16.829  1.00  0.00      L11  H
ATOM   3792  C2  POPCL  12     -19.547  12.555  15.436  1.00  0.00      L11  C
ATOM   3793  HS  POPCL  12     -19.399  13.602  15.795  1.00  0.00      L11  H
ATOM   3794  O21 POPCL  12     -20.273  12.491  14.187  1.00  0.00      L11  O
ATOM   3795  C21 POPCL  12     -19.669  13.073  13.116  1.00  0.00      L11  C
ATOM   3796  O22 POPCL  12     -18.689  13.761  13.237  1.00  0.00      L11  O
ATOM   3797  C22 POPCL  12     -20.435  12.956  11.744  1.00  0.00      L11  C
ATOM   3798  H2R POPCL  12     -20.797  11.959  11.572  1.00  0.00      L11  H
ATOM   3799  H2S POPCL  12     -21.302  13.657  11.701  1.00  0.00      L11  H
ATOM   3800  C3  POPCL  12     -18.232  11.808  15.440  1.00  0.00      L11  C
ATOM   3801  HX  POPCL  12     -17.529  12.174  14.684  1.00  0.00      L11  H
ATOM   3802  HY  POPCL  12     -17.743  11.968  16.394  1.00  0.00      L11  H
ATOM   3803  O31 POPCL  12     -18.438  10.382  15.265  1.00  0.00      L11  O
ATOM   3804  C31 POPCL  12     -17.357   9.670  15.474  1.00  0.00      L11  C
ATOM   3805  O32 POPCL  12     -16.217  10.164  15.654  1.00  0.00      L11  O
ATOM   3806  C32 POPCL  12     -17.607   8.129  15.383  1.00  0.00      L11  C
ATOM   3807  H2X POPCL  12     -17.003   7.537  16.149  1.00  0.00      L11  H
ATOM   3808  H2Y POPCL  12     -18.746   7.988  15.564  1.00  0.00      L11  H
ATOM   3809  C23 POPCL  12     -19.523  13.291  10.496  1.00  0.00      L11  C
ATOM   3810  H3R POPCL  12     -19.229  14.397  10.537  1.00  0.00      L11  H
ATOM   3811  H3S POPCL  12     -18.608  12.632  10.664  1.00  0.00      L11  H
ATOM   3812  C24 POPCL  12     -20.274  12.893   9.211  1.00  0.00      L11  C
ATOM   3813  H4R POPCL  12     -20.700  11.930   9.310  1.00  0.00      L11  H
ATOM   3814  H4S POPCL  12     -21.195  13.540   9.177  1.00  0.00      L11  H
ATOM   3815  C25 POPCL  12     -19.424  13.249   7.954  1.00  0.00      L11  C
ATOM   3816  H5R POPCL  12     -19.413  14.408   7.780  1.00  0.00      L11  H
ATOM   3817  H5S POPCL  12     -18.425  12.869   8.160  1.00  0.00      L11  H
ATOM   3818  C26 POPCL  12     -19.861  12.462   6.718  1.00  0.00      L11  C
ATOM   3819  H6R POPCL  12     -19.923  11.361   7.044  1.00  0.00      L11  H
ATOM   3820  H6S POPCL  12     -20.885  12.875   6.491  1.00  0.00      L11  H
ATOM   3821  C27 POPCL  12     -19.016  12.688   5.483  1.00  0.00      L11  C
ATOM   3822  H7R POPCL  12     -19.174  13.778   5.215  1.00  0.00      L11  H
ATOM   3823  H7S POPCL  12     -17.972  12.528   5.659  1.00  0.00      L11  H
ATOM   3824  C28 POPCL  12     -19.541  11.822   4.292  1.00  0.00      L11  C
ATOM   3825  H8R POPCL  12     -19.711  10.792   4.470  1.00  0.00      L11  H
ATOM   3826  H8S POPCL  12     -20.595  12.211   4.123  1.00  0.00      L11  H
ATOM   3827  C29 POPCL  12     -18.625  12.112   3.103  1.00  0.00      L11  C
ATOM   3828  H91 POPCL  12     -17.546  12.023   3.288  1.00  0.00      L11  H
ATOM   3829 C210 POPCL  12     -19.001  12.193   1.827  1.00  0.00      L11  C
ATOM   3830 H101 POPCL  12     -18.336  12.412   0.960  1.00  0.00      L11  H
ATOM   3831 C211 POPCL  12     -20.419  12.065   1.338  1.00  0.00      L11  C
ATOM   3832 H11R POPCL  12     -20.972  11.497   2.137  1.00  0.00      L11  H
ATOM   3833 H11S POPCL  12     -20.817  13.088   1.168  1.00  0.00      L11  H
ATOM   3834 C212 POPCL  12     -20.618  11.490  -0.093  1.00  0.00      L11  C
ATOM   3835 H12R POPCL  12     -20.003  10.562  -0.192  1.00  0.00      L11  H
ATOM   3836 H12S POPCL  12     -21.641  11.119  -0.251  1.00  0.00      L11  H
ATOM   3837 C213 POPCL  12     -20.164  12.440  -1.237  1.00  0.00      L11  C
ATOM   3838 H13R POPCL  12     -20.795  13.367  -1.222  1.00  0.00      L11  H
ATOM   3839 H13S POPCL  12     -19.149  12.675  -0.917  1.00  0.00      L11  H
ATOM   3840 C214 POPCL  12     -20.081  11.700  -2.604  1.00  0.00      L11  C
ATOM   3841 H14R POPCL  12     -19.345  10.881  -2.671  1.00  0.00      L11  H
ATOM   3842 H14S POPCL  12     -21.043  11.121  -2.670  1.00  0.00      L11  H
ATOM   3843 C215 POPCL  12     -19.943  12.679  -3.797  1.00  0.00      L11  C
ATOM   3844 H15R POPCL  12     -20.710  13.525  -3.700  1.00  0.00      L11  H
ATOM   3845 H15S POPCL  12     -18.884  13.030  -3.757  1.00  0.00      L11  H
ATOM   3846 C216 POPCL  12     -20.042  12.058  -5.191  1.00  0.00      L11  C
ATOM   3847 H16R POPCL  12     -19.030  11.617  -5.349  1.00  0.00      L11  H
ATOM   3848 H16S POPCL  12     -20.714  11.113  -5.271  1.00  0.00      L11  H
ATOM   3849 C217 POPCL  12     -20.422  13.104  -6.229  1.00  0.00      L11  C
ATOM   3850 H17R POPCL  12     -21.448  13.421  -6.241  1.00  0.00      L11  H
ATOM   3851 H17S POPCL  12     -19.797  14.031  -6.099  1.00  0.00      L11  H
ATOM   3852 C218 POPCL  12     -20.105  12.662  -7.624  1.00  0.00      L11  C
ATOM   3853 H18R POPCL  12     -20.370  13.401  -8.430  1.00  0.00      L11  H
ATOM   3854 H18S POPCL  12     -18.975  12.584  -7.665  1.00  0.00      L11  H
ATOM   3855 H18T POPCL  12     -20.586  11.696  -7.936  1.00  0.00      L11  H
ATOM   3856  C33 POPCL  12     -17.346   7.369  14.039  1.00  0.00      L11  C
ATOM   3857  H3X POPCL  12     -16.276   7.098  13.891  1.00  0.00      L11  H
ATOM   3858  H3Y POPCL  12     -17.985   6.505  14.114  1.00  0.00      L11  H
ATOM   3859  C34 POPCL  12     -17.770   8.275  12.874  1.00  0.00      L11  C
ATOM   3860  H4X POPCL  12     -18.717   8.732  13.160  1.00  0.00      L11  H
ATOM   3861  H4Y POPCL  12     -17.063   9.149  12.720  1.00  0.00      L11  H
ATOM   3862  C35 POPCL  12     -17.793   7.498  11.499  1.00  0.00      L11  C
ATOM   3863  H5X POPCL  12     -16.835   7.022  11.315  1.00  0.00      L11  H
ATOM   3864  H5Y POPCL  12     -18.504   6.640  11.653  1.00  0.00      L11  H
ATOM   3865  C36 POPCL  12     -18.093   8.338  10.284  1.00  0.00      L11  C
ATOM   3866  H6X POPCL  12     -19.018   8.925  10.433  1.00  0.00      L11  H
ATOM   3867  H6Y POPCL  12     -17.325   9.082  10.253  1.00  0.00      L11  H
ATOM   3868  C37 POPCL  12     -18.210   7.480   9.082  1.00  0.00      L11  C
ATOM   3869  H7X POPCL  12     -17.411   6.731   8.958  1.00  0.00      L11  H
ATOM   3870  H7Y POPCL  12     -19.116   6.832   9.207  1.00  0.00      L11  H
ATOM   3871  C38 POPCL  12     -18.430   8.170   7.680  1.00  0.00      L11  C
ATOM   3872  H8X POPCL  12     -19.371   8.687   7.797  1.00  0.00      L11  H
ATOM   3873  H8Y POPCL  12     -17.594   8.883   7.608  1.00  0.00      L11  H
ATOM   3874  C39 POPCL  12     -18.649   7.216   6.504  1.00  0.00      L11  C
ATOM   3875  H9X POPCL  12     -18.365   6.141   6.671  1.00  0.00      L11  H
ATOM   3876  H9Y POPCL  12     -19.749   7.301   6.292  1.00  0.00      L11  H
ATOM   3877 C310 POPCL  12     -17.932   7.672   5.236  1.00  0.00      L11  C
ATOM   3878 H10X POPCL  12     -18.432   8.683   5.030  1.00  0.00      L11  H
ATOM   3879 H10Y POPCL  12     -16.801   7.740   5.302  1.00  0.00      L11  H
ATOM   3880 C311 POPCL  12     -18.293   6.680   4.114  1.00  0.00      L11  C
ATOM   3881 H11X POPCL  12     -17.759   5.720   4.432  1.00  0.00      L11  H
ATOM   3882 H11Y POPCL  12     -19.375   6.477   4.255  1.00  0.00      L11  H
ATOM   3883 C312 POPCL  12     -17.893   7.173   2.729  1.00  0.00      L11  C
ATOM   3884 H12X POPCL  12     -18.044   8.260   2.801  1.00  0.00      L11  H
ATOM   3885 H12Y POPCL  12     -16.774   7.078   2.618  1.00  0.00      L11  H
ATOM   3886 C313 POPCL  12     -18.572   6.601   1.489  1.00  0.00      L11  C
ATOM   3887 H13X POPCL  12     -18.228   5.548   1.393  1.00  0.00      L11  H
ATOM   3888 H13Y POPCL  12     -19.620   6.561   1.753  1.00  0.00      L11  H
ATOM   3889 C314 POPCL  12     -18.486   7.504   0.242  1.00  0.00      L11  C
ATOM   3890 H14X POPCL  12     -18.777   8.529   0.488  1.00  0.00      L11  H
ATOM   3891 H14Y POPCL  12     -17.389   7.361   0.022  1.00  0.00      L11  H
ATOM   3892 C315 POPCL  12     -19.441   7.124  -0.835  1.00  0.00      L11  C
ATOM   3893 H15X POPCL  12     -20.034   6.273  -0.376  1.00  0.00      L11  H
ATOM   3894 H15Y POPCL  12     -20.174   7.872  -0.943  1.00  0.00      L11  H
ATOM   3895 C316 POPCL  12     -18.834   6.644  -2.151  1.00  0.00      L11  C
ATOM   3896 H16X POPCL  12     -17.909   6.012  -2.061  1.00  0.00      L11  H
ATOM   3897 H16Y POPCL  12     -19.624   6.012  -2.622  1.00  0.00      L11  H
ATOM   3898 H16Z POPCL  12     -18.715   7.572  -2.746  1.00  0.00      L11  H
ATOM   3899  N   POPCL  13     -16.343 -28.636  16.612  1.00  0.00      L11  N
ATOM   3900  C12 POPCL  13     -17.477 -27.714  16.988  1.00  0.00      L11  C
ATOM   3901  C13 POPCL  13     -15.196 -28.190  17.534  1.00  0.00      L11  C
ATOM   3902  C14 POPCL  13     -16.672 -30.006  17.042  1.00  0.00      L11  C
ATOM   3903  C15 POPCL  13     -15.979 -28.618  15.220  1.00  0.00      L11  C
ATOM   3904 H12A POPCL  13     -17.521 -27.725  18.042  1.00  0.00      L11  H
ATOM   3905 H12B POPCL  13     -18.399 -28.171  16.753  1.00  0.00      L11  H
ATOM   3906 H13A POPCL  13     -15.469 -28.131  18.630  1.00  0.00      L11  H
ATOM   3907 H13B POPCL  13     -15.013 -27.078  17.276  1.00  0.00      L11  H
ATOM   3908 H13C POPCL  13     -14.361 -28.848  17.388  1.00  0.00      L11  H
ATOM   3909 H14A POPCL  13     -17.485 -30.335  16.465  1.00  0.00      L11  H
ATOM   3910 H14B POPCL  13     -16.925 -30.014  18.093  1.00  0.00      L11  H
ATOM   3911 H14C POPCL  13     -15.911 -30.737  16.797  1.00  0.00      L11  H
ATOM   3912 H15A POPCL  13     -16.845 -28.905  14.683  1.00  0.00      L11  H
ATOM   3913 H15B POPCL  13     -15.616 -27.691  14.836  1.00  0.00      L11  H
ATOM   3914 H15C POPCL  13     -15.153 -29.307  15.111  1.00  0.00      L11  H
ATOM   3915  C11 POPCL  13     -17.572 -26.206  16.503  1.00  0.00      L11  C
ATOM   3916 H11A POPCL  13     -17.773 -26.134  15.426  1.00  0.00      L11  H
ATOM   3917 H11B POPCL  13     -18.489 -25.704  16.974  1.00  0.00      L11  H
ATOM   3918  P   POPCL  13     -15.522 -24.384  16.151  1.00  0.00      L11  P
ATOM   3919  O13 POPCL  13     -14.436 -23.889  17.103  1.00  0.00      L11  O
ATOM   3920  O14 POPCL  13     -16.315 -23.304  15.653  1.00  0.00      L11  O
ATOM   3921  O12 POPCL  13     -16.435 -25.447  16.953  1.00  0.00      L11  O
ATOM   3922  O11 POPCL  13     -14.885 -25.299  15.038  1.00  0.00      L11  O
ATOM   3923  C1  POPCL  13     -15.520 -25.464  13.767  1.00  0.00      L11  C
ATOM   3924  HA  POPCL  13     -16.116 -26.366  13.690  1.00  0.00      L11  H
ATOM   3925  HB  POPCL  13     -16.161 -24.584  13.419  1.00  0.00      L11  H
ATOM   3926  C2  POPCL  13     -14.420 -25.646  12.712  1.00  0.00      L11  C
ATOM   3927  HS  POPCL  13     -13.768 -24.763  12.843  1.00  0.00      L11  H
ATOM   3928  O21 POPCL  13     -15.094 -25.659  11.403  1.00  0.00      L11  O
ATOM   3929  C21 POPCL  13     -14.350 -25.151  10.404  1.00  0.00      L11  C
ATOM   3930  O22 POPCL  13     -13.293 -24.518  10.513  1.00  0.00      L11  O
ATOM   3931  C22 POPCL  13     -15.037 -25.624   9.088  1.00  0.00      L11  C
ATOM   3932  H2R POPCL  13     -15.375 -26.624   9.198  1.00  0.00      L11  H
ATOM   3933  H2S POPCL  13     -15.942 -24.984   8.949  1.00  0.00      L11  H
ATOM   3934  C3  POPCL  13     -13.612 -26.926  12.915  1.00  0.00      L11  C
ATOM   3935  HX  POPCL  13     -12.734 -26.892  12.234  1.00  0.00      L11  H
ATOM   3936  HY  POPCL  13     -13.234 -26.837  13.937  1.00  0.00      L11  H
ATOM   3937  O31 POPCL  13     -14.371 -28.115  12.617  1.00  0.00      L11  O
ATOM   3938  C31 POPCL  13     -13.527 -29.214  12.419  1.00  0.00      L11  C
ATOM   3939  O32 POPCL  13     -12.353 -29.249  12.779  1.00  0.00      L11  O
ATOM   3940  C32 POPCL  13     -14.320 -30.394  11.909  1.00  0.00      L11  C
ATOM   3941  H2X POPCL  13     -14.481 -31.063  12.767  1.00  0.00      L11  H
ATOM   3942  H2Y POPCL  13     -15.285 -29.966  11.460  1.00  0.00      L11  H
ATOM   3943  C23 POPCL  13     -14.109 -25.332   7.857  1.00  0.00      L11  C
ATOM   3944  H3R POPCL  13     -13.959 -24.181   7.736  1.00  0.00      L11  H
ATOM   3945  H3S POPCL  13     -13.013 -25.661   7.952  1.00  0.00      L11  H
ATOM   3946  C24 POPCL  13     -14.654 -25.851   6.517  1.00  0.00      L11  C
ATOM   3947  H4R POPCL  13     -14.804 -26.972   6.460  1.00  0.00      L11  H
ATOM   3948  H4S POPCL  13     -15.722 -25.492   6.398  1.00  0.00      L11  H
ATOM   3949  C25 POPCL  13     -13.791 -25.400   5.270  1.00  0.00      L11  C
ATOM   3950  H5R POPCL  13     -13.562 -24.301   5.215  1.00  0.00      L11  H
ATOM   3951  H5S POPCL  13     -12.738 -25.844   5.245  1.00  0.00      L11  H
ATOM   3952  C26 POPCL  13     -14.318 -25.934   3.917  1.00  0.00      L11  C
ATOM   3953  H6R POPCL  13     -14.243 -27.063   3.805  1.00  0.00      L11  H
ATOM   3954  H6S POPCL  13     -15.326 -25.589   3.767  1.00  0.00      L11  H
ATOM   3955  C27 POPCL  13     -13.577 -25.369   2.717  1.00  0.00      L11  C
ATOM   3956  H7R POPCL  13     -13.806 -24.310   2.616  1.00  0.00      L11  H
ATOM   3957  H7S POPCL  13     -12.527 -25.499   2.764  1.00  0.00      L11  H
ATOM   3958  C28 POPCL  13     -13.940 -26.053   1.303  1.00  0.00      L11  C
ATOM   3959  H8R POPCL  13     -13.784 -27.075   1.483  1.00  0.00      L11  H
ATOM   3960  H8S POPCL  13     -15.069 -25.890   1.126  1.00  0.00      L11  H
ATOM   3961  C29 POPCL  13     -13.086 -25.688   0.114  1.00  0.00      L11  C
ATOM   3962  H91 POPCL  13     -12.041 -26.049   0.122  1.00  0.00      L11  H
ATOM   3963 C210 POPCL  13     -13.518 -25.130  -1.046  1.00  0.00      L11  C
ATOM   3964 H101 POPCL  13     -12.733 -25.018  -1.835  1.00  0.00      L11  H
ATOM   3965 C211 POPCL  13     -14.921 -24.651  -1.456  1.00  0.00      L11  C
ATOM   3966 H11R POPCL  13     -15.718 -24.943  -0.714  1.00  0.00      L11  H
ATOM   3967 H11S POPCL  13     -14.907 -23.555  -1.472  1.00  0.00      L11  H
ATOM   3968 C212 POPCL  13     -15.462 -25.022  -2.825  1.00  0.00      L11  C
ATOM   3969 H12R POPCL  13     -15.084 -26.041  -3.107  1.00  0.00      L11  H
ATOM   3970 H12S POPCL  13     -16.561 -24.881  -2.768  1.00  0.00      L11  H
ATOM   3971 C213 POPCL  13     -14.905 -24.179  -3.968  1.00  0.00      L11  C
ATOM   3972 H13R POPCL  13     -15.256 -23.185  -3.755  1.00  0.00      L11  H
ATOM   3973 H13S POPCL  13     -13.763 -24.151  -4.034  1.00  0.00      L11  H
ATOM   3974 C214 POPCL  13     -15.312 -24.539  -5.413  1.00  0.00      L11  C
ATOM   3975 H14R POPCL  13     -14.778 -25.503  -5.746  1.00  0.00      L11  H
ATOM   3976 H14S POPCL  13     -16.426 -24.779  -5.326  1.00  0.00      L11  H
ATOM   3977 C215 POPCL  13     -15.081 -23.563  -6.621  1.00  0.00      L11  C
ATOM   3978 H15R POPCL  13     -15.674 -22.618  -6.406  1.00  0.00      L11  H
ATOM   3979 H15S POPCL  13     -13.987 -23.375  -6.788  1.00  0.00      L11  H
ATOM   3980 C216 POPCL  13     -15.694 -24.071  -7.936  1.00  0.00      L11  C
ATOM   3981 H16R POPCL  13     -15.422 -25.166  -8.152  1.00  0.00      L11  H
ATOM   3982 H16S POPCL  13     -16.746 -24.067  -7.757  1.00  0.00      L11  H
ATOM   3983 C217 POPCL  13     -15.235 -23.233  -9.127  1.00  0.00      L11  C
ATOM   3984 H17R POPCL  13     -15.630 -22.207  -9.049  1.00  0.00      L11  H
ATOM   3985 H17S POPCL  13     -14.119 -23.180  -9.013  1.00  0.00      L11  H
ATOM   3986 C218 POPCL  13     -15.572 -23.911 -10.479  1.00  0.00      L11  C
ATOM   3987 H18R POPCL  13     -15.101 -23.400 -11.356  1.00  0.00      L11  H
ATOM   3988 H18S POPCL  13     -15.198 -24.914 -10.420  1.00  0.00      L11  H
ATOM   3989 H18T POPCL  13     -16.647 -24.002 -10.528  1.00  0.00      L11  H
ATOM   3990  C33 POPCL  13     -13.648 -31.336  10.814  1.00  0.00      L11  C
ATOM   3991  H3X POPCL  13     -12.561 -31.447  11.011  1.00  0.00      L11  H
ATOM   3992  H3Y POPCL  13     -14.177 -32.261  10.773  1.00  0.00      L11  H
ATOM   3993  C34 POPCL  13     -13.753 -30.750   9.383  1.00  0.00      L11  C
ATOM   3994  H4X POPCL  13     -14.834 -30.537   9.005  1.00  0.00      L11  H
ATOM   3995  H4Y POPCL  13     -13.217 -29.694   9.378  1.00  0.00      L11  H
ATOM   3996  C35 POPCL  13     -12.916 -31.719   8.420  1.00  0.00      L11  C
ATOM   3997  H5X POPCL  13     -11.869 -31.824   8.801  1.00  0.00      L11  H
ATOM   3998  H5Y POPCL  13     -13.419 -32.696   8.270  1.00  0.00      L11  H
ATOM   3999  C36 POPCL  13     -12.615 -31.255   7.004  1.00  0.00      L11  C
ATOM   4000  H6X POPCL  13     -11.861 -30.531   7.058  1.00  0.00      L11  H
ATOM   4001  H6Y POPCL  13     -12.100 -32.062   6.456  1.00  0.00      L11  H
ATOM   4002  C37 POPCL  13     -13.909 -31.005   6.261  1.00  0.00      L11  C
ATOM   4003  H7X POPCL  13     -14.558 -31.922   6.211  1.00  0.00      L11  H
ATOM   4004  H7Y POPCL  13     -14.590 -30.304   6.869  1.00  0.00      L11  H
ATOM   4005  C38 POPCL  13     -13.680 -30.341   4.889  1.00  0.00      L11  C
ATOM   4006  H8X POPCL  13     -13.126 -29.330   4.914  1.00  0.00      L11  H
ATOM   4007  H8Y POPCL  13     -13.052 -31.023   4.275  1.00  0.00      L11  H
ATOM   4008  C39 POPCL  13     -15.027 -30.247   4.122  1.00  0.00      L11  C
ATOM   4009  H9X POPCL  13     -15.553 -31.264   4.079  1.00  0.00      L11  H
ATOM   4010  H9Y POPCL  13     -15.682 -29.559   4.715  1.00  0.00      L11  H
ATOM   4011 C310 POPCL  13     -14.804 -29.684   2.695  1.00  0.00      L11  C
ATOM   4012 H10X POPCL  13     -14.544 -28.617   2.716  1.00  0.00      L11  H
ATOM   4013 H10Y POPCL  13     -13.961 -30.220   2.131  1.00  0.00      L11  H
ATOM   4014 C311 POPCL  13     -16.031 -29.560   1.800  1.00  0.00      L11  C
ATOM   4015 H11X POPCL  13     -16.474 -30.552   1.639  1.00  0.00      L11  H
ATOM   4016 H11Y POPCL  13     -16.706 -28.891   2.346  1.00  0.00      L11  H
ATOM   4017 C312 POPCL  13     -15.564 -28.951   0.435  1.00  0.00      L11  C
ATOM   4018 H12X POPCL  13     -15.506 -27.815   0.660  1.00  0.00      L11  H
ATOM   4019 H12Y POPCL  13     -14.546 -29.313   0.216  1.00  0.00      L11  H
ATOM   4020 C313 POPCL  13     -16.634 -29.071  -0.714  1.00  0.00      L11  C
ATOM   4021 H13X POPCL  13     -16.707 -30.174  -0.808  1.00  0.00      L11  H
ATOM   4022 H13Y POPCL  13     -17.597 -28.696  -0.369  1.00  0.00      L11  H
ATOM   4023 C314 POPCL  13     -16.273 -28.590  -2.157  1.00  0.00      L11  C
ATOM   4024 H14X POPCL  13     -16.038 -27.573  -2.119  1.00  0.00      L11  H
ATOM   4025 H14Y POPCL  13     -15.329 -29.101  -2.424  1.00  0.00      L11  H
ATOM   4026 C315 POPCL  13     -17.287 -28.763  -3.195  1.00  0.00      L11  C
ATOM   4027 H15X POPCL  13     -17.488 -29.878  -2.977  1.00  0.00      L11  H
ATOM   4028 H15Y POPCL  13     -18.252 -28.215  -3.017  1.00  0.00      L11  H
ATOM   4029 C316 POPCL  13     -16.892 -28.557  -4.632  1.00  0.00      L11  C
ATOM   4030 H16X POPCL  13     -16.183 -29.332  -4.950  1.00  0.00      L11  H
ATOM   4031 H16Y POPCL  13     -17.821 -28.560  -5.289  1.00  0.00      L11  H
ATOM   4032 H16Z POPCL  13     -16.305 -27.590  -4.605  1.00  0.00      L11  H
ATOM   4033  N   POPCL  14      -8.134 -18.007  19.378  1.00  0.00      L11  N
ATOM   4034  C12 POPCL  14      -9.234 -19.035  19.450  1.00  0.00      L11  C
ATOM   4035  C13 POPCL  14      -8.508 -16.752  20.100  1.00  0.00      L11  C
ATOM   4036  C14 POPCL  14      -6.929 -18.509  19.940  1.00  0.00      L11  C
ATOM   4037  C15 POPCL  14      -7.847 -17.713  17.996  1.00  0.00      L11  C
ATOM   4038 H12A POPCL  14      -9.553 -19.050  20.502  1.00  0.00      L11  H
ATOM   4039 H12B POPCL  14      -8.781 -20.012  19.221  1.00  0.00      L11  H
ATOM   4040 H13A POPCL  14      -8.805 -17.006  21.077  1.00  0.00      L11  H
ATOM   4041 H13B POPCL  14      -9.332 -16.234  19.596  1.00  0.00      L11  H
ATOM   4042 H13C POPCL  14      -7.691 -16.047  20.133  1.00  0.00      L11  H
ATOM   4043 H14A POPCL  14      -6.531 -19.399  19.450  1.00  0.00      L11  H
ATOM   4044 H14B POPCL  14      -7.002 -18.761  20.991  1.00  0.00      L11  H
ATOM   4045 H14C POPCL  14      -6.088 -17.738  19.877  1.00  0.00      L11  H
ATOM   4046 H15A POPCL  14      -7.653 -18.605  17.476  1.00  0.00      L11  H
ATOM   4047 H15B POPCL  14      -8.760 -17.373  17.457  1.00  0.00      L11  H
ATOM   4048 H15C POPCL  14      -7.007 -17.021  17.790  1.00  0.00      L11  H
ATOM   4049  C11 POPCL  14     -10.510 -18.975  18.542  1.00  0.00      L11  C
ATOM   4050 H11A POPCL  14     -10.245 -19.131  17.478  1.00  0.00      L11  H
ATOM   4051 H11B POPCL  14     -11.134 -19.869  18.744  1.00  0.00      L11  H
ATOM   4052  P   POPCL  14     -11.806 -16.859  17.636  1.00  0.00      L11  P
ATOM   4053  O13 POPCL  14     -11.996 -15.559  18.296  1.00  0.00      L11  O
ATOM   4054  O14 POPCL  14     -13.041 -17.583  17.108  1.00  0.00      L11  O
ATOM   4055  O12 POPCL  14     -11.214 -17.802  18.782  1.00  0.00      L11  O
ATOM   4056  O11 POPCL  14     -10.667 -16.862  16.531  1.00  0.00      L11  O
ATOM   4057  C1  POPCL  14     -11.115 -17.066  15.182  1.00  0.00      L11  C
ATOM   4058  HA  POPCL  14     -11.634 -18.060  15.157  1.00  0.00      L11  H
ATOM   4059  HB  POPCL  14     -11.713 -16.234  14.956  1.00  0.00      L11  H
ATOM   4060  C2  POPCL  14      -9.897 -17.157  14.243  1.00  0.00      L11  C
ATOM   4061  HS  POPCL  14      -9.434 -16.167  14.249  1.00  0.00      L11  H
ATOM   4062  O21 POPCL  14     -10.435 -17.436  12.921  1.00  0.00      L11  O
ATOM   4063  C21 POPCL  14      -9.638 -17.065  11.956  1.00  0.00      L11  C
ATOM   4064  O22 POPCL  14      -8.706 -16.247  12.111  1.00  0.00      L11  O
ATOM   4065  C22 POPCL  14      -9.789 -17.862  10.684  1.00  0.00      L11  C
ATOM   4066  H2R POPCL  14      -9.618 -18.996  10.848  1.00  0.00      L11  H
ATOM   4067  H2S POPCL  14     -10.812 -17.671  10.281  1.00  0.00      L11  H
ATOM   4068  C3  POPCL  14      -8.858 -18.268  14.670  1.00  0.00      L11  C
ATOM   4069  HX  POPCL  14      -7.970 -18.090  14.060  1.00  0.00      L11  H
ATOM   4070  HY  POPCL  14      -8.572 -18.157  15.735  1.00  0.00      L11  H
ATOM   4071  O31 POPCL  14      -9.369 -19.587  14.476  1.00  0.00      L11  O
ATOM   4072  C31 POPCL  14      -8.811 -20.600  15.273  1.00  0.00      L11  C
ATOM   4073  O32 POPCL  14      -7.909 -20.497  16.042  1.00  0.00      L11  O
ATOM   4074  C32 POPCL  14      -9.703 -21.830  15.024  1.00  0.00      L11  C
ATOM   4075  H2X POPCL  14      -9.625 -22.519  15.844  1.00  0.00      L11  H
ATOM   4076  H2Y POPCL  14     -10.791 -21.564  15.012  1.00  0.00      L11  H
ATOM   4077  C23 POPCL  14      -8.689 -17.417   9.630  1.00  0.00      L11  C
ATOM   4078  H3R POPCL  14      -8.678 -16.313   9.438  1.00  0.00      L11  H
ATOM   4079  H3S POPCL  14      -7.697 -17.734   9.992  1.00  0.00      L11  H
ATOM   4080  C24 POPCL  14      -8.988 -18.109   8.269  1.00  0.00      L11  C
ATOM   4081  H4R POPCL  14      -8.683 -19.163   8.478  1.00  0.00      L11  H
ATOM   4082  H4S POPCL  14     -10.104 -17.978   8.141  1.00  0.00      L11  H
ATOM   4083  C25 POPCL  14      -8.329 -17.485   6.989  1.00  0.00      L11  C
ATOM   4084  H5R POPCL  14      -8.612 -16.461   6.723  1.00  0.00      L11  H
ATOM   4085  H5S POPCL  14      -7.257 -17.535   6.953  1.00  0.00      L11  H
ATOM   4086  C26 POPCL  14      -8.670 -18.243   5.682  1.00  0.00      L11  C
ATOM   4087  H6R POPCL  14      -8.390 -19.263   5.756  1.00  0.00      L11  H
ATOM   4088  H6S POPCL  14      -9.813 -18.459   5.644  1.00  0.00      L11  H
ATOM   4089  C27 POPCL  14      -7.942 -17.644   4.445  1.00  0.00      L11  C
ATOM   4090  H7R POPCL  14      -8.611 -16.794   4.001  1.00  0.00      L11  H
ATOM   4091  H7S POPCL  14      -7.003 -17.197   4.759  1.00  0.00      L11  H
ATOM   4092  C28 POPCL  14      -7.679 -18.752   3.399  1.00  0.00      L11  C
ATOM   4093  H8R POPCL  14      -7.047 -19.518   3.902  1.00  0.00      L11  H
ATOM   4094  H8S POPCL  14      -8.634 -19.251   3.228  1.00  0.00      L11  H
ATOM   4095  C29 POPCL  14      -6.972 -18.087   2.210  1.00  0.00      L11  C
ATOM   4096  H91 POPCL  14      -5.956 -17.781   2.260  1.00  0.00      L11  H
ATOM   4097 C210 POPCL  14      -7.701 -17.691   1.165  1.00  0.00      L11  C
ATOM   4098 H101 POPCL  14      -7.152 -17.167   0.358  1.00  0.00      L11  H
ATOM   4099 C211 POPCL  14      -9.184 -17.806   0.895  1.00  0.00      L11  C
ATOM   4100 H11R POPCL  14      -9.828 -18.506   1.587  1.00  0.00      L11  H
ATOM   4101 H11S POPCL  14      -9.665 -16.830   0.940  1.00  0.00      L11  H
ATOM   4102 C212 POPCL  14      -9.540 -18.381  -0.513  1.00  0.00      L11  C
ATOM   4103 H12R POPCL  14      -9.414 -19.474  -0.528  1.00  0.00      L11  H
ATOM   4104 H12S POPCL  14     -10.672 -18.154  -0.607  1.00  0.00      L11  H
ATOM   4105 C213 POPCL  14      -9.005 -17.751  -1.794  1.00  0.00      L11  C
ATOM   4106 H13R POPCL  14      -9.062 -16.631  -1.798  1.00  0.00      L11  H
ATOM   4107 H13S POPCL  14      -7.953 -18.066  -1.834  1.00  0.00      L11  H
ATOM   4108 C214 POPCL  14      -9.659 -18.405  -3.007  1.00  0.00      L11  C
ATOM   4109 H14R POPCL  14      -9.674 -19.443  -2.804  1.00  0.00      L11  H
ATOM   4110 H14S POPCL  14     -10.677 -18.012  -3.063  1.00  0.00      L11  H
ATOM   4111 C215 POPCL  14      -9.074 -18.053  -4.389  1.00  0.00      L11  C
ATOM   4112 H15R POPCL  14      -9.113 -16.871  -4.362  1.00  0.00      L11  H
ATOM   4113 H15S POPCL  14      -8.037 -18.444  -4.463  1.00  0.00      L11  H
ATOM   4114 C216 POPCL  14      -9.925 -18.621  -5.548  1.00  0.00      L11  C
ATOM   4115 H16R POPCL  14     -10.246 -19.696  -5.435  1.00  0.00      L11  H
ATOM   4116 H16S POPCL  14     -10.819 -18.021  -5.591  1.00  0.00      L11  H
ATOM   4117 C217 POPCL  14      -9.113 -18.470  -6.891  1.00  0.00      L11  C
ATOM   4118 H17R POPCL  14      -8.357 -17.645  -6.616  1.00  0.00      L11  H
ATOM   4119 H17S POPCL  14      -8.527 -19.405  -6.998  1.00  0.00      L11  H
ATOM   4120 C218 POPCL  14      -9.932 -18.238  -8.165  1.00  0.00      L11  C
ATOM   4121 H18R POPCL  14      -9.237 -17.963  -9.021  1.00  0.00      L11  H
ATOM   4122 H18S POPCL  14     -10.510 -19.167  -8.391  1.00  0.00      L11  H
ATOM   4123 H18T POPCL  14     -10.704 -17.422  -8.016  1.00  0.00      L11  H
ATOM   4124  C33 POPCL  14      -9.367 -22.534  13.726  1.00  0.00      L11  C
ATOM   4125  H3X POPCL  14      -8.376 -23.005  13.700  1.00  0.00      L11  H
ATOM   4126  H3Y POPCL  14     -10.057 -23.428  13.665  1.00  0.00      L11  H
ATOM   4127  C34 POPCL  14      -9.575 -21.771  12.393  1.00  0.00      L11  C
ATOM   4128  H4X POPCL  14     -10.329 -21.025  12.632  1.00  0.00      L11  H
ATOM   4129  H4Y POPCL  14      -8.595 -21.164  12.273  1.00  0.00      L11  H
ATOM   4130  C35 POPCL  14      -9.840 -22.522  11.109  1.00  0.00      L11  C
ATOM   4131  H5X POPCL  14      -9.130 -23.299  10.825  1.00  0.00      L11  H
ATOM   4132  H5Y POPCL  14     -10.835 -23.030  11.255  1.00  0.00      L11  H
ATOM   4133  C36 POPCL  14     -10.052 -21.613   9.843  1.00  0.00      L11  C
ATOM   4134  H6X POPCL  14     -10.594 -20.783  10.289  1.00  0.00      L11  H
ATOM   4135  H6Y POPCL  14      -9.009 -21.272   9.498  1.00  0.00      L11  H
ATOM   4136  C37 POPCL  14     -10.820 -22.316   8.676  1.00  0.00      L11  C
ATOM   4137  H7X POPCL  14     -10.171 -23.083   8.196  1.00  0.00      L11  H
ATOM   4138  H7Y POPCL  14     -11.759 -22.793   9.127  1.00  0.00      L11  H
ATOM   4139  C38 POPCL  14     -11.263 -21.313   7.605  1.00  0.00      L11  C
ATOM   4140  H8X POPCL  14     -11.961 -20.622   8.054  1.00  0.00      L11  H
ATOM   4141  H8Y POPCL  14     -10.499 -20.719   7.093  1.00  0.00      L11  H
ATOM   4142  C39 POPCL  14     -12.137 -22.003   6.433  1.00  0.00      L11  C
ATOM   4143  H9X POPCL  14     -11.597 -22.837   6.079  1.00  0.00      L11  H
ATOM   4144  H9Y POPCL  14     -13.070 -22.388   6.805  1.00  0.00      L11  H
ATOM   4145 C310 POPCL  14     -12.374 -20.987   5.214  1.00  0.00      L11  C
ATOM   4146 H10X POPCL  14     -12.987 -20.048   5.455  1.00  0.00      L11  H
ATOM   4147 H10Y POPCL  14     -11.295 -20.716   4.994  1.00  0.00      L11  H
ATOM   4148 C311 POPCL  14     -12.769 -21.757   3.982  1.00  0.00      L11  C
ATOM   4149 H11X POPCL  14     -12.079 -22.579   3.868  1.00  0.00      L11  H
ATOM   4150 H11Y POPCL  14     -13.780 -22.149   3.844  1.00  0.00      L11  H
ATOM   4151 C312 POPCL  14     -12.487 -20.854   2.775  1.00  0.00      L11  C
ATOM   4152 H12X POPCL  14     -13.064 -19.997   3.040  1.00  0.00      L11  H
ATOM   4153 H12Y POPCL  14     -11.495 -20.493   2.779  1.00  0.00      L11  H
ATOM   4154 C313 POPCL  14     -12.876 -21.552   1.494  1.00  0.00      L11  C
ATOM   4155 H13X POPCL  14     -12.501 -22.529   1.573  1.00  0.00      L11  H
ATOM   4156 H13Y POPCL  14     -13.991 -21.575   1.479  1.00  0.00      L11  H
ATOM   4157 C314 POPCL  14     -12.216 -20.991   0.181  1.00  0.00      L11  C
ATOM   4158 H14X POPCL  14     -12.470 -19.959  -0.042  1.00  0.00      L11  H
ATOM   4159 H14Y POPCL  14     -11.170 -21.067   0.430  1.00  0.00      L11  H
ATOM   4160 C315 POPCL  14     -12.803 -21.668  -1.061  1.00  0.00      L11  C
ATOM   4161 H15X POPCL  14     -12.656 -22.804  -0.964  1.00  0.00      L11  H
ATOM   4162 H15Y POPCL  14     -13.919 -21.501  -1.048  1.00  0.00      L11  H
ATOM   4163 C316 POPCL  14     -12.243 -21.195  -2.431  1.00  0.00      L11  C
ATOM   4164 H16X POPCL  14     -11.092 -21.378  -2.446  1.00  0.00      L11  H
ATOM   4165 H16Y POPCL  14     -12.795 -21.718  -3.209  1.00  0.00      L11  H
ATOM   4166 H16Z POPCL  14     -12.453 -20.065  -2.623  1.00  0.00      L11  H
ATOM   4167  N   POPCL  15     -15.767 -10.526  18.918  1.00  0.00      L11  N
ATOM   4168  C12 POPCL  15     -15.851  -9.130  18.274  1.00  0.00      L11  C
ATOM   4169  C13 POPCL  15     -14.813 -10.414  20.126  1.00  0.00      L11  C
ATOM   4170  C14 POPCL  15     -17.127 -10.789  19.491  1.00  0.00      L11  C
ATOM   4171  C15 POPCL  15     -15.429 -11.586  17.915  1.00  0.00      L11  C
ATOM   4172 H12A POPCL  15     -16.156  -8.321  18.948  1.00  0.00      L11  H
ATOM   4173 H12B POPCL  15     -16.665  -9.123  17.516  1.00  0.00      L11  H
ATOM   4174 H13A POPCL  15     -14.020  -9.798  19.852  1.00  0.00      L11  H
ATOM   4175 H13B POPCL  15     -15.267  -9.795  20.905  1.00  0.00      L11  H
ATOM   4176 H13C POPCL  15     -14.394 -11.379  20.559  1.00  0.00      L11  H
ATOM   4177 H14A POPCL  15     -17.871 -10.776  18.677  1.00  0.00      L11  H
ATOM   4178 H14B POPCL  15     -17.302  -9.792  20.072  1.00  0.00      L11  H
ATOM   4179 H14C POPCL  15     -17.111 -11.580  20.166  1.00  0.00      L11  H
ATOM   4180 H15A POPCL  15     -15.986 -11.485  17.030  1.00  0.00      L11  H
ATOM   4181 H15B POPCL  15     -14.406 -11.455  17.569  1.00  0.00      L11  H
ATOM   4182 H15C POPCL  15     -15.665 -12.571  18.292  1.00  0.00      L11  H
ATOM   4183  C11 POPCL  15     -14.667  -8.577  17.495  1.00  0.00      L11  C
ATOM   4184 H11A POPCL  15     -14.411  -9.327  16.830  1.00  0.00      L11  H
ATOM   4185 H11B POPCL  15     -14.961  -7.637  16.951  1.00  0.00      L11  H
ATOM   4186  P   POPCL  15     -12.122  -8.257  18.060  1.00  0.00      L11  P
ATOM   4187  O13 POPCL  15     -11.387  -8.356  19.346  1.00  0.00      L11  O
ATOM   4188  O14 POPCL  15     -11.860  -7.059  17.236  1.00  0.00      L11  O
ATOM   4189  O12 POPCL  15     -13.649  -8.355  18.345  1.00  0.00      L11  O
ATOM   4190  O11 POPCL  15     -11.942  -9.526  17.204  1.00  0.00      L11  O
ATOM   4191  C1  POPCL  15     -11.864  -9.508  15.793  1.00  0.00      L11  C
ATOM   4192  HA  POPCL  15     -12.794  -9.629  15.200  1.00  0.00      L11  H
ATOM   4193  HB  POPCL  15     -11.513  -8.529  15.418  1.00  0.00      L11  H
ATOM   4194  C2  POPCL  15     -11.039 -10.738  15.289  1.00  0.00      L11  C
ATOM   4195  HS  POPCL  15      -9.979 -10.346  15.519  1.00  0.00      L11  H
ATOM   4196  O21 POPCL  15     -11.272 -11.027  13.899  1.00  0.00      L11  O
ATOM   4197  C21 POPCL  15     -10.382 -10.532  13.074  1.00  0.00      L11  C
ATOM   4198  O22 POPCL  15      -9.456  -9.776  13.243  1.00  0.00      L11  O
ATOM   4199  C22 POPCL  15     -10.743 -11.167  11.765  1.00  0.00      L11  C
ATOM   4200  H2R POPCL  15      -9.823 -11.538  11.322  1.00  0.00      L11  H
ATOM   4201  H2S POPCL  15     -11.383 -12.002  11.987  1.00  0.00      L11  H
ATOM   4202  C3  POPCL  15     -11.400 -12.063  16.048  1.00  0.00      L11  C
ATOM   4203  HX  POPCL  15     -10.606 -12.763  15.728  1.00  0.00      L11  H
ATOM   4204  HY  POPCL  15     -11.441 -12.002  17.128  1.00  0.00      L11  H
ATOM   4205  O31 POPCL  15     -12.628 -12.728  15.759  1.00  0.00      L11  O
ATOM   4206  C31 POPCL  15     -12.789 -13.644  14.835  1.00  0.00      L11  C
ATOM   4207  O32 POPCL  15     -11.916 -14.003  14.046  1.00  0.00      L11  O
ATOM   4208  C32 POPCL  15     -14.192 -14.260  15.011  1.00  0.00      L11  C
ATOM   4209  H2X POPCL  15     -14.132 -15.207  15.425  1.00  0.00      L11  H
ATOM   4210  H2Y POPCL  15     -14.773 -13.639  15.728  1.00  0.00      L11  H
ATOM   4211  C23 POPCL  15     -11.265 -10.134  10.646  1.00  0.00      L11  C
ATOM   4212  H3R POPCL  15     -12.266  -9.808  10.949  1.00  0.00      L11  H
ATOM   4213  H3S POPCL  15     -10.601  -9.252  10.628  1.00  0.00      L11  H
ATOM   4214  C24 POPCL  15     -11.389 -10.855   9.277  1.00  0.00      L11  C
ATOM   4215  H4R POPCL  15     -10.320 -11.273   9.156  1.00  0.00      L11  H
ATOM   4216  H4S POPCL  15     -12.158 -11.678   9.293  1.00  0.00      L11  H
ATOM   4217  C25 POPCL  15     -11.782  -9.816   8.168  1.00  0.00      L11  C
ATOM   4218  H5R POPCL  15     -12.664  -9.187   8.541  1.00  0.00      L11  H
ATOM   4219  H5S POPCL  15     -10.940  -9.109   7.969  1.00  0.00      L11  H
ATOM   4220  C26 POPCL  15     -12.229 -10.484   6.902  1.00  0.00      L11  C
ATOM   4221  H6R POPCL  15     -11.818 -11.544   6.828  1.00  0.00      L11  H
ATOM   4222  H6S POPCL  15     -13.301 -10.369   6.863  1.00  0.00      L11  H
ATOM   4223  C27 POPCL  15     -11.768  -9.734   5.655  1.00  0.00      L11  C
ATOM   4224  H7R POPCL  15     -12.146  -8.736   5.632  1.00  0.00      L11  H
ATOM   4225  H7S POPCL  15     -10.644  -9.597   5.793  1.00  0.00      L11  H
ATOM   4226  C28 POPCL  15     -12.072 -10.610   4.401  1.00  0.00      L11  C
ATOM   4227  H8R POPCL  15     -11.500 -11.521   4.576  1.00  0.00      L11  H
ATOM   4228  H8S POPCL  15     -13.147 -10.939   4.318  1.00  0.00      L11  H
ATOM   4229  C29 POPCL  15     -11.669  -9.888   3.154  1.00  0.00      L11  C
ATOM   4230  H91 POPCL  15     -10.638  -9.700   3.067  1.00  0.00      L11  H
ATOM   4231 C210 POPCL  15     -12.473  -9.219   2.241  1.00  0.00      L11  C
ATOM   4232 H101 POPCL  15     -11.897  -8.652   1.451  1.00  0.00      L11  H
ATOM   4233 C211 POPCL  15     -13.953  -9.123   2.185  1.00  0.00      L11  C
ATOM   4234 H11R POPCL  15     -14.377  -9.600   3.079  1.00  0.00      L11  H
ATOM   4235 H11S POPCL  15     -14.387  -8.130   2.384  1.00  0.00      L11  H
ATOM   4236 C212 POPCL  15     -14.492  -9.698   0.891  1.00  0.00      L11  C
ATOM   4237 H12R POPCL  15     -14.083 -10.694   0.845  1.00  0.00      L11  H
ATOM   4238 H12S POPCL  15     -15.546  -9.801   1.085  1.00  0.00      L11  H
ATOM   4239 C213 POPCL  15     -14.176  -9.030  -0.416  1.00  0.00      L11  C
ATOM   4240 H13R POPCL  15     -14.640  -7.986  -0.464  1.00  0.00      L11  H
ATOM   4241 H13S POPCL  15     -13.016  -9.073  -0.553  1.00  0.00      L11  H
ATOM   4242 C214 POPCL  15     -14.641  -9.803  -1.626  1.00  0.00      L11  C
ATOM   4243 H14R POPCL  15     -14.207 -10.865  -1.717  1.00  0.00      L11  H
ATOM   4244 H14S POPCL  15     -15.757  -9.899  -1.370  1.00  0.00      L11  H
ATOM   4245 C215 POPCL  15     -14.291  -9.185  -2.901  1.00  0.00      L11  C
ATOM   4246 H15R POPCL  15     -14.854  -8.203  -3.043  1.00  0.00      L11  H
ATOM   4247 H15S POPCL  15     -13.192  -9.029  -2.879  1.00  0.00      L11  H
ATOM   4248 C216 POPCL  15     -14.692 -10.113  -4.119  1.00  0.00      L11  C
ATOM   4249 H16R POPCL  15     -14.422 -11.184  -3.978  1.00  0.00      L11  H
ATOM   4250 H16S POPCL  15     -15.819 -10.022  -4.181  1.00  0.00      L11  H
ATOM   4251 C217 POPCL  15     -14.111  -9.554  -5.454  1.00  0.00      L11  C
ATOM   4252 H17R POPCL  15     -14.510  -8.559  -5.586  1.00  0.00      L11  H
ATOM   4253 H17S POPCL  15     -12.969  -9.477  -5.508  1.00  0.00      L11  H
ATOM   4254 C218 POPCL  15     -14.617 -10.257  -6.690  1.00  0.00      L11  C
ATOM   4255 H18R POPCL  15     -14.193 -11.266  -6.750  1.00  0.00      L11  H
ATOM   4256 H18S POPCL  15     -15.712 -10.489  -6.614  1.00  0.00      L11  H
ATOM   4257 H18T POPCL  15     -14.327  -9.756  -7.614  1.00  0.00      L11  H
ATOM   4258  C33 POPCL  15     -14.815 -14.052  13.559  1.00  0.00      L11  C
ATOM   4259  H3X POPCL  15     -14.118 -14.396  12.735  1.00  0.00      L11  H
ATOM   4260  H3Y POPCL  15     -15.693 -14.777  13.285  1.00  0.00      L11  H
ATOM   4261  C34 POPCL  15     -15.175 -12.548  13.334  1.00  0.00      L11  C
ATOM   4262  H4X POPCL  15     -15.692 -12.159  14.240  1.00  0.00      L11  H
ATOM   4263  H4Y POPCL  15     -14.262 -11.929  13.224  1.00  0.00      L11  H
ATOM   4264  C35 POPCL  15     -16.035 -12.215  12.146  1.00  0.00      L11  C
ATOM   4265  H5X POPCL  15     -16.902 -12.784  12.223  1.00  0.00      L11  H
ATOM   4266  H5Y POPCL  15     -16.224 -11.095  12.203  1.00  0.00      L11  H
ATOM   4267  C36 POPCL  15     -15.284 -12.428  10.777  1.00  0.00      L11  C
ATOM   4268  H6X POPCL  15     -14.354 -11.860  10.696  1.00  0.00      L11  H
ATOM   4269  H6Y POPCL  15     -14.912 -13.444  10.813  1.00  0.00      L11  H
ATOM   4270  C37 POPCL  15     -16.214 -12.303   9.622  1.00  0.00      L11  C
ATOM   4271  H7X POPCL  15     -17.018 -13.111   9.612  1.00  0.00      L11  H
ATOM   4272  H7Y POPCL  15     -16.716 -11.326   9.678  1.00  0.00      L11  H
ATOM   4273  C38 POPCL  15     -15.397 -12.323   8.243  1.00  0.00      L11  C
ATOM   4274  H8X POPCL  15     -15.182 -11.336   7.939  1.00  0.00      L11  H
ATOM   4275  H8Y POPCL  15     -14.430 -12.930   8.467  1.00  0.00      L11  H
ATOM   4276  C39 POPCL  15     -16.114 -13.141   7.115  1.00  0.00      L11  C
ATOM   4277  H9X POPCL  15     -15.900 -14.258   7.174  1.00  0.00      L11  H
ATOM   4278  H9Y POPCL  15     -17.163 -12.928   7.237  1.00  0.00      L11  H
ATOM   4279 C310 POPCL  15     -15.709 -12.739   5.760  1.00  0.00      L11  C
ATOM   4280 H10X POPCL  15     -16.016 -11.642   5.631  1.00  0.00      L11  H
ATOM   4281 H10Y POPCL  15     -14.603 -12.655   5.694  1.00  0.00      L11  H
ATOM   4282 C311 POPCL  15     -16.077 -13.674   4.675  1.00  0.00      L11  C
ATOM   4283 H11X POPCL  15     -15.718 -14.765   4.759  1.00  0.00      L11  H
ATOM   4284 H11Y POPCL  15     -17.240 -13.784   4.711  1.00  0.00      L11  H
ATOM   4285 C312 POPCL  15     -15.636 -13.125   3.266  1.00  0.00      L11  C
ATOM   4286 H12X POPCL  15     -15.965 -12.081   3.294  1.00  0.00      L11  H
ATOM   4287 H12Y POPCL  15     -14.493 -13.179   3.154  1.00  0.00      L11  H
ATOM   4288 C313 POPCL  15     -16.240 -13.799   2.115  1.00  0.00      L11  C
ATOM   4289 H13X POPCL  15     -16.266 -14.901   2.348  1.00  0.00      L11  H
ATOM   4290 H13Y POPCL  15     -17.363 -13.554   1.933  1.00  0.00      L11  H
ATOM   4291 C314 POPCL  15     -15.573 -13.378   0.777  1.00  0.00      L11  C
ATOM   4292 H14X POPCL  15     -15.501 -12.255   0.795  1.00  0.00      L11  H
ATOM   4293 H14Y POPCL  15     -14.489 -13.777   0.524  1.00  0.00      L11  H
ATOM   4294 C315 POPCL  15     -16.422 -13.763  -0.506  1.00  0.00      L11  C
ATOM   4295 H15X POPCL  15     -16.701 -14.803  -0.278  1.00  0.00      L11  H
ATOM   4296 H15Y POPCL  15     -17.341 -13.173  -0.733  1.00  0.00      L11  H
ATOM   4297 C316 POPCL  15     -15.601 -13.733  -1.796  1.00  0.00      L11  C
ATOM   4298 H16X POPCL  15     -14.564 -14.175  -1.681  1.00  0.00      L11  H
ATOM   4299 H16Y POPCL  15     -16.077 -14.392  -2.505  1.00  0.00      L11  H
ATOM   4300 H16Z POPCL  15     -15.544 -12.718  -2.196  1.00  0.00      L11  H
ATOM   4301  N   POPCL  18      -7.739  13.895  22.776  1.00  0.00      L11  N
ATOM   4302  C12 POPCL  18      -7.737  13.160  21.504  1.00  0.00      L11  C
ATOM   4303  C13 POPCL  18      -6.522  13.232  23.507  1.00  0.00      L11  C
ATOM   4304  C14 POPCL  18      -7.458  15.351  22.531  1.00  0.00      L11  C
ATOM   4305  C15 POPCL  18      -9.044  13.748  23.579  1.00  0.00      L11  C
ATOM   4306 H12A POPCL  18      -6.686  13.229  21.300  1.00  0.00      L11  H
ATOM   4307 H12B POPCL  18      -8.237  13.662  20.680  1.00  0.00      L11  H
ATOM   4308 H13A POPCL  18      -5.662  13.032  22.847  1.00  0.00      L11  H
ATOM   4309 H13B POPCL  18      -6.734  12.304  23.952  1.00  0.00      L11  H
ATOM   4310 H13C POPCL  18      -6.073  13.908  24.266  1.00  0.00      L11  H
ATOM   4311 H14A POPCL  18      -8.095  15.847  21.876  1.00  0.00      L11  H
ATOM   4312 H14B POPCL  18      -6.463  15.357  22.069  1.00  0.00      L11  H
ATOM   4313 H14C POPCL  18      -7.445  15.849  23.476  1.00  0.00      L11  H
ATOM   4314 H15A POPCL  18      -9.812  14.262  23.071  1.00  0.00      L11  H
ATOM   4315 H15B POPCL  18      -9.403  12.731  23.632  1.00  0.00      L11  H
ATOM   4316 H15C POPCL  18      -9.031  14.247  24.547  1.00  0.00      L11  H
ATOM   4317  C11 POPCL  18      -8.023  11.581  21.483  1.00  0.00      L11  C
ATOM   4318 H11A POPCL  18      -8.217  11.080  22.448  1.00  0.00      L11  H
ATOM   4319 H11B POPCL  18      -8.860  11.349  20.878  1.00  0.00      L11  H
ATOM   4320  P   POPCL  18      -5.453  11.122  21.075  1.00  0.00      L11  P
ATOM   4321  O13 POPCL  18      -5.087  10.362  22.245  1.00  0.00      L11  O
ATOM   4322  O14 POPCL  18      -5.003  12.529  21.086  1.00  0.00      L11  O
ATOM   4323  O12 POPCL  18      -6.952  10.932  20.759  1.00  0.00      L11  O
ATOM   4324  O11 POPCL  18      -4.725  10.473  19.808  1.00  0.00      L11  O
ATOM   4325  C1  POPCL  18      -4.959  10.877  18.479  1.00  0.00      L11  C
ATOM   4326  HA  POPCL  18      -5.759  11.613  18.390  1.00  0.00      L11  H
ATOM   4327  HB  POPCL  18      -4.079  11.327  18.010  1.00  0.00      L11  H
ATOM   4328  C2  POPCL  18      -5.363   9.677  17.550  1.00  0.00      L11  C
ATOM   4329  HS  POPCL  18      -4.548   8.976  17.449  1.00  0.00      L11  H
ATOM   4330  O21 POPCL  18      -5.475  10.236  16.209  1.00  0.00      L11  O
ATOM   4331  C21 POPCL  18      -5.720   9.470  15.154  1.00  0.00      L11  C
ATOM   4332  O22 POPCL  18      -5.739   8.258  15.135  1.00  0.00      L11  O
ATOM   4333  C22 POPCL  18      -5.658  10.285  13.876  1.00  0.00      L11  C
ATOM   4334  H2R POPCL  18      -6.420  11.112  13.938  1.00  0.00      L11  H
ATOM   4335  H2S POPCL  18      -4.629  10.703  13.835  1.00  0.00      L11  H
ATOM   4336  C3  POPCL  18      -6.595   8.951  18.181  1.00  0.00      L11  C
ATOM   4337  HX  POPCL  18      -6.512   7.945  17.764  1.00  0.00      L11  H
ATOM   4338  HY  POPCL  18      -6.437   8.804  19.348  1.00  0.00      L11  H
ATOM   4339  O31 POPCL  18      -7.863   9.599  17.959  1.00  0.00      L11  O
ATOM   4340  C31 POPCL  18      -8.999   9.316  18.708  1.00  0.00      L11  C
ATOM   4341  O32 POPCL  18      -9.100   8.548  19.613  1.00  0.00      L11  O
ATOM   4342  C32 POPCL  18     -10.121  10.267  18.266  1.00  0.00      L11  C
ATOM   4343  H2X POPCL  18     -10.842  10.216  19.124  1.00  0.00      L11  H
ATOM   4344  H2Y POPCL  18      -9.759  11.323  18.159  1.00  0.00      L11  H
ATOM   4345  C23 POPCL  18      -5.840   9.324  12.648  1.00  0.00      L11  C
ATOM   4346  H3R POPCL  18      -5.105   8.443  12.554  1.00  0.00      L11  H
ATOM   4347  H3S POPCL  18      -6.811   8.762  12.741  1.00  0.00      L11  H
ATOM   4348  C24 POPCL  18      -5.969  10.099  11.317  1.00  0.00      L11  C
ATOM   4349  H4R POPCL  18      -6.876  10.808  11.361  1.00  0.00      L11  H
ATOM   4350  H4S POPCL  18      -5.043  10.783  11.151  1.00  0.00      L11  H
ATOM   4351  C25 POPCL  18      -6.224   9.144  10.182  1.00  0.00      L11  C
ATOM   4352  H5R POPCL  18      -5.517   8.304  10.103  1.00  0.00      L11  H
ATOM   4353  H5S POPCL  18      -7.295   8.706  10.254  1.00  0.00      L11  H
ATOM   4354  C26 POPCL  18      -6.269   9.980   8.905  1.00  0.00      L11  C
ATOM   4355  H6R POPCL  18      -6.883  10.856   9.025  1.00  0.00      L11  H
ATOM   4356  H6S POPCL  18      -5.250  10.388   8.762  1.00  0.00      L11  H
ATOM   4357  C27 POPCL  18      -6.683   9.349   7.583  1.00  0.00      L11  C
ATOM   4358  H7R POPCL  18      -6.123   8.404   7.496  1.00  0.00      L11  H
ATOM   4359  H7S POPCL  18      -7.773   9.250   7.642  1.00  0.00      L11  H
ATOM   4360  C28 POPCL  18      -6.276  10.196   6.377  1.00  0.00      L11  C
ATOM   4361  H8R POPCL  18      -6.876  11.121   6.342  1.00  0.00      L11  H
ATOM   4362  H8S POPCL  18      -5.271  10.511   6.479  1.00  0.00      L11  H
ATOM   4363  C29 POPCL  18      -6.373   9.390   5.087  1.00  0.00      L11  C
ATOM   4364  H91 POPCL  18      -6.337   8.288   5.354  1.00  0.00      L11  H
ATOM   4365 C210 POPCL  18      -6.347   9.825   3.845  1.00  0.00      L11  C
ATOM   4366 H101 POPCL  18      -6.434   9.032   3.042  1.00  0.00      L11  H
ATOM   4367 C211 POPCL  18      -6.104  11.333   3.489  1.00  0.00      L11  C
ATOM   4368 H11R POPCL  18      -6.400  11.973   4.320  1.00  0.00      L11  H
ATOM   4369 H11S POPCL  18      -4.972  11.436   3.426  1.00  0.00      L11  H
ATOM   4370 C212 POPCL  18      -6.811  11.890   2.307  1.00  0.00      L11  C
ATOM   4371 H12R POPCL  18      -7.950  11.833   2.419  1.00  0.00      L11  H
ATOM   4372 H12S POPCL  18      -6.479  12.902   2.267  1.00  0.00      L11  H
ATOM   4373 C213 POPCL  18      -6.440  11.155   0.948  1.00  0.00      L11  C
ATOM   4374 H13R POPCL  18      -5.334  10.908   1.086  1.00  0.00      L11  H
ATOM   4375 H13S POPCL  18      -6.939  10.161   0.874  1.00  0.00      L11  H
ATOM   4376 C214 POPCL  18      -6.831  11.822  -0.386  1.00  0.00      L11  C
ATOM   4377 H14R POPCL  18      -7.950  11.799  -0.481  1.00  0.00      L11  H
ATOM   4378 H14S POPCL  18      -6.524  12.918  -0.307  1.00  0.00      L11  H
ATOM   4379 C215 POPCL  18      -6.162  11.214  -1.631  1.00  0.00      L11  C
ATOM   4380 H15R POPCL  18      -5.077  11.133  -1.525  1.00  0.00      L11  H
ATOM   4381 H15S POPCL  18      -6.476  10.139  -1.594  1.00  0.00      L11  H
ATOM   4382 C216 POPCL  18      -6.724  11.907  -2.816  1.00  0.00      L11  C
ATOM   4383 H16R POPCL  18      -7.798  11.957  -2.789  1.00  0.00      L11  H
ATOM   4384 H16S POPCL  18      -6.379  12.981  -2.820  1.00  0.00      L11  H
ATOM   4385 C217 POPCL  18      -6.347  11.197  -4.163  1.00  0.00      L11  C
ATOM   4386 H17R POPCL  18      -5.340  11.260  -4.361  1.00  0.00      L11  H
ATOM   4387 H17S POPCL  18      -6.686  10.133  -4.242  1.00  0.00      L11  H
ATOM   4388 C218 POPCL  18      -7.046  11.921  -5.392  1.00  0.00      L11  C
ATOM   4389 H18R POPCL  18      -6.461  11.795  -6.407  1.00  0.00      L11  H
ATOM   4390 H18S POPCL  18      -8.111  11.610  -5.421  1.00  0.00      L11  H
ATOM   4391 H18T POPCL  18      -7.193  12.989  -5.288  1.00  0.00      L11  H
ATOM   4392  C33 POPCL  18     -10.761   9.695  16.957  1.00  0.00      L11  C
ATOM   4393  H3X POPCL  18     -10.939   8.608  16.978  1.00  0.00      L11  H
ATOM   4394  H3Y POPCL  18     -11.679  10.332  16.827  1.00  0.00      L11  H
ATOM   4395  C34 POPCL  18      -9.916   9.966  15.752  1.00  0.00      L11  C
ATOM   4396  H4X POPCL  18      -9.593  11.110  15.814  1.00  0.00      L11  H
ATOM   4397  H4Y POPCL  18      -9.049   9.264  15.659  1.00  0.00      L11  H
ATOM   4398  C35 POPCL  18     -10.720   9.712  14.475  1.00  0.00      L11  C
ATOM   4399  H5X POPCL  18     -11.005   8.640  14.430  1.00  0.00      L11  H
ATOM   4400  H5Y POPCL  18     -11.664  10.355  14.438  1.00  0.00      L11  H
ATOM   4401  C36 POPCL  18      -9.831  10.024  13.173  1.00  0.00      L11  C
ATOM   4402  H6X POPCL  18      -9.249  10.971  13.325  1.00  0.00      L11  H
ATOM   4403  H6Y POPCL  18      -9.167   9.166  13.070  1.00  0.00      L11  H
ATOM   4404  C37 POPCL  18     -10.733  10.282  11.933  1.00  0.00      L11  C
ATOM   4405  H7X POPCL  18     -11.256   9.293  11.665  1.00  0.00      L11  H
ATOM   4406  H7Y POPCL  18     -11.495  11.014  12.226  1.00  0.00      L11  H
ATOM   4407  C38 POPCL  18      -9.888  10.780  10.746  1.00  0.00      L11  C
ATOM   4408  H8X POPCL  18      -9.304  11.695  11.020  1.00  0.00      L11  H
ATOM   4409  H8Y POPCL  18      -9.284   9.985  10.207  1.00  0.00      L11  H
ATOM   4410  C39 POPCL  18     -10.776  11.298   9.646  1.00  0.00      L11  C
ATOM   4411  H9X POPCL  18     -11.558  10.510   9.507  1.00  0.00      L11  H
ATOM   4412  H9Y POPCL  18     -11.463  12.197   9.888  1.00  0.00      L11  H
ATOM   4413 C310 POPCL  18      -9.882  11.716   8.469  1.00  0.00      L11  C
ATOM   4414 H10X POPCL  18      -9.159  12.449   8.831  1.00  0.00      L11  H
ATOM   4415 H10Y POPCL  18      -9.323  10.868   8.184  1.00  0.00      L11  H
ATOM   4416 C311 POPCL  18     -10.694  12.025   7.220  1.00  0.00      L11  C
ATOM   4417 H11X POPCL  18     -11.198  11.068   6.875  1.00  0.00      L11  H
ATOM   4418 H11Y POPCL  18     -11.567  12.692   7.539  1.00  0.00      L11  H
ATOM   4419 C312 POPCL  18      -9.841  12.620   6.099  1.00  0.00      L11  C
ATOM   4420 H12X POPCL  18      -9.394  13.531   6.559  1.00  0.00      L11  H
ATOM   4421 H12Y POPCL  18      -9.036  11.917   5.742  1.00  0.00      L11  H
ATOM   4422 C313 POPCL  18     -10.677  13.087   4.857  1.00  0.00      L11  C
ATOM   4423 H13X POPCL  18     -11.052  12.155   4.406  1.00  0.00      L11  H
ATOM   4424 H13Y POPCL  18     -11.491  13.638   5.218  1.00  0.00      L11  H
ATOM   4425 C314 POPCL  18      -9.727  13.920   3.887  1.00  0.00      L11  C
ATOM   4426 H14X POPCL  18      -9.354  14.907   4.238  1.00  0.00      L11  H
ATOM   4427 H14Y POPCL  18      -8.881  13.231   3.753  1.00  0.00      L11  H
ATOM   4428 C315 POPCL  18     -10.410  14.068   2.438  1.00  0.00      L11  C
ATOM   4429 H15X POPCL  18     -10.756  13.013   2.309  1.00  0.00      L11  H
ATOM   4430 H15Y POPCL  18     -11.337  14.771   2.610  1.00  0.00      L11  H
ATOM   4431 C316 POPCL  18      -9.466  14.580   1.391  1.00  0.00      L11  C
ATOM   4432 H16X POPCL  18      -8.755  13.741   1.077  1.00  0.00      L11  H
ATOM   4433 H16Y POPCL  18      -9.997  14.852   0.464  1.00  0.00      L11  H
ATOM   4434 H16Z POPCL  18      -8.831  15.400   1.811  1.00  0.00      L11  H
ATOM   4435  N   POPCL  19      -1.504 -31.043  17.434  1.00  0.00      L11  N
ATOM   4436  C12 POPCL  19      -0.893 -32.120  16.581  1.00  0.00      L11  C
ATOM   4437  C13 POPCL  19      -2.375 -31.568  18.466  1.00  0.00      L11  C
ATOM   4438  C14 POPCL  19      -0.430 -30.234  18.134  1.00  0.00      L11  C
ATOM   4439  C15 POPCL  19      -2.377 -30.201  16.545  1.00  0.00      L11  C
ATOM   4440 H12A POPCL  19      -0.487 -32.850  17.304  1.00  0.00      L11  H
ATOM   4441 H12B POPCL  19      -0.013 -31.765  16.083  1.00  0.00      L11  H
ATOM   4442 H13A POPCL  19      -1.852 -32.298  19.022  1.00  0.00      L11  H
ATOM   4443 H13B POPCL  19      -3.083 -32.308  17.908  1.00  0.00      L11  H
ATOM   4444 H13C POPCL  19      -2.824 -30.892  19.121  1.00  0.00      L11  H
ATOM   4445 H14A POPCL  19       0.078 -29.664  17.421  1.00  0.00      L11  H
ATOM   4446 H14B POPCL  19       0.192 -30.924  18.642  1.00  0.00      L11  H
ATOM   4447 H14C POPCL  19      -1.051 -29.570  18.845  1.00  0.00      L11  H
ATOM   4448 H15A POPCL  19      -1.801 -29.852  15.685  1.00  0.00      L11  H
ATOM   4449 H15B POPCL  19      -3.196 -30.742  16.150  1.00  0.00      L11  H
ATOM   4450 H15C POPCL  19      -2.858 -29.392  17.010  1.00  0.00      L11  H
ATOM   4451  C11 POPCL  19      -1.759 -32.822  15.474  1.00  0.00      L11  C
ATOM   4452 H11A POPCL  19      -2.078 -32.027  14.704  1.00  0.00      L11  H
ATOM   4453 H11B POPCL  19      -1.150 -33.597  14.948  1.00  0.00      L11  H
ATOM   4454  P   POPCL  19      -4.411 -33.234  15.747  1.00  0.00      L11  P
ATOM   4455  O13 POPCL  19      -4.985 -32.805  17.022  1.00  0.00      L11  O
ATOM   4456  O14 POPCL  19      -4.820 -34.428  15.083  1.00  0.00      L11  O
ATOM   4457  O12 POPCL  19      -2.900 -33.447  15.981  1.00  0.00      L11  O
ATOM   4458  O11 POPCL  19      -4.450 -32.056  14.710  1.00  0.00      L11  O
ATOM   4459  C1  POPCL  19      -4.249 -32.126  13.289  1.00  0.00      L11  C
ATOM   4460  HA  POPCL  19      -3.150 -32.174  13.001  1.00  0.00      L11  H
ATOM   4461  HB  POPCL  19      -4.727 -33.092  12.882  1.00  0.00      L11  H
ATOM   4462  C2  POPCL  19      -4.921 -31.006  12.487  1.00  0.00      L11  C
ATOM   4463  HS  POPCL  19      -6.023 -31.192  12.526  1.00  0.00      L11  H
ATOM   4464  O21 POPCL  19      -4.310 -31.083  11.165  1.00  0.00      L11  O
ATOM   4465  C21 POPCL  19      -4.843 -31.726  10.235  1.00  0.00      L11  C
ATOM   4466  O22 POPCL  19      -5.860 -32.453  10.283  1.00  0.00      L11  O
ATOM   4467  C22 POPCL  19      -4.004 -31.425   8.924  1.00  0.00      L11  C
ATOM   4468  H2R POPCL  19      -4.004 -30.318   8.782  1.00  0.00      L11  H
ATOM   4469  H2S POPCL  19      -2.906 -31.627   9.113  1.00  0.00      L11  H
ATOM   4470  C3  POPCL  19      -4.633 -29.556  13.036  1.00  0.00      L11  C
ATOM   4471  HX  POPCL  19      -5.236 -28.839  12.369  1.00  0.00      L11  H
ATOM   4472  HY  POPCL  19      -4.956 -29.535  14.078  1.00  0.00      L11  H
ATOM   4473  O31 POPCL  19      -3.299 -29.237  12.953  1.00  0.00      L11  O
ATOM   4474  C31 POPCL  19      -3.048 -28.112  13.563  1.00  0.00      L11  C
ATOM   4475  O32 POPCL  19      -3.857 -27.328  14.025  1.00  0.00      L11  O
ATOM   4476  C32 POPCL  19      -1.587 -27.791  13.615  1.00  0.00      L11  C
ATOM   4477  H2X POPCL  19      -1.328 -27.356  14.602  1.00  0.00      L11  H
ATOM   4478  H2Y POPCL  19      -0.978 -28.716  13.698  1.00  0.00      L11  H
ATOM   4479  C23 POPCL  19      -4.405 -32.159   7.608  1.00  0.00      L11  C
ATOM   4480  H3R POPCL  19      -4.150 -33.205   7.788  1.00  0.00      L11  H
ATOM   4481  H3S POPCL  19      -5.518 -31.905   7.402  1.00  0.00      L11  H
ATOM   4482  C24 POPCL  19      -3.722 -31.660   6.350  1.00  0.00      L11  C
ATOM   4483  H4R POPCL  19      -3.563 -30.585   6.314  1.00  0.00      L11  H
ATOM   4484  H4S POPCL  19      -2.727 -32.132   6.305  1.00  0.00      L11  H
ATOM   4485  C25 POPCL  19      -4.575 -31.959   5.060  1.00  0.00      L11  C
ATOM   4486  H5R POPCL  19      -4.413 -33.001   4.809  1.00  0.00      L11  H
ATOM   4487  H5S POPCL  19      -5.686 -31.826   5.256  1.00  0.00      L11  H
ATOM   4488  C26 POPCL  19      -4.257 -30.998   3.914  1.00  0.00      L11  C
ATOM   4489  H6R POPCL  19      -4.627 -29.983   4.283  1.00  0.00      L11  H
ATOM   4490  H6S POPCL  19      -3.165 -30.948   3.794  1.00  0.00      L11  H
ATOM   4491  C27 POPCL  19      -5.108 -31.349   2.653  1.00  0.00      L11  C
ATOM   4492  H7R POPCL  19      -5.099 -32.439   2.528  1.00  0.00      L11  H
ATOM   4493  H7S POPCL  19      -6.133 -31.146   2.946  1.00  0.00      L11  H
ATOM   4494  C28 POPCL  19      -4.675 -30.432   1.398  1.00  0.00      L11  C
ATOM   4495  H8R POPCL  19      -4.970 -29.350   1.781  1.00  0.00      L11  H
ATOM   4496  H8S POPCL  19      -3.573 -30.750   1.371  1.00  0.00      L11  H
ATOM   4497  C29 POPCL  19      -5.264 -30.643  -0.012  1.00  0.00      L11  C
ATOM   4498  H91 POPCL  19      -6.281 -31.031  -0.091  1.00  0.00      L11  H
ATOM   4499 C210 POPCL  19      -4.579 -30.395  -1.110  1.00  0.00      L11  C
ATOM   4500 H101 POPCL  19      -5.103 -30.648  -2.053  1.00  0.00      L11  H
ATOM   4501 C211 POPCL  19      -3.177 -29.890  -1.215  1.00  0.00      L11  C
ATOM   4502 H11R POPCL  19      -2.938 -29.256  -0.319  1.00  0.00      L11  H
ATOM   4503 H11S POPCL  19      -2.596 -30.842  -1.143  1.00  0.00      L11  H
ATOM   4504 C212 POPCL  19      -2.855 -29.174  -2.522  1.00  0.00      L11  C
ATOM   4505 H12R POPCL  19      -3.500 -28.348  -2.706  1.00  0.00      L11  H
ATOM   4506 H12S POPCL  19      -1.791 -28.813  -2.350  1.00  0.00      L11  H
ATOM   4507 C213 POPCL  19      -2.592 -30.031  -3.774  1.00  0.00      L11  C
ATOM   4508 H13R POPCL  19      -1.878 -30.911  -3.468  1.00  0.00      L11  H
ATOM   4509 H13S POPCL  19      -3.525 -30.475  -4.151  1.00  0.00      L11  H
ATOM   4510 C214 POPCL  19      -1.986 -29.167  -4.933  1.00  0.00      L11  C
ATOM   4511 H14R POPCL  19      -2.661 -28.300  -5.180  1.00  0.00      L11  H
ATOM   4512 H14S POPCL  19      -0.936 -28.753  -4.737  1.00  0.00      L11  H
ATOM   4513 C215 POPCL  19      -1.890 -29.982  -6.248  1.00  0.00      L11  C
ATOM   4514 H15R POPCL  19      -1.110 -30.795  -6.144  1.00  0.00      L11  H
ATOM   4515 H15S POPCL  19      -2.843 -30.524  -6.362  1.00  0.00      L11  H
ATOM   4516 C216 POPCL  19      -1.395 -29.116  -7.463  1.00  0.00      L11  C
ATOM   4517 H16R POPCL  19      -1.845 -28.148  -7.438  1.00  0.00      L11  H
ATOM   4518 H16S POPCL  19      -0.350 -28.857  -7.282  1.00  0.00      L11  H
ATOM   4519 C217 POPCL  19      -1.649 -29.738  -8.836  1.00  0.00      L11  C
ATOM   4520 H17R POPCL  19      -1.201 -30.778  -8.900  1.00  0.00      L11  H
ATOM   4521 H17S POPCL  19      -2.725 -29.790  -8.899  1.00  0.00      L11  H
ATOM   4522 C218 POPCL  19      -1.121 -28.947 -10.071  1.00  0.00      L11  C
ATOM   4523 H18R POPCL  19      -1.557 -29.465 -10.985  1.00  0.00      L11  H
ATOM   4524 H18S POPCL  19      -1.392 -27.845 -10.070  1.00  0.00      L11  H
ATOM   4525 H18T POPCL  19      -0.051 -28.938 -10.197  1.00  0.00      L11  H
ATOM   4526  C33 POPCL  19      -1.110 -26.846  12.460  1.00  0.00      L11  C
ATOM   4527  H3X POPCL  19      -1.607 -25.819  12.529  1.00  0.00      L11  H
ATOM   4528  H3Y POPCL  19       0.021 -26.716  12.489  1.00  0.00      L11  H
ATOM   4529  C34 POPCL  19      -1.417 -27.526  11.087  1.00  0.00      L11  C
ATOM   4530  H4X POPCL  19      -0.959 -28.467  11.156  1.00  0.00      L11  H
ATOM   4531  H4Y POPCL  19      -2.505 -27.739  11.030  1.00  0.00      L11  H
ATOM   4532  C35 POPCL  19      -0.930 -26.819   9.828  1.00  0.00      L11  C
ATOM   4533  H5X POPCL  19      -1.036 -25.748  10.003  1.00  0.00      L11  H
ATOM   4534  H5Y POPCL  19       0.155 -26.915   9.707  1.00  0.00      L11  H
ATOM   4535  C36 POPCL  19      -1.729 -27.173   8.512  1.00  0.00      L11  C
ATOM   4536  H6X POPCL  19      -1.419 -28.189   8.186  1.00  0.00      L11  H
ATOM   4537  H6Y POPCL  19      -2.860 -27.073   8.742  1.00  0.00      L11  H
ATOM   4538  C37 POPCL  19      -1.426 -26.257   7.278  1.00  0.00      L11  C
ATOM   4539  H7X POPCL  19      -1.828 -25.268   7.398  1.00  0.00      L11  H
ATOM   4540  H7Y POPCL  19      -0.314 -26.171   7.261  1.00  0.00      L11  H
ATOM   4541  C38 POPCL  19      -1.810 -26.907   5.912  1.00  0.00      L11  C
ATOM   4542  H8X POPCL  19      -1.499 -28.017   5.781  1.00  0.00      L11  H
ATOM   4543  H8Y POPCL  19      -2.937 -26.958   5.904  1.00  0.00      L11  H
ATOM   4544  C39 POPCL  19      -1.313 -26.092   4.750  1.00  0.00      L11  C
ATOM   4545  H9X POPCL  19      -1.829 -25.093   4.767  1.00  0.00      L11  H
ATOM   4546  H9Y POPCL  19      -0.204 -25.979   4.787  1.00  0.00      L11  H
ATOM   4547 C310 POPCL  19      -1.765 -26.735   3.376  1.00  0.00      L11  C
ATOM   4548 H10X POPCL  19      -1.534 -27.832   3.431  1.00  0.00      L11  H
ATOM   4549 H10Y POPCL  19      -2.884 -26.556   3.318  1.00  0.00      L11  H
ATOM   4550 C311 POPCL  19      -1.109 -26.040   2.163  1.00  0.00      L11  C
ATOM   4551 H11X POPCL  19      -1.538 -25.067   2.164  1.00  0.00      L11  H
ATOM   4552 H11Y POPCL  19      -0.006 -25.984   2.364  1.00  0.00      L11  H
ATOM   4553 C312 POPCL  19      -1.273 -26.751   0.819  1.00  0.00      L11  C
ATOM   4554 H12X POPCL  19      -0.744 -27.745   0.883  1.00  0.00      L11  H
ATOM   4555 H12Y POPCL  19      -2.365 -27.026   0.489  1.00  0.00      L11  H
ATOM   4556 C313 POPCL  19      -0.752 -25.841  -0.260  1.00  0.00      L11  C
ATOM   4557 H13X POPCL  19      -1.457 -24.983  -0.295  1.00  0.00      L11  H
ATOM   4558 H13Y POPCL  19       0.234 -25.459  -0.018  1.00  0.00      L11  H
ATOM   4559 C314 POPCL  19      -0.812 -26.328  -1.693  1.00  0.00      L11  C
ATOM   4560 H14X POPCL  19      -0.310 -27.263  -1.852  1.00  0.00      L11  H
ATOM   4561 H14Y POPCL  19      -1.890 -26.580  -1.823  1.00  0.00      L11  H
ATOM   4562 C315 POPCL  19      -0.391 -25.201  -2.598  1.00  0.00      L11  C
ATOM   4563 H15X POPCL  19      -0.775 -24.203  -2.243  1.00  0.00      L11  H
ATOM   4564 H15Y POPCL  19       0.792 -25.120  -2.502  1.00  0.00      L11  H
ATOM   4565 C316 POPCL  19      -0.680 -25.438  -4.055  1.00  0.00      L11  C
ATOM   4566 H16X POPCL  19      -1.761 -25.560  -4.131  1.00  0.00      L11  H
ATOM   4567 H16Y POPCL  19      -0.488 -24.547  -4.621  1.00  0.00      L11  H
ATOM   4568 H16Z POPCL  19      -0.222 -26.335  -4.512  1.00  0.00      L11  H
ATOM   4569  N   POPCL  20       2.792 -21.257  21.803  1.00  0.00      L11  N
ATOM   4570  C12 POPCL  20       3.377 -20.761  20.445  1.00  0.00      L11  C
ATOM   4571  C13 POPCL  20       2.733 -22.821  21.862  1.00  0.00      L11  C
ATOM   4572  C14 POPCL  20       3.685 -20.692  22.867  1.00  0.00      L11  C
ATOM   4573  C15 POPCL  20       1.378 -20.762  21.981  1.00  0.00      L11  C
ATOM   4574 H12A POPCL  20       4.422 -21.020  20.417  1.00  0.00      L11  H
ATOM   4575 H12B POPCL  20       3.356 -19.666  20.390  1.00  0.00      L11  H
ATOM   4576 H13A POPCL  20       3.778 -23.177  21.878  1.00  0.00      L11  H
ATOM   4577 H13B POPCL  20       2.247 -23.296  21.096  1.00  0.00      L11  H
ATOM   4578 H13C POPCL  20       2.450 -23.135  22.892  1.00  0.00      L11  H
ATOM   4579 H14A POPCL  20       3.973 -19.645  22.642  1.00  0.00      L11  H
ATOM   4580 H14B POPCL  20       4.719 -21.152  22.906  1.00  0.00      L11  H
ATOM   4581 H14C POPCL  20       3.323 -20.717  23.853  1.00  0.00      L11  H
ATOM   4582 H15A POPCL  20       1.328 -19.674  21.757  1.00  0.00      L11  H
ATOM   4583 H15B POPCL  20       0.589 -21.354  21.553  1.00  0.00      L11  H
ATOM   4584 H15C POPCL  20       1.118 -20.864  23.040  1.00  0.00      L11  H
ATOM   4585  C11 POPCL  20       2.825 -21.348  19.123  1.00  0.00      L11  C
ATOM   4586 H11A POPCL  20       1.695 -21.512  19.228  1.00  0.00      L11  H
ATOM   4587 H11B POPCL  20       3.058 -20.546  18.363  1.00  0.00      L11  H
ATOM   4588  P   POPCL  20       2.975 -23.899  18.268  1.00  0.00      L11  P
ATOM   4589  O13 POPCL  20       2.456 -24.701  19.441  1.00  0.00      L11  O
ATOM   4590  O14 POPCL  20       4.060 -24.530  17.470  1.00  0.00      L11  O
ATOM   4591  O12 POPCL  20       3.491 -22.518  18.814  1.00  0.00      L11  O
ATOM   4592  O11 POPCL  20       1.713 -23.543  17.418  1.00  0.00      L11  O
ATOM   4593  C1  POPCL  20       1.914 -22.809  16.213  1.00  0.00      L11  C
ATOM   4594  HA  POPCL  20       2.590 -21.961  16.341  1.00  0.00      L11  H
ATOM   4595  HB  POPCL  20       2.356 -23.502  15.455  1.00  0.00      L11  H
ATOM   4596  C2  POPCL  20       0.499 -22.357  15.722  1.00  0.00      L11  C
ATOM   4597  HS  POPCL  20      -0.128 -23.274  15.694  1.00  0.00      L11  H
ATOM   4598  O21 POPCL  20       0.521 -21.771  14.349  1.00  0.00      L11  O
ATOM   4599  C21 POPCL  20       0.057 -22.527  13.335  1.00  0.00      L11  C
ATOM   4600  O22 POPCL  20      -0.533 -23.572  13.457  1.00  0.00      L11  O
ATOM   4601  C22 POPCL  20       0.348 -21.842  11.986  1.00  0.00      L11  C
ATOM   4602  H2R POPCL  20      -0.278 -20.916  11.880  1.00  0.00      L11  H
ATOM   4603  H2S POPCL  20       1.358 -21.513  11.951  1.00  0.00      L11  H
ATOM   4604  C3  POPCL  20      -0.061 -21.387  16.749  1.00  0.00      L11  C
ATOM   4605  HX  POPCL  20      -1.063 -21.168  16.385  1.00  0.00      L11  H
ATOM   4606  HY  POPCL  20      -0.103 -21.742  17.798  1.00  0.00      L11  H
ATOM   4607  O31 POPCL  20       0.794 -20.206  16.777  1.00  0.00      L11  O
ATOM   4608  C31 POPCL  20       0.373 -19.066  16.187  1.00  0.00      L11  C
ATOM   4609  O32 POPCL  20      -0.773 -18.847  15.807  1.00  0.00      L11  O
ATOM   4610  C32 POPCL  20       1.496 -17.959  16.052  1.00  0.00      L11  C
ATOM   4611  H2X POPCL  20       0.970 -17.070  15.853  1.00  0.00      L11  H
ATOM   4612  H2Y POPCL  20       1.899 -17.809  17.062  1.00  0.00      L11  H
ATOM   4613  C23 POPCL  20      -0.021 -22.659  10.784  1.00  0.00      L11  C
ATOM   4614  H3R POPCL  20       0.385 -23.721  10.876  1.00  0.00      L11  H
ATOM   4615  H3S POPCL  20      -1.127 -22.731  10.700  1.00  0.00      L11  H
ATOM   4616  C24 POPCL  20       0.496 -21.996   9.514  1.00  0.00      L11  C
ATOM   4617  H4R POPCL  20       0.075 -20.979   9.463  1.00  0.00      L11  H
ATOM   4618  H4S POPCL  20       1.597 -21.896   9.479  1.00  0.00      L11  H
ATOM   4619  C25 POPCL  20      -0.104 -22.746   8.324  1.00  0.00      L11  C
ATOM   4620  H5R POPCL  20       0.004 -23.852   8.399  1.00  0.00      L11  H
ATOM   4621  H5S POPCL  20      -1.210 -22.570   8.359  1.00  0.00      L11  H
ATOM   4622  C26 POPCL  20       0.511 -22.375   7.053  1.00  0.00      L11  C
ATOM   4623  H6R POPCL  20       0.603 -21.314   6.838  1.00  0.00      L11  H
ATOM   4624  H6S POPCL  20       1.605 -22.809   6.924  1.00  0.00      L11  H
ATOM   4625  C27 POPCL  20      -0.101 -22.958   5.748  1.00  0.00      L11  C
ATOM   4626  H7R POPCL  20       0.029 -24.073   5.848  1.00  0.00      L11  H
ATOM   4627  H7S POPCL  20      -1.217 -22.768   5.623  1.00  0.00      L11  H
ATOM   4628  C28 POPCL  20       0.573 -22.413   4.499  1.00  0.00      L11  C
ATOM   4629  H8R POPCL  20       0.386 -21.286   4.532  1.00  0.00      L11  H
ATOM   4630  H8S POPCL  20       1.645 -22.500   4.486  1.00  0.00      L11  H
ATOM   4631  C29 POPCL  20      -0.068 -22.925   3.181  1.00  0.00      L11  C
ATOM   4632  H91 POPCL  20      -1.024 -23.374   3.250  1.00  0.00      L11  H
ATOM   4633 C210 POPCL  20       0.464 -22.813   1.959  1.00  0.00      L11  C
ATOM   4634 H101 POPCL  20       0.002 -23.160   1.030  1.00  0.00      L11  H
ATOM   4635 C211 POPCL  20       1.800 -22.145   1.699  1.00  0.00      L11  C
ATOM   4636 H11R POPCL  20       2.136 -21.509   2.589  1.00  0.00      L11  H
ATOM   4637 H11S POPCL  20       2.483 -22.998   1.570  1.00  0.00      L11  H
ATOM   4638 C212 POPCL  20       1.863 -21.366   0.339  1.00  0.00      L11  C
ATOM   4639 H12R POPCL  20       1.069 -20.606   0.290  1.00  0.00      L11  H
ATOM   4640 H12S POPCL  20       2.812 -20.758   0.255  1.00  0.00      L11  H
ATOM   4641 C213 POPCL  20       1.876 -22.304  -0.855  1.00  0.00      L11  C
ATOM   4642 H13R POPCL  20       2.604 -23.191  -0.606  1.00  0.00      L11  H
ATOM   4643 H13S POPCL  20       0.837 -22.639  -1.002  1.00  0.00      L11  H
ATOM   4644 C214 POPCL  20       2.219 -21.648  -2.243  1.00  0.00      L11  C
ATOM   4645 H14R POPCL  20       1.674 -20.633  -2.262  1.00  0.00      L11  H
ATOM   4646 H14S POPCL  20       3.251 -21.304  -2.177  1.00  0.00      L11  H
ATOM   4647 C215 POPCL  20       2.035 -22.503  -3.469  1.00  0.00      L11  C
ATOM   4648 H15R POPCL  20       2.662 -23.394  -3.325  1.00  0.00      L11  H
ATOM   4649 H15S POPCL  20       0.955 -22.804  -3.470  1.00  0.00      L11  H
ATOM   4650 C216 POPCL  20       2.375 -21.922  -4.881  1.00  0.00      L11  C
ATOM   4651 H16R POPCL  20       1.746 -21.035  -5.120  1.00  0.00      L11  H
ATOM   4652 H16S POPCL  20       3.492 -21.729  -4.913  1.00  0.00      L11  H
ATOM   4653 C217 POPCL  20       2.049 -22.975  -5.955  1.00  0.00      L11  C
ATOM   4654 H17R POPCL  20       2.698 -23.911  -5.795  1.00  0.00      L11  H
ATOM   4655 H17S POPCL  20       1.062 -23.390  -5.847  1.00  0.00      L11  H
ATOM   4656 C218 POPCL  20       2.344 -22.434  -7.343  1.00  0.00      L11  C
ATOM   4657 H18R POPCL  20       2.001 -23.216  -8.125  1.00  0.00      L11  H
ATOM   4658 H18S POPCL  20       1.771 -21.477  -7.450  1.00  0.00      L11  H
ATOM   4659 H18T POPCL  20       3.414 -22.360  -7.443  1.00  0.00      L11  H
ATOM   4660  C33 POPCL  20       2.506 -18.235  14.909  1.00  0.00      L11  C
ATOM   4661  H3X POPCL  20       3.366 -17.489  14.870  1.00  0.00      L11  H
ATOM   4662  H3Y POPCL  20       2.964 -19.226  14.975  1.00  0.00      L11  H
ATOM   4663  C34 POPCL  20       1.885 -18.223  13.512  1.00  0.00      L11  C
ATOM   4664  H4X POPCL  20       0.992 -18.963  13.444  1.00  0.00      L11  H
ATOM   4665  H4Y POPCL  20       1.367 -17.274  13.361  1.00  0.00      L11  H
ATOM   4666  C35 POPCL  20       2.826 -18.509  12.342  1.00  0.00      L11  C
ATOM   4667  H5X POPCL  20       3.788 -17.846  12.368  1.00  0.00      L11  H
ATOM   4668  H5Y POPCL  20       3.148 -19.570  12.397  1.00  0.00      L11  H
ATOM   4669  C36 POPCL  20       2.163 -18.230  10.931  1.00  0.00      L11  C
ATOM   4670  H6X POPCL  20       1.302 -18.983  10.899  1.00  0.00      L11  H
ATOM   4671  H6Y POPCL  20       1.645 -17.203  10.908  1.00  0.00      L11  H
ATOM   4672  C37 POPCL  20       3.062 -18.801   9.766  1.00  0.00      L11  C
ATOM   4673  H7X POPCL  20       4.041 -18.281   9.609  1.00  0.00      L11  H
ATOM   4674  H7Y POPCL  20       3.377 -19.864   9.999  1.00  0.00      L11  H
ATOM   4675  C38 POPCL  20       2.370 -18.662   8.376  1.00  0.00      L11  C
ATOM   4676  H8X POPCL  20       1.443 -19.260   8.417  1.00  0.00      L11  H
ATOM   4677  H8Y POPCL  20       2.065 -17.619   8.111  1.00  0.00      L11  H
ATOM   4678  C39 POPCL  20       3.252 -19.104   7.196  1.00  0.00      L11  C
ATOM   4679  H9X POPCL  20       4.073 -18.367   7.210  1.00  0.00      L11  H
ATOM   4680  H9Y POPCL  20       3.713 -20.109   7.561  1.00  0.00      L11  H
ATOM   4681 C310 POPCL  20       2.624 -19.182   5.830  1.00  0.00      L11  C
ATOM   4682 H10X POPCL  20       3.094 -19.946   5.186  1.00  0.00      L11  H
ATOM   4683 H10Y POPCL  20       1.597 -19.429   5.839  1.00  0.00      L11  H
ATOM   4684 C311 POPCL  20       2.830 -17.971   4.976  1.00  0.00      L11  C
ATOM   4685 H11X POPCL  20       2.504 -17.046   5.528  1.00  0.00      L11  H
ATOM   4686 H11Y POPCL  20       3.919 -17.896   4.907  1.00  0.00      L11  H
ATOM   4687 C312 POPCL  20       2.148 -18.217   3.598  1.00  0.00      L11  C
ATOM   4688 H12X POPCL  20       2.600 -19.226   3.229  1.00  0.00      L11  H
ATOM   4689 H12Y POPCL  20       1.105 -18.424   3.771  1.00  0.00      L11  H
ATOM   4690 C313 POPCL  20       2.463 -17.083   2.670  1.00  0.00      L11  C
ATOM   4691 H13X POPCL  20       1.950 -16.081   2.904  1.00  0.00      L11  H
ATOM   4692 H13Y POPCL  20       3.586 -16.895   2.704  1.00  0.00      L11  H
ATOM   4693 C314 POPCL  20       2.026 -17.370   1.281  1.00  0.00      L11  C
ATOM   4694 H14X POPCL  20       2.398 -18.432   1.068  1.00  0.00      L11  H
ATOM   4695 H14Y POPCL  20       0.927 -17.275   1.217  1.00  0.00      L11  H
ATOM   4696 C315 POPCL  20       2.637 -16.397   0.275  1.00  0.00      L11  C
ATOM   4697 H15X POPCL  20       2.620 -15.362   0.512  1.00  0.00      L11  H
ATOM   4698 H15Y POPCL  20       3.678 -16.670   0.293  1.00  0.00      L11  H
ATOM   4699 C316 POPCL  20       2.125 -16.572  -1.158  1.00  0.00      L11  C
ATOM   4700 H16X POPCL  20       1.209 -16.035  -1.297  1.00  0.00      L11  H
ATOM   4701 H16Y POPCL  20       2.810 -15.975  -1.814  1.00  0.00      L11  H
ATOM   4702 H16Z POPCL  20       2.102 -17.598  -1.654  1.00  0.00      L11  H
ATOM   4703  N   POPCL  25       5.389 -26.819  20.239  1.00  0.00      L11  N
ATOM   4704  C12 POPCL  25       6.078 -26.096  19.090  1.00  0.00      L11  C
ATOM   4705  C13 POPCL  25       6.279 -27.732  21.029  1.00  0.00      L11  C
ATOM   4706  C14 POPCL  25       4.753 -25.821  21.135  1.00  0.00      L11  C
ATOM   4707  C15 POPCL  25       4.298 -27.641  19.573  1.00  0.00      L11  C
ATOM   4708 H12A POPCL  25       6.889 -25.653  19.545  1.00  0.00      L11  H
ATOM   4709 H12B POPCL  25       5.289 -25.402  18.746  1.00  0.00      L11  H
ATOM   4710 H13A POPCL  25       6.975 -27.159  21.702  1.00  0.00      L11  H
ATOM   4711 H13B POPCL  25       6.939 -28.250  20.352  1.00  0.00      L11  H
ATOM   4712 H13C POPCL  25       5.744 -28.570  21.428  1.00  0.00      L11  H
ATOM   4713 H14A POPCL  25       4.042 -25.186  20.582  1.00  0.00      L11  H
ATOM   4714 H14B POPCL  25       4.197 -26.113  22.001  1.00  0.00      L11  H
ATOM   4715 H14C POPCL  25       5.564 -25.134  21.550  1.00  0.00      L11  H
ATOM   4716 H15A POPCL  25       3.617 -26.915  19.158  1.00  0.00      L11  H
ATOM   4717 H15B POPCL  25       4.737 -28.332  18.908  1.00  0.00      L11  H
ATOM   4718 H15C POPCL  25       3.807 -28.239  20.349  1.00  0.00      L11  H
ATOM   4719  C11 POPCL  25       6.690 -26.867  17.881  1.00  0.00      L11  C
ATOM   4720 H11A POPCL  25       5.847 -27.364  17.311  1.00  0.00      L11  H
ATOM   4721 H11B POPCL  25       7.062 -26.161  17.151  1.00  0.00      L11  H
ATOM   4722  P   POPCL  25       7.710 -29.290  17.964  1.00  0.00      L11  P
ATOM   4723  O13 POPCL  25       6.709 -29.900  18.912  1.00  0.00      L11  O
ATOM   4724  O14 POPCL  25       9.121 -29.831  18.129  1.00  0.00      L11  O
ATOM   4725  O12 POPCL  25       7.741 -27.752  18.224  1.00  0.00      L11  O
ATOM   4726  O11 POPCL  25       7.111 -29.538  16.543  1.00  0.00      L11  O
ATOM   4727  C1  POPCL  25       7.574 -28.995  15.402  1.00  0.00      L11  C
ATOM   4728  HA  POPCL  25       7.761 -27.885  15.546  1.00  0.00      L11  H
ATOM   4729  HB  POPCL  25       8.541 -29.494  15.105  1.00  0.00      L11  H
ATOM   4730  C2  POPCL  25       6.601 -29.229  14.209  1.00  0.00      L11  C
ATOM   4731  HS  POPCL  25       6.667 -30.409  14.118  1.00  0.00      L11  H
ATOM   4732  O21 POPCL  25       7.082 -28.595  12.986  1.00  0.00      L11  O
ATOM   4733  C21 POPCL  25       6.804 -29.233  11.897  1.00  0.00      L11  C
ATOM   4734  O22 POPCL  25       6.172 -30.308  11.798  1.00  0.00      L11  O
ATOM   4735  C22 POPCL  25       7.364 -28.344  10.767  1.00  0.00      L11  C
ATOM   4736  H2R POPCL  25       6.824 -27.353  10.615  1.00  0.00      L11  H
ATOM   4737  H2S POPCL  25       8.380 -28.236  10.833  1.00  0.00      L11  H
ATOM   4738  C3  POPCL  25       5.073 -28.930  14.469  1.00  0.00      L11  C
ATOM   4739  HX  POPCL  25       4.466 -29.489  13.711  1.00  0.00      L11  H
ATOM   4740  HY  POPCL  25       4.857 -29.302  15.515  1.00  0.00      L11  H
ATOM   4741  O31 POPCL  25       4.942 -27.495  14.507  1.00  0.00      L11  O
ATOM   4742  C31 POPCL  25       3.770 -27.034  14.234  1.00  0.00      L11  C
ATOM   4743  O32 POPCL  25       2.781 -27.763  14.116  1.00  0.00      L11  O
ATOM   4744  C32 POPCL  25       3.772 -25.548  14.106  1.00  0.00      L11  C
ATOM   4745  H2X POPCL  25       3.087 -25.214  14.952  1.00  0.00      L11  H
ATOM   4746  H2Y POPCL  25       4.759 -25.171  14.442  1.00  0.00      L11  H
ATOM   4747  C23 POPCL  25       7.055 -29.140   9.450  1.00  0.00      L11  C
ATOM   4748  H3R POPCL  25       7.550 -30.204   9.504  1.00  0.00      L11  H
ATOM   4749  H3S POPCL  25       5.960 -29.255   9.303  1.00  0.00      L11  H
ATOM   4750  C24 POPCL  25       7.537 -28.354   8.238  1.00  0.00      L11  C
ATOM   4751  H4R POPCL  25       7.081 -27.390   8.265  1.00  0.00      L11  H
ATOM   4752  H4S POPCL  25       8.663 -28.120   8.386  1.00  0.00      L11  H
ATOM   4753  C25 POPCL  25       7.161 -29.133   7.043  1.00  0.00      L11  C
ATOM   4754  H5R POPCL  25       7.832 -30.025   6.900  1.00  0.00      L11  H
ATOM   4755  H5S POPCL  25       6.090 -29.525   7.029  1.00  0.00      L11  H
ATOM   4756  C26 POPCL  25       7.307 -28.302   5.768  1.00  0.00      L11  C
ATOM   4757  H6R POPCL  25       6.489 -27.496   5.602  1.00  0.00      L11  H
ATOM   4758  H6S POPCL  25       8.277 -27.911   5.663  1.00  0.00      L11  H
ATOM   4759  C27 POPCL  25       7.163 -29.356   4.629  1.00  0.00      L11  C
ATOM   4760  H7R POPCL  25       8.007 -30.090   4.741  1.00  0.00      L11  H
ATOM   4761  H7S POPCL  25       6.153 -29.900   4.724  1.00  0.00      L11  H
ATOM   4762  C28 POPCL  25       7.263 -28.729   3.214  1.00  0.00      L11  C
ATOM   4763  H8R POPCL  25       6.517 -27.873   3.197  1.00  0.00      L11  H
ATOM   4764  H8S POPCL  25       8.190 -28.185   3.019  1.00  0.00      L11  H
ATOM   4765  C29 POPCL  25       6.861 -29.662   2.047  1.00  0.00      L11  C
ATOM   4766  H91 POPCL  25       5.936 -30.270   2.207  1.00  0.00      L11  H
ATOM   4767 C210 POPCL  25       7.544 -29.789   0.870  1.00  0.00      L11  C
ATOM   4768 H101 POPCL  25       7.155 -30.584   0.077  1.00  0.00      L11  H
ATOM   4769 C211 POPCL  25       8.800 -29.111   0.336  1.00  0.00      L11  C
ATOM   4770 H11R POPCL  25       9.358 -28.509   1.182  1.00  0.00      L11  H
ATOM   4771 H11S POPCL  25       9.506 -29.856  -0.017  1.00  0.00      L11  H
ATOM   4772 C212 POPCL  25       8.569 -28.095  -0.804  1.00  0.00      L11  C
ATOM   4773 H12R POPCL  25       7.752 -27.408  -0.525  1.00  0.00      L11  H
ATOM   4774 H12S POPCL  25       9.495 -27.423  -0.779  1.00  0.00      L11  H
ATOM   4775 C213 POPCL  25       8.352 -28.812  -2.077  1.00  0.00      L11  C
ATOM   4776 H13R POPCL  25       9.278 -29.281  -2.352  1.00  0.00      L11  H
ATOM   4777 H13S POPCL  25       7.489 -29.517  -1.954  1.00  0.00      L11  H
ATOM   4778 C214 POPCL  25       8.110 -27.962  -3.298  1.00  0.00      L11  C
ATOM   4779 H14R POPCL  25       7.163 -27.366  -3.152  1.00  0.00      L11  H
ATOM   4780 H14S POPCL  25       8.938 -27.318  -3.341  1.00  0.00      L11  H
ATOM   4781 C215 POPCL  25       7.925 -28.736  -4.655  1.00  0.00      L11  C
ATOM   4782 H15R POPCL  25       8.710 -29.514  -4.923  1.00  0.00      L11  H
ATOM   4783 H15S POPCL  25       6.908 -29.249  -4.444  1.00  0.00      L11  H
ATOM   4784 C216 POPCL  25       7.711 -27.742  -5.799  1.00  0.00      L11  C
ATOM   4785 H16R POPCL  25       6.749 -27.213  -5.625  1.00  0.00      L11  H
ATOM   4786 H16S POPCL  25       8.578 -26.969  -5.840  1.00  0.00      L11  H
ATOM   4787 C217 POPCL  25       7.375 -28.480  -7.099  1.00  0.00      L11  C
ATOM   4788 H17R POPCL  25       8.189 -29.126  -7.455  1.00  0.00      L11  H
ATOM   4789 H17S POPCL  25       6.496 -29.164  -6.916  1.00  0.00      L11  H
ATOM   4790 C218 POPCL  25       7.003 -27.558  -8.295  1.00  0.00      L11  C
ATOM   4791 H18R POPCL  25       6.145 -28.005  -8.908  1.00  0.00      L11  H
ATOM   4792 H18S POPCL  25       6.563 -26.642  -7.875  1.00  0.00      L11  H
ATOM   4793 H18T POPCL  25       7.833 -27.391  -9.033  1.00  0.00      L11  H
ATOM   4794  C33 POPCL  25       3.304 -24.957  12.723  1.00  0.00      L11  C
ATOM   4795  H3X POPCL  25       2.262 -25.457  12.532  1.00  0.00      L11  H
ATOM   4796  H3Y POPCL  25       3.184 -23.846  12.841  1.00  0.00      L11  H
ATOM   4797  C34 POPCL  25       4.305 -25.402  11.584  1.00  0.00      L11  C
ATOM   4798  H4X POPCL  25       5.300 -25.084  11.899  1.00  0.00      L11  H
ATOM   4799  H4Y POPCL  25       4.310 -26.480  11.616  1.00  0.00      L11  H
ATOM   4800  C35 POPCL  25       3.955 -24.746  10.225  1.00  0.00      L11  C
ATOM   4801  H5X POPCL  25       2.921 -25.077  10.046  1.00  0.00      L11  H
ATOM   4802  H5Y POPCL  25       3.962 -23.660  10.470  1.00  0.00      L11  H
ATOM   4803  C36 POPCL  25       4.756 -25.032   9.013  1.00  0.00      L11  C
ATOM   4804  H6X POPCL  25       5.839 -25.052   9.251  1.00  0.00      L11  H
ATOM   4805  H6Y POPCL  25       4.537 -26.025   8.555  1.00  0.00      L11  H
ATOM   4806  C37 POPCL  25       4.445 -23.947   7.896  1.00  0.00      L11  C
ATOM   4807  H7X POPCL  25       3.306 -23.960   7.673  1.00  0.00      L11  H
ATOM   4808  H7Y POPCL  25       4.657 -22.904   8.248  1.00  0.00      L11  H
ATOM   4809  C38 POPCL  25       5.151 -24.293   6.553  1.00  0.00      L11  C
ATOM   4810  H8X POPCL  25       6.187 -24.550   6.849  1.00  0.00      L11  H
ATOM   4811  H8Y POPCL  25       4.727 -25.221   6.314  1.00  0.00      L11  H
ATOM   4812  C39 POPCL  25       4.936 -23.363   5.381  1.00  0.00      L11  C
ATOM   4813  H9X POPCL  25       3.824 -23.093   5.482  1.00  0.00      L11  H
ATOM   4814  H9Y POPCL  25       5.601 -22.443   5.437  1.00  0.00      L11  H
ATOM   4815 C310 POPCL  25       5.128 -24.155   4.030  1.00  0.00      L11  C
ATOM   4816 H10X POPCL  25       6.006 -24.869   4.164  1.00  0.00      L11  H
ATOM   4817 H10Y POPCL  25       4.272 -24.887   3.890  1.00  0.00      L11  H
ATOM   4818 C311 POPCL  25       5.219 -23.373   2.762  1.00  0.00      L11  C
ATOM   4819 H11X POPCL  25       4.397 -22.596   2.666  1.00  0.00      L11  H
ATOM   4820 H11Y POPCL  25       6.164 -22.836   2.744  1.00  0.00      L11  H
ATOM   4821 C312 POPCL  25       5.260 -24.230   1.430  1.00  0.00      L11  C
ATOM   4822 H12X POPCL  25       5.830 -25.209   1.607  1.00  0.00      L11  H
ATOM   4823 H12Y POPCL  25       4.220 -24.555   1.202  1.00  0.00      L11  H
ATOM   4824 C313 POPCL  25       5.731 -23.441   0.185  1.00  0.00      L11  C
ATOM   4825 H13X POPCL  25       4.925 -22.722   0.018  1.00  0.00      L11  H
ATOM   4826 H13Y POPCL  25       6.677 -22.842   0.478  1.00  0.00      L11  H
ATOM   4827 C314 POPCL  25       6.178 -24.284  -0.973  1.00  0.00      L11  C
ATOM   4828 H14X POPCL  25       7.250 -24.564  -0.901  1.00  0.00      L11  H
ATOM   4829 H14Y POPCL  25       5.609 -25.233  -0.998  1.00  0.00      L11  H
ATOM   4830 C315 POPCL  25       5.994 -23.501  -2.273  1.00  0.00      L11  C
ATOM   4831 H15X POPCL  25       4.954 -23.142  -2.372  1.00  0.00      L11  H
ATOM   4832 H15Y POPCL  25       6.666 -22.570  -2.198  1.00  0.00      L11  H
ATOM   4833 C316 POPCL  25       6.418 -24.259  -3.501  1.00  0.00      L11  C
ATOM   4834 H16X POPCL  25       5.943 -25.248  -3.636  1.00  0.00      L11  H
ATOM   4835 H16Y POPCL  25       6.485 -23.650  -4.419  1.00  0.00      L11  H
ATOM   4836 H16Z POPCL  25       7.459 -24.509  -3.348  1.00  0.00      L11  H
ATOM   4837  N   POPCL  26      10.501 -24.211  22.730  1.00  0.00      L11  N
ATOM   4838  C12 POPCL  26       9.686 -25.141  21.781  1.00  0.00      L11  C
ATOM   4839  C13 POPCL  26       9.777 -23.939  24.004  1.00  0.00      L11  C
ATOM   4840  C14 POPCL  26      11.800 -24.932  23.082  1.00  0.00      L11  C
ATOM   4841  C15 POPCL  26      10.844 -22.919  22.105  1.00  0.00      L11  C
ATOM   4842 H12A POPCL  26       9.168 -25.926  22.389  1.00  0.00      L11  H
ATOM   4843 H12B POPCL  26      10.346 -25.538  21.060  1.00  0.00      L11  H
ATOM   4844 H13A POPCL  26       9.656 -24.863  24.496  1.00  0.00      L11  H
ATOM   4845 H13B POPCL  26       8.818 -23.494  23.809  1.00  0.00      L11  H
ATOM   4846 H13C POPCL  26      10.222 -23.197  24.528  1.00  0.00      L11  H
ATOM   4847 H14A POPCL  26      12.374 -25.308  22.232  1.00  0.00      L11  H
ATOM   4848 H14B POPCL  26      11.725 -25.749  23.850  1.00  0.00      L11  H
ATOM   4849 H14C POPCL  26      12.465 -24.312  23.637  1.00  0.00      L11  H
ATOM   4850 H15A POPCL  26      11.240 -23.125  21.069  1.00  0.00      L11  H
ATOM   4851 H15B POPCL  26       9.927 -22.320  22.060  1.00  0.00      L11  H
ATOM   4852 H15C POPCL  26      11.508 -22.331  22.605  1.00  0.00      L11  H
ATOM   4853  C11 POPCL  26       8.602 -24.337  20.960  1.00  0.00      L11  C
ATOM   4854 H11A POPCL  26       8.990 -23.401  20.433  1.00  0.00      L11  H
ATOM   4855 H11B POPCL  26       8.351 -25.012  20.080  1.00  0.00      L11  H
ATOM   4856  P   POPCL  26       6.749 -22.720  22.081  1.00  0.00      L11  P
ATOM   4857  O13 POPCL  26       7.833 -21.834  22.642  1.00  0.00      L11  O
ATOM   4858  O14 POPCL  26       5.536 -22.876  22.920  1.00  0.00      L11  O
ATOM   4859  O12 POPCL  26       7.413 -24.134  21.784  1.00  0.00      L11  O
ATOM   4860  O11 POPCL  26       6.262 -22.075  20.708  1.00  0.00      L11  O
ATOM   4861  C1  POPCL  26       6.609 -22.391  19.358  1.00  0.00      L11  C
ATOM   4862  HA  POPCL  26       7.643 -22.653  19.227  1.00  0.00      L11  H
ATOM   4863  HB  POPCL  26       5.895 -23.186  19.022  1.00  0.00      L11  H
ATOM   4864  C2  POPCL  26       6.478 -21.220  18.321  1.00  0.00      L11  C
ATOM   4865  HS  POPCL  26       5.439 -20.783  18.381  1.00  0.00      L11  H
ATOM   4866  O21 POPCL  26       6.726 -21.697  17.054  1.00  0.00      L11  O
ATOM   4867  C21 POPCL  26       6.039 -21.336  16.003  1.00  0.00      L11  C
ATOM   4868  O22 POPCL  26       5.323 -20.356  15.960  1.00  0.00      L11  O
ATOM   4869  C22 POPCL  26       6.390 -22.191  14.801  1.00  0.00      L11  C
ATOM   4870  H2R POPCL  26       7.480 -22.290  14.918  1.00  0.00      L11  H
ATOM   4871  H2S POPCL  26       5.838 -23.202  14.725  1.00  0.00      L11  H
ATOM   4872  C3  POPCL  26       7.344 -19.972  18.559  1.00  0.00      L11  C
ATOM   4873  HX  POPCL  26       7.002 -19.233  17.778  1.00  0.00      L11  H
ATOM   4874  HY  POPCL  26       7.091 -19.622  19.601  1.00  0.00      L11  H
ATOM   4875  O31 POPCL  26       8.743 -20.270  18.495  1.00  0.00      L11  O
ATOM   4876  C31 POPCL  26       9.532 -19.184  18.245  1.00  0.00      L11  C
ATOM   4877  O32 POPCL  26       9.232 -18.041  18.425  1.00  0.00      L11  O
ATOM   4878  C32 POPCL  26      10.913 -19.651  17.834  1.00  0.00      L11  C
ATOM   4879  H2X POPCL  26      11.629 -19.554  18.703  1.00  0.00      L11  H
ATOM   4880  H2Y POPCL  26      11.063 -20.679  17.464  1.00  0.00      L11  H
ATOM   4881  C23 POPCL  26       6.172 -21.430  13.468  1.00  0.00      L11  C
ATOM   4882  H3R POPCL  26       5.091 -21.601  13.096  1.00  0.00      L11  H
ATOM   4883  H3S POPCL  26       6.285 -20.327  13.580  1.00  0.00      L11  H
ATOM   4884  C24 POPCL  26       7.075 -22.057  12.459  1.00  0.00      L11  C
ATOM   4885  H4R POPCL  26       8.088 -22.263  12.848  1.00  0.00      L11  H
ATOM   4886  H4S POPCL  26       6.670 -22.991  12.232  1.00  0.00      L11  H
ATOM   4887  C25 POPCL  26       7.170 -21.357  11.128  1.00  0.00      L11  C
ATOM   4888  H5R POPCL  26       6.149 -21.410  10.575  1.00  0.00      L11  H
ATOM   4889  H5S POPCL  26       7.584 -20.355  11.247  1.00  0.00      L11  H
ATOM   4890  C26 POPCL  26       8.152 -22.159  10.200  1.00  0.00      L11  C
ATOM   4891  H6R POPCL  26       9.215 -21.970  10.557  1.00  0.00      L11  H
ATOM   4892  H6S POPCL  26       7.973 -23.229  10.263  1.00  0.00      L11  H
ATOM   4893  C27 POPCL  26       7.997 -21.517   8.807  1.00  0.00      L11  C
ATOM   4894  H7R POPCL  26       7.055 -21.631   8.355  1.00  0.00      L11  H
ATOM   4895  H7S POPCL  26       8.027 -20.417   8.981  1.00  0.00      L11  H
ATOM   4896  C28 POPCL  26       9.015 -22.028   7.746  1.00  0.00      L11  C
ATOM   4897  H8R POPCL  26       9.917 -22.121   8.434  1.00  0.00      L11  H
ATOM   4898  H8S POPCL  26       8.695 -23.051   7.422  1.00  0.00      L11  H
ATOM   4899  C29 POPCL  26       9.244 -21.037   6.592  1.00  0.00      L11  C
ATOM   4900  H91 POPCL  26       9.615 -20.052   6.977  1.00  0.00      L11  H
ATOM   4901 C210 POPCL  26       9.104 -21.269   5.241  1.00  0.00      L11  C
ATOM   4902 H101 POPCL  26       9.162 -20.407   4.506  1.00  0.00      L11  H
ATOM   4903 C211 POPCL  26       8.742 -22.590   4.642  1.00  0.00      L11  C
ATOM   4904 H11R POPCL  26       8.658 -23.464   5.367  1.00  0.00      L11  H
ATOM   4905 H11S POPCL  26       7.795 -22.395   4.128  1.00  0.00      L11  H
ATOM   4906 C212 POPCL  26       9.852 -22.904   3.653  1.00  0.00      L11  C
ATOM   4907 H12R POPCL  26      10.879 -22.662   3.987  1.00  0.00      L11  H
ATOM   4908 H12S POPCL  26       9.787 -23.980   3.495  1.00  0.00      L11  H
ATOM   4909 C213 POPCL  26       9.599 -22.137   2.385  1.00  0.00      L11  C
ATOM   4910 H13R POPCL  26       8.657 -22.531   2.119  1.00  0.00      L11  H
ATOM   4911 H13S POPCL  26       9.548 -21.007   2.463  1.00  0.00      L11  H
ATOM   4912 C214 POPCL  26      10.553 -22.498   1.289  1.00  0.00      L11  C
ATOM   4913 H14R POPCL  26      11.543 -22.125   1.601  1.00  0.00      L11  H
ATOM   4914 H14S POPCL  26      10.627 -23.609   1.076  1.00  0.00      L11  H
ATOM   4915 C215 POPCL  26      10.228 -21.814  -0.029  1.00  0.00      L11  C
ATOM   4916 H15R POPCL  26       9.187 -22.264  -0.345  1.00  0.00      L11  H
ATOM   4917 H15S POPCL  26      10.218 -20.703   0.248  1.00  0.00      L11  H
ATOM   4918 C216 POPCL  26      11.178 -22.019  -1.213  1.00  0.00      L11  C
ATOM   4919 H16R POPCL  26      12.278 -21.749  -0.939  1.00  0.00      L11  H
ATOM   4920 H16S POPCL  26      11.207 -23.053  -1.420  1.00  0.00      L11  H
ATOM   4921 C217 POPCL  26      10.893 -21.250  -2.468  1.00  0.00      L11  C
ATOM   4922 H17R POPCL  26       9.812 -21.352  -2.665  1.00  0.00      L11  H
ATOM   4923 H17S POPCL  26      11.123 -20.175  -2.230  1.00  0.00      L11  H
ATOM   4924 C218 POPCL  26      11.820 -21.638  -3.613  1.00  0.00      L11  C
ATOM   4925 H18R POPCL  26      11.414 -21.322  -4.585  1.00  0.00      L11  H
ATOM   4926 H18S POPCL  26      12.804 -21.131  -3.492  1.00  0.00      L11  H
ATOM   4927 H18T POPCL  26      12.003 -22.664  -3.632  1.00  0.00      L11  H
ATOM   4928  C33 POPCL  26      11.448 -18.746  16.651  1.00  0.00      L11  C
ATOM   4929  H3X POPCL  26      11.330 -17.669  17.000  1.00  0.00      L11  H
ATOM   4930  H3Y POPCL  26      12.456 -18.892  16.441  1.00  0.00      L11  H
ATOM   4931  C34 POPCL  26      10.726 -19.104  15.350  1.00  0.00      L11  C
ATOM   4932  H4X POPCL  26      10.702 -20.139  15.362  1.00  0.00      L11  H
ATOM   4933  H4Y POPCL  26       9.645 -18.803  15.389  1.00  0.00      L11  H
ATOM   4934  C35 POPCL  26      11.183 -18.561  13.974  1.00  0.00      L11  C
ATOM   4935  H5X POPCL  26      10.960 -17.475  13.860  1.00  0.00      L11  H
ATOM   4936  H5Y POPCL  26      12.284 -18.664  14.024  1.00  0.00      L11  H
ATOM   4937  C36 POPCL  26      10.892 -19.424  12.694  1.00  0.00      L11  C
ATOM   4938  H6X POPCL  26      11.181 -20.502  12.891  1.00  0.00      L11  H
ATOM   4939  H6Y POPCL  26       9.789 -19.454  12.467  1.00  0.00      L11  H
ATOM   4940  C37 POPCL  26      11.771 -18.975  11.582  1.00  0.00      L11  C
ATOM   4941  H7X POPCL  26      11.596 -17.846  11.356  1.00  0.00      L11  H
ATOM   4942  H7Y POPCL  26      12.824 -18.959  12.031  1.00  0.00      L11  H
ATOM   4943  C38 POPCL  26      11.674 -19.839  10.338  1.00  0.00      L11  C
ATOM   4944  H8X POPCL  26      11.836 -20.923  10.573  1.00  0.00      L11  H
ATOM   4945  H8Y POPCL  26      10.632 -19.679   9.923  1.00  0.00      L11  H
ATOM   4946  C39 POPCL  26      12.702 -19.306   9.276  1.00  0.00      L11  C
ATOM   4947  H9X POPCL  26      12.526 -18.242   9.046  1.00  0.00      L11  H
ATOM   4948  H9Y POPCL  26      13.800 -19.313   9.743  1.00  0.00      L11  H
ATOM   4949 C310 POPCL  26      12.678 -20.065   7.959  1.00  0.00      L11  C
ATOM   4950 H10X POPCL  26      12.789 -21.116   8.228  1.00  0.00      L11  H
ATOM   4951 H10Y POPCL  26      11.660 -19.761   7.552  1.00  0.00      L11  H
ATOM   4952 C311 POPCL  26      13.682 -19.569   6.964  1.00  0.00      L11  C
ATOM   4953 H11X POPCL  26      13.858 -18.422   7.119  1.00  0.00      L11  H
ATOM   4954 H11Y POPCL  26      14.735 -20.056   7.058  1.00  0.00      L11  H
ATOM   4955 C312 POPCL  26      13.210 -19.949   5.517  1.00  0.00      L11  C
ATOM   4956 H12X POPCL  26      12.694 -20.903   5.594  1.00  0.00      L11  H
ATOM   4957 H12Y POPCL  26      12.419 -19.209   5.265  1.00  0.00      L11  H
ATOM   4958 C313 POPCL  26      14.314 -20.167   4.421  1.00  0.00      L11  C
ATOM   4959 H13X POPCL  26      15.025 -19.322   4.453  1.00  0.00      L11  H
ATOM   4960 H13Y POPCL  26      14.715 -21.158   4.612  1.00  0.00      L11  H
ATOM   4961 C314 POPCL  26      13.772 -20.171   2.988  1.00  0.00      L11  C
ATOM   4962 H14X POPCL  26      13.142 -21.084   2.933  1.00  0.00      L11  H
ATOM   4963 H14Y POPCL  26      13.076 -19.326   2.934  1.00  0.00      L11  H
ATOM   4964 C315 POPCL  26      14.812 -20.033   1.859  1.00  0.00      L11  C
ATOM   4965 H15X POPCL  26      15.079 -18.942   1.998  1.00  0.00      L11  H
ATOM   4966 H15Y POPCL  26      15.739 -20.673   2.073  1.00  0.00      L11  H
ATOM   4967 C316 POPCL  26      14.325 -20.474   0.464  1.00  0.00      L11  C
ATOM   4968 H16X POPCL  26      13.537 -19.913   0.007  1.00  0.00      L11  H
ATOM   4969 H16Y POPCL  26      15.079 -20.450  -0.321  1.00  0.00      L11  H
ATOM   4970 H16Z POPCL  26      13.971 -21.510   0.495  1.00  0.00      L11  H
ATOM   4971  N   POPCL  28      11.577  -4.486  22.646  1.00  0.00      L11  N
ATOM   4972  C12 POPCL  28      11.748  -4.616  21.095  1.00  0.00      L11  C
ATOM   4973  C13 POPCL  28      12.371  -5.522  23.386  1.00  0.00      L11  C
ATOM   4974  C14 POPCL  28      12.100  -3.105  23.079  1.00  0.00      L11  C
ATOM   4975  C15 POPCL  28      10.072  -4.585  22.812  1.00  0.00      L11  C
ATOM   4976 H12A POPCL  28      12.752  -4.619  20.871  1.00  0.00      L11  H
ATOM   4977 H12B POPCL  28      11.314  -3.733  20.642  1.00  0.00      L11  H
ATOM   4978 H13A POPCL  28      13.418  -5.363  23.220  1.00  0.00      L11  H
ATOM   4979 H13B POPCL  28      12.216  -6.555  22.989  1.00  0.00      L11  H
ATOM   4980 H13C POPCL  28      12.217  -5.543  24.438  1.00  0.00      L11  H
ATOM   4981 H14A POPCL  28      11.439  -2.268  22.873  1.00  0.00      L11  H
ATOM   4982 H14B POPCL  28      13.094  -2.964  22.622  1.00  0.00      L11  H
ATOM   4983 H14C POPCL  28      12.177  -3.148  24.163  1.00  0.00      L11  H
ATOM   4984 H15A POPCL  28       9.487  -3.881  22.239  1.00  0.00      L11  H
ATOM   4985 H15B POPCL  28       9.778  -5.620  22.512  1.00  0.00      L11  H
ATOM   4986 H15C POPCL  28       9.793  -4.347  23.808  1.00  0.00      L11  H
ATOM   4987  C11 POPCL  28      11.147  -5.771  20.275  1.00  0.00      L11  C
ATOM   4988 H11A POPCL  28      10.025  -5.647  20.242  1.00  0.00      L11  H
ATOM   4989 H11B POPCL  28      11.451  -5.577  19.204  1.00  0.00      L11  H
ATOM   4990  P   POPCL  28      10.754  -8.184  21.191  1.00  0.00      L11  P
ATOM   4991  O13 POPCL  28       9.904  -7.577  22.300  1.00  0.00      L11  O
ATOM   4992  O14 POPCL  28      11.596  -9.306  21.598  1.00  0.00      L11  O
ATOM   4993  O12 POPCL  28      11.707  -6.988  20.731  1.00  0.00      L11  O
ATOM   4994  O11 POPCL  28       9.897  -8.640  19.981  1.00  0.00      L11  O
ATOM   4995  C1  POPCL  28      10.344  -8.547  18.570  1.00  0.00      L11  C
ATOM   4996  HA  POPCL  28      10.780  -7.623  18.329  1.00  0.00      L11  H
ATOM   4997  HB  POPCL  28      10.993  -9.428  18.380  1.00  0.00      L11  H
ATOM   4998  C2  POPCL  28       9.072  -8.693  17.642  1.00  0.00      L11  C
ATOM   4999  HS  POPCL  28       8.573  -9.735  17.757  1.00  0.00      L11  H
ATOM   5000  O21 POPCL  28       9.524  -8.450  16.281  1.00  0.00      L11  O
ATOM   5001  C21 POPCL  28       8.544  -8.584  15.371  1.00  0.00      L11  C
ATOM   5002  O22 POPCL  28       7.564  -9.295  15.396  1.00  0.00      L11  O
ATOM   5003  C22 POPCL  28       8.743  -7.619  14.195  1.00  0.00      L11  C
ATOM   5004  H2R POPCL  28       7.756  -7.450  13.706  1.00  0.00      L11  H
ATOM   5005  H2S POPCL  28       9.188  -6.715  14.577  1.00  0.00      L11  H
ATOM   5006  C3  POPCL  28       7.991  -7.650  18.036  1.00  0.00      L11  C
ATOM   5007  HX  POPCL  28       7.152  -7.770  17.281  1.00  0.00      L11  H
ATOM   5008  HY  POPCL  28       7.625  -7.999  18.984  1.00  0.00      L11  H
ATOM   5009  O31 POPCL  28       8.590  -6.326  18.075  1.00  0.00      L11  O
ATOM   5010  C31 POPCL  28       7.736  -5.323  18.116  1.00  0.00      L11  C
ATOM   5011  O32 POPCL  28       6.504  -5.331  18.088  1.00  0.00      L11  O
ATOM   5012  C32 POPCL  28       8.517  -4.028  18.078  1.00  0.00      L11  C
ATOM   5013  H2X POPCL  28       8.338  -3.506  19.088  1.00  0.00      L11  H
ATOM   5014  H2Y POPCL  28       9.602  -4.280  18.085  1.00  0.00      L11  H
ATOM   5015  C23 POPCL  28       9.670  -8.171  13.143  1.00  0.00      L11  C
ATOM   5016  H3R POPCL  28      10.607  -8.494  13.691  1.00  0.00      L11  H
ATOM   5017  H3S POPCL  28       9.106  -9.052  12.857  1.00  0.00      L11  H
ATOM   5018  C24 POPCL  28       9.847  -7.114  11.999  1.00  0.00      L11  C
ATOM   5019  H4R POPCL  28       8.868  -6.570  11.915  1.00  0.00      L11  H
ATOM   5020  H4S POPCL  28      10.564  -6.394  12.293  1.00  0.00      L11  H
ATOM   5021  C25 POPCL  28      10.353  -7.785  10.679  1.00  0.00      L11  C
ATOM   5022  H5R POPCL  28      11.250  -8.504  10.833  1.00  0.00      L11  H
ATOM   5023  H5S POPCL  28       9.525  -8.246  10.083  1.00  0.00      L11  H
ATOM   5024  C26 POPCL  28      10.965  -6.749   9.696  1.00  0.00      L11  C
ATOM   5025  H6R POPCL  28      10.324  -5.868   9.583  1.00  0.00      L11  H
ATOM   5026  H6S POPCL  28      11.805  -6.262  10.249  1.00  0.00      L11  H
ATOM   5027  C27 POPCL  28      11.330  -7.114   8.253  1.00  0.00      L11  C
ATOM   5028  H7R POPCL  28      12.091  -7.906   8.195  1.00  0.00      L11  H
ATOM   5029  H7S POPCL  28      10.378  -7.646   7.877  1.00  0.00      L11  H
ATOM   5030  C28 POPCL  28      11.760  -5.938   7.480  1.00  0.00      L11  C
ATOM   5031  H8R POPCL  28      11.183  -4.990   7.756  1.00  0.00      L11  H
ATOM   5032  H8S POPCL  28      12.860  -5.716   7.601  1.00  0.00      L11  H
ATOM   5033  C29 POPCL  28      11.263  -6.182   6.092  1.00  0.00      L11  C
ATOM   5034  H91 POPCL  28      10.157  -6.326   6.018  1.00  0.00      L11  H
ATOM   5035 C210 POPCL  28      11.984  -6.398   5.013  1.00  0.00      L11  C
ATOM   5036 H101 POPCL  28      11.544  -6.415   4.032  1.00  0.00      L11  H
ATOM   5037 C211 POPCL  28      13.469  -6.294   4.745  1.00  0.00      L11  C
ATOM   5038 H11R POPCL  28      14.069  -6.281   5.712  1.00  0.00      L11  H
ATOM   5039 H11S POPCL  28      13.774  -7.297   4.348  1.00  0.00      L11  H
ATOM   5040 C212 POPCL  28      14.086  -5.149   3.871  1.00  0.00      L11  C
ATOM   5041 H12R POPCL  28      13.742  -4.150   4.301  1.00  0.00      L11  H
ATOM   5042 H12S POPCL  28      15.168  -5.203   3.821  1.00  0.00      L11  H
ATOM   5043 C213 POPCL  28      13.574  -5.295   2.455  1.00  0.00      L11  C
ATOM   5044 H13R POPCL  28      13.531  -6.375   2.193  1.00  0.00      L11  H
ATOM   5045 H13S POPCL  28      12.656  -4.789   2.436  1.00  0.00      L11  H
ATOM   5046 C214 POPCL  28      14.429  -4.694   1.319  1.00  0.00      L11  C
ATOM   5047 H14R POPCL  28      14.306  -3.618   1.499  1.00  0.00      L11  H
ATOM   5048 H14S POPCL  28      15.509  -4.948   1.390  1.00  0.00      L11  H
ATOM   5049 C215 POPCL  28      13.996  -4.994  -0.197  1.00  0.00      L11  C
ATOM   5050 H15R POPCL  28      14.518  -5.844  -0.502  1.00  0.00      L11  H
ATOM   5051 H15S POPCL  28      12.935  -5.263  -0.260  1.00  0.00      L11  H
ATOM   5052 C216 POPCL  28      14.046  -3.784  -1.092  1.00  0.00      L11  C
ATOM   5053 H16R POPCL  28      13.472  -2.894  -0.815  1.00  0.00      L11  H
ATOM   5054 H16S POPCL  28      15.118  -3.413  -1.257  1.00  0.00      L11  H
ATOM   5055 C217 POPCL  28      13.611  -4.101  -2.553  1.00  0.00      L11  C
ATOM   5056 H17R POPCL  28      14.550  -4.506  -3.054  1.00  0.00      L11  H
ATOM   5057 H17S POPCL  28      12.807  -4.837  -2.543  1.00  0.00      L11  H
ATOM   5058 C218 POPCL  28      13.247  -2.899  -3.368  1.00  0.00      L11  C
ATOM   5059 H18R POPCL  28      13.244  -3.092  -4.526  1.00  0.00      L11  H
ATOM   5060 H18S POPCL  28      12.214  -2.626  -3.151  1.00  0.00      L11  H
ATOM   5061 H18T POPCL  28      13.959  -2.123  -2.985  1.00  0.00      L11  H
ATOM   5062  C33 POPCL  28       8.074  -3.185  16.863  1.00  0.00      L11  C
[truncated: 2,021,062 more chars]
