# Supplementary material for: Structural Refinement of Proteins by Restrained Molecular Dynamics Simulations with Non-interacting Molecular Fragments
Source: PLoS Comput Biol. 2015 Oct 27;11(10):e1004368. doi: 10.1371/journal.pcbi.1004368 (PMC4624691; doi:10.1371/journal.pcbi.1004368)
Supplement: S1 VMD-Plugin — (ZIP) [file pcbi.1004368.s008.zip › VMD-plugin/example-ouput/test-extrabonds.dat]

bond 	30485	30498	10.00	2.60	
bond 	30495	30498	10.00	2.60	
angle	30485	30498	30495	10.00	180.00	
bond 	30506	30519	10.00	2.60	
bond 	30516	30519	10.00	2.60	
angle	30506	30519	30516	10.00	180.00	
bond 	30529	30544	10.00	2.10	
bond 	30541	30544	10.00	2.10	
angle	30529	30544	30541	10.00	180.00	
bond 	30602	30623	10.00	2.10	
bond 	30618	30623	10.00	2.10	
angle	30600	30602	30623	10.00	127.00	
angle	30603	30602	30623	10.00	125.50	
angle	30616	30618	30623	10.00	127.00	
angle	30619	30618	30623	10.00	125.50	
dihedral	30599	30603	30602	30623	10.00	180.00	
dihedral	30615	30619	30618	30623	10.00	180.00	
improper	30602	30600	30603	30623	10.00	0.00	
improper	30602	30603	30600	30623	10.00	0.00	
improper	30618	30616	30619	30623	10.00	0.00	
improper	30618	30619	30616	30623	10.00	0.00	
bond 	30631	30644	10.00	2.60	
bond 	30641	30644	10.00	2.60	
angle	30631	30644	30641	10.00	180.00	
bond 	294	30478	50.00	0.00	
bond 	296	30480	50.00	0.00	
bond 	311	30486	50.00	0.00	
bond 	312	30487	50.00	0.00	
bond 	2126	30488	50.00	0.00	
bond 	2128	30490	50.00	0.00	
bond 	2148	30496	50.00	0.00	
bond 	2149	30497	50.00	0.00	
bond 	1103	30499	50.00	0.00	
bond 	1105	30501	50.00	0.00	
bond 	1120	30507	50.00	0.00	
bond 	1121	30508	50.00	0.00	
bond 	2126	30509	50.00	0.00	
bond 	2128	30511	50.00	0.00	
bond 	2148	30517	50.00	0.00	
bond 	2149	30518	50.00	0.00	
bond 	1103	30520	50.00	0.00	
bond 	1105	30522	50.00	0.00	
bond 	1120	30530	50.00	0.00	
bond 	1121	30531	50.00	0.00	
bond 	1721	30532	50.00	0.00	
bond 	1723	30534	50.00	0.00	
bond 	1739	30542	50.00	0.00	
bond 	1740	30543	50.00	0.00	
bond 	1165	30545	50.00	0.00	
bond 	1167	30547	50.00	0.00	
bond 	1183	30567	50.00	0.00	
bond 	1184	30568	50.00	0.00	
bond 	2126	30569	50.00	0.00	
bond 	2128	30571	50.00	0.00	
bond 	2148	30589	50.00	0.00	
bond 	2149	30590	50.00	0.00	
bond 	1103	30591	50.00	0.00	
bond 	1105	30593	50.00	0.00	
bond 	1120	30605	50.00	0.00	
bond 	1121	30606	50.00	0.00	
bond 	2078	30607	50.00	0.00	
bond 	2080	30609	50.00	0.00	
bond 	2086	30621	50.00	0.00	
bond 	2087	30622	50.00	0.00	
bond 	1741	30624	50.00	0.00	
bond 	1743	30626	50.00	0.00	
bond 	1758	30632	50.00	0.00	
bond 	1759	30633	50.00	0.00	
bond 	2021	30634	50.00	0.00	
bond 	2023	30636	50.00	0.00	
bond 	2029	30642	50.00	0.00	
bond 	2030	30643	50.00	0.00	
