# Supplementary material for: Structural Refinement of Proteins by Restrained Molecular Dynamics Simulations with Non-interacting Molecular Fragments
Source: PLoS Comput Biol. 2015 Oct 27;11(10):e1004368. doi: 10.1371/journal.pcbi.1004368 (PMC4624691; doi:10.1371/journal.pcbi.1004368)
Supplement: S1 VMD-Plugin — (ZIP) [file pcbi.1004368.s008.zip › VMD-plugin/example-ouput/test_exclu.psf]

PSF CMAP

      62 !NTITLE
 REMARKS original generated structure x-plor psf file
 REMARKS 2 patches were applied to the molecule.
 REMARKS segment A { first ACE; last CT1; auto angles dihedrals }
 REMARKS segment L11 { first NONE; last NONE; auto angles dihedrals }
 REMARKS segment L21 { first NONE; last NONE; auto angles dihedrals }
 REMARKS segment W1 { first NONE; last NONE; auto none  }
 REMARKS segment W3 { first NONE; last NONE; auto none  }
 REMARKS segment W5 { first NONE; last NONE; auto none  }
 REMARKS segment L12 { first NONE; last NONE; auto angles dihedrals }
 REMARKS segment L22 { first NONE; last NONE; auto angles dihedrals }
 REMARKS segment W9 { first NONE; last NONE; auto none  }
 REMARKS segment W10 { first NONE; last NONE; auto none  }
 REMARKS segment L13 { first NONE; last NONE; auto angles dihedrals }
 REMARKS segment L23 { first NONE; last NONE; auto angles dihedrals }
 REMARKS segment W11 { first NONE; last NONE; auto none  }
 REMARKS segment W15 { first NONE; last NONE; auto none  }
 REMARKS segment L14 { first NONE; last NONE; auto angles dihedrals }
 REMARKS segment L24 { first NONE; last NONE; auto angles dihedrals }
 REMARKS segment W20 { first NONE; last NONE; auto none  }
 REMARKS segment WU1 { first NONE; last NONE; auto none  }
 REMARKS segment WU3 { first NONE; last NONE; auto none  }
 REMARKS segment WD1 { first NONE; last NONE; auto none  }
 REMARKS segment WD3 { first NONE; last NONE; auto none  }
 REMARKS segment ION { first NONE; last NONE; auto angles dihedrals }
 REMARKS segment F111 { first NONE; last NONE; auto angles dihedrals }
 REMARKS segment F113 { first NONE; last NONE; auto angles dihedrals }
 REMARKS segment F112 { first NONE; last NONE; auto angles dihedrals }
 REMARKS segment F211 { first NONE; last NONE; auto angles dihedrals }
 REMARKS segment F213 { first NONE; last NONE; auto angles dihedrals }
 REMARKS segment F212 { first NONE; last NONE; auto angles dihedrals }
 REMARKS segment F311 { first NONE; last NONE; auto angles dihedrals }
 REMARKS segment F313 { first NONE; last NONE; auto angles dihedrals }
 REMARKS segment F312 { first NONE; last NONE; auto angles dihedrals }
 REMARKS segment F411 { first NONE; last NONE; auto angles dihedrals }
 REMARKS segment F413 { first NONE; last NONE; auto angles dihedrals }
 REMARKS segment F511 { first NONE; last NONE; auto angles dihedrals }
 REMARKS segment F513 { first NONE; last NONE; auto angles dihedrals }
 REMARKS segment F512 { first NONE; last NONE; auto angles dihedrals }
 REMARKS segment F611 { first NONE; last NONE; auto angles dihedrals }
 REMARKS segment F613 { first NONE; last NONE; auto angles dihedrals }
 REMARKS segment F612 { first NONE; last NONE; auto angles dihedrals }
 REMARKS patch ACE A:158  
 REMARKS patch CT1 A:308  

   30645 !NATOM
       1 A    158  SER  CAY  CT3   -0.270000       12.0110           0
       2 A    158  SER  HY1  HA3    0.090000        1.0080           0
       3 A    158  SER  HY2  HA3    0.090000        1.0080           0
       4 A    158  SER  HY3  HA3    0.090000        1.0080           0
       5 A    158  SER  CY   C      0.510000       12.0110           0
       6 A    158  SER  OY   O     -0.510000       15.9990           0
       7 A    158  SER  N    NH1   -0.470000       14.0070           0
       8 A    158  SER  HN   H      0.310000        1.0080           0
       9 A    158  SER  CA   CT1    0.070000       12.0110           0
      10 A    158  SER  HA   HB1    0.090000        1.0080           0
      11 A    158  SER  CB   CT2    0.050000       12.0110           0
      12 A    158  SER  HB1  HA2    0.090000        1.0080           0
      13 A    158  SER  HB2  HA2    0.090000        1.0080           0
      14 A    158  SER  OG   OH1   -0.660000       15.9990           0
      15 A    158  SER  HG1  H      0.430000        1.0080           0
      16 A    158  SER  C    C      0.510000       12.0110           0
      17 A    158  SER  O    O     -0.510000       15.9990           0
      18 A    159  SER  N    NH1   -0.470000       14.0070           0
      19 A    159  SER  HN   H      0.310000        1.0080           0
      20 A    159  SER  CA   CT1    0.070000       12.0110           0
      21 A    159  SER  HA   HB1    0.090000        1.0080           0
      22 A    159  SER  CB   CT2    0.050000       12.0110           0
      23 A    159  SER  HB1  HA2    0.090000        1.0080           0
      24 A    159  SER  HB2  HA2    0.090000        1.0080           0
      25 A    159  SER  OG   OH1   -0.660000       15.9990           0
      26 A    159  SER  HG1  H      0.430000        1.0080           0
      27 A    159  SER  C    C      0.510000       12.0110           0
      28 A    159  SER  O    O     -0.510000       15.9990           0
      29 A    160  GLY  N    NH1   -0.470000       14.0070           0
      30 A    160  GLY  HN   H      0.310000        1.0080           0
      31 A    160  GLY  CA   CT2   -0.020000       12.0110           0
      32 A    160  GLY  HA1  HB2    0.090000        1.0080           0
      33 A    160  GLY  HA2  HB2    0.090000        1.0080           0
      34 A    160  GLY  C    C      0.510000       12.0110           0
      35 A    160  GLY  O    O     -0.510000       15.9990           0
      36 A    161  PRO  N    N     -0.290000       14.0070           0
      37 A    161  PRO  CD   CP3    0.000000       12.0110           0
      38 A    161  PRO  HD1  HA2    0.090000        1.0080           0
      39 A    161  PRO  HD2  HA2    0.090000        1.0080           0
      40 A    161  PRO  CA   CP1    0.020000       12.0110           0
      41 A    161  PRO  HA   HB1    0.090000        1.0080           0
      42 A    161  PRO  CB   CP2   -0.180000       12.0110           0
      43 A    161  PRO  HB1  HA2    0.090000        1.0080           0
      44 A    161  PRO  HB2  HA2    0.090000        1.0080           0
      45 A    161  PRO  CG   CP2   -0.180000       12.0110           0
      46 A    161  PRO  HG1  HA2    0.090000        1.0080           0
      47 A    161  PRO  HG2  HA2    0.090000        1.0080           0
      48 A    161  PRO  C    C      0.510000       12.0110           0
      49 A    161  PRO  O    O     -0.510000       15.9990           0
      50 A    162  ALA  N    NH1   -0.470000       14.0070           0
      51 A    162  ALA  HN   H      0.310000        1.0080           0
      52 A    162  ALA  CA   CT1    0.070000       12.0110           0
      53 A    162  ALA  HA   HB1    0.090000        1.0080           0
      54 A    162  ALA  CB   CT3   -0.270000       12.0110           0
      55 A    162  ALA  HB1  HA3    0.090000        1.0080           0
      56 A    162  ALA  HB2  HA3    0.090000        1.0080           0
      57 A    162  ALA  HB3  HA3    0.090000        1.0080           0
      58 A    162  ALA  C    C      0.510000       12.0110           0
      59 A    162  ALA  O    O     -0.510000       15.9990           0
      60 A    163  ARG  N    NH1   -0.470000       14.0070           0
      61 A    163  ARG  HN   H      0.310000        1.0080           0
      62 A    163  ARG  CA   CT1    0.070000       12.0110           0
      63 A    163  ARG  HA   HB1    0.090000        1.0080           0
      64 A    163  ARG  CB   CT2   -0.180000       12.0110           0
      65 A    163  ARG  HB1  HA2    0.090000        1.0080           0
      66 A    163  ARG  HB2  HA2    0.090000        1.0080           0
      67 A    163  ARG  CG   CT2   -0.180000       12.0110           0
      68 A    163  ARG  HG1  HA2    0.090000        1.0080           0
      69 A    163  ARG  HG2  HA2    0.090000        1.0080           0
      70 A    163  ARG  CD   CT2    0.200000       12.0110           0
      71 A    163  ARG  HD1  HA2    0.090000        1.0080           0
      72 A    163  ARG  HD2  HA2    0.090000        1.0080           0
      73 A    163  ARG  NE   NC2   -0.700000       14.0070           0
      74 A    163  ARG  HE   HC     0.440000        1.0080           0
      75 A    163  ARG  CZ   C      0.640000       12.0110           0
      76 A    163  ARG  NH1  NC2   -0.800000       14.0070           0
      77 A    163  ARG  HH11 HC     0.460000        1.0080           0
      78 A    163  ARG  HH12 HC     0.460000        1.0080           0
      79 A    163  ARG  NH2  NC2   -0.800000       14.0070           0
      80 A    163  ARG  HH21 HC     0.460000        1.0080           0
      81 A    163  ARG  HH22 HC     0.460000        1.0080           0
      82 A    163  ARG  C    C      0.510000       12.0110           0
      83 A    163  ARG  O    O     -0.510000       15.9990           0
      84 A    164  ILE  N    NH1   -0.470000       14.0070           0
      85 A    164  ILE  HN   H      0.310000        1.0080           0
      86 A    164  ILE  CA   CT1    0.070000       12.0110           0
      87 A    164  ILE  HA   HB1    0.090000        1.0080           0
      88 A    164  ILE  CB   CT1   -0.090000       12.0110           0
      89 A    164  ILE  HB   HA1    0.090000        1.0080           0
      90 A    164  ILE  CG2  CT3   -0.270000       12.0110           0
      91 A    164  ILE  HG21 HA3    0.090000        1.0080           0
      92 A    164  ILE  HG22 HA3    0.090000        1.0080           0
      93 A    164  ILE  HG23 HA3    0.090000        1.0080           0
      94 A    164  ILE  CG1  CT2   -0.180000       12.0110           0
      95 A    164  ILE  HG11 HA2    0.090000        1.0080           0
      96 A    164  ILE  HG12 HA2    0.090000        1.0080           0
      97 A    164  ILE  CD   CT3   -0.270000       12.0110           0
      98 A    164  ILE  HD1  HA3    0.090000        1.0080           0
      99 A    164  ILE  HD2  HA3    0.090000        1.0080           0
     100 A    164  ILE  HD3  HA3    0.090000        1.0080           0
     101 A    164  ILE  C    C      0.510000       12.0110           0
     102 A    164  ILE  O    O     -0.510000       15.9990           0
     103 A    165  ILE  N    NH1   -0.470000       14.0070           0
     104 A    165  ILE  HN   H      0.310000        1.0080           0
     105 A    165  ILE  CA   CT1    0.070000       12.0110           0
     106 A    165  ILE  HA   HB1    0.090000        1.0080           0
     107 A    165  ILE  CB   CT1   -0.090000       12.0110           0
     108 A    165  ILE  HB   HA1    0.090000        1.0080           0
     109 A    165  ILE  CG2  CT3   -0.270000       12.0110           0
     110 A    165  ILE  HG21 HA3    0.090000        1.0080           0
     111 A    165  ILE  HG22 HA3    0.090000        1.0080           0
     112 A    165  ILE  HG23 HA3    0.090000        1.0080           0
     113 A    165  ILE  CG1  CT2   -0.180000       12.0110           0
     114 A    165  ILE  HG11 HA2    0.090000        1.0080           0
     115 A    165  ILE  HG12 HA2    0.090000        1.0080           0
     116 A    165  ILE  CD   CT3   -0.270000       12.0110           0
     117 A    165  ILE  HD1  HA3    0.090000        1.0080           0
     118 A    165  ILE  HD2  HA3    0.090000        1.0080           0
     119 A    165  ILE  HD3  HA3    0.090000        1.0080           0
     120 A    165  ILE  C    C      0.510000       12.0110           0
     121 A    165  ILE  O    O     -0.510000       15.9990           0
     122 A    166  ALA  N    NH1   -0.470000       14.0070           0
     123 A    166  ALA  HN   H      0.310000        1.0080           0
     124 A    166  ALA  CA   CT1    0.070000       12.0110           0
     125 A    166  ALA  HA   HB1    0.090000        1.0080           0
     126 A    166  ALA  CB   CT3   -0.270000       12.0110           0
     127 A    166  ALA  HB1  HA3    0.090000        1.0080           0
     128 A    166  ALA  HB2  HA3    0.090000        1.0080           0
     129 A    166  ALA  HB3  HA3    0.090000        1.0080           0
     130 A    166  ALA  C    C      0.510000       12.0110           0
     131 A    166  ALA  O    O     -0.510000       15.9990           0
     132 A    167  ILE  N    NH1   -0.470000       14.0070           0
     133 A    167  ILE  HN   H      0.310000        1.0080           0
     134 A    167  ILE  CA   CT1    0.070000       12.0110           0
     135 A    167  ILE  HA   HB1    0.090000        1.0080           0
     136 A    167  ILE  CB   CT1   -0.090000       12.0110           0
     137 A    167  ILE  HB   HA1    0.090000        1.0080           0
     138 A    167  ILE  CG2  CT3   -0.270000       12.0110           0
     139 A    167  ILE  HG21 HA3    0.090000        1.0080           0
     140 A    167  ILE  HG22 HA3    0.090000        1.0080           0
     141 A    167  ILE  HG23 HA3    0.090000        1.0080           0
     142 A    167  ILE  CG1  CT2   -0.180000       12.0110           0
     143 A    167  ILE  HG11 HA2    0.090000        1.0080           0
     144 A    167  ILE  HG12 HA2    0.090000        1.0080           0
     145 A    167  ILE  CD   CT3   -0.270000       12.0110           0
     146 A    167  ILE  HD1  HA3    0.090000        1.0080           0
     147 A    167  ILE  HD2  HA3    0.090000        1.0080           0
     148 A    167  ILE  HD3  HA3    0.090000        1.0080           0
     149 A    167  ILE  C    C      0.510000       12.0110           0
     150 A    167  ILE  O    O     -0.510000       15.9990           0
     151 A    168  VAL  N    NH1   -0.470000       14.0070           0
     152 A    168  VAL  HN   H      0.310000        1.0080           0
     153 A    168  VAL  CA   CT1    0.070000       12.0110           0
     154 A    168  VAL  HA   HB1    0.090000        1.0080           0
     155 A    168  VAL  CB   CT1   -0.090000       12.0110           0
     156 A    168  VAL  HB   HA1    0.090000        1.0080           0
     157 A    168  VAL  CG1  CT3   -0.270000       12.0110           0
     158 A    168  VAL  HG11 HA3    0.090000        1.0080           0
     159 A    168  VAL  HG12 HA3    0.090000        1.0080           0
     160 A    168  VAL  HG13 HA3    0.090000        1.0080           0
     161 A    168  VAL  CG2  CT3   -0.270000       12.0110           0
     162 A    168  VAL  HG21 HA3    0.090000        1.0080           0
     163 A    168  VAL  HG22 HA3    0.090000        1.0080           0
     164 A    168  VAL  HG23 HA3    0.090000        1.0080           0
     165 A    168  VAL  C    C      0.510000       12.0110           0
     166 A    168  VAL  O    O     -0.510000       15.9990           0
     167 A    169  SER  N    NH1   -0.470000       14.0070           0
     168 A    169  SER  HN   H      0.310000        1.0080           0
     169 A    169  SER  CA   CT1    0.070000       12.0110           0
     170 A    169  SER  HA   HB1    0.090000        1.0080           0
     171 A    169  SER  CB   CT2    0.050000       12.0110           0
     172 A    169  SER  HB1  HA2    0.090000        1.0080           0
     173 A    169  SER  HB2  HA2    0.090000        1.0080           0
     174 A    169  SER  OG   OH1   -0.660000       15.9990           0
     175 A    169  SER  HG1  H      0.430000        1.0080           0
     176 A    169  SER  C    C      0.510000       12.0110           0
     177 A    169  SER  O    O     -0.510000       15.9990           0
     178 A    170  VAL  N    NH1   -0.470000       14.0070           0
     179 A    170  VAL  HN   H      0.310000        1.0080           0
     180 A    170  VAL  CA   CT1    0.070000       12.0110           0
     181 A    170  VAL  HA   HB1    0.090000        1.0080           0
     182 A    170  VAL  CB   CT1   -0.090000       12.0110           0
     183 A    170  VAL  HB   HA1    0.090000        1.0080           0
     184 A    170  VAL  CG1  CT3   -0.270000       12.0110           0
     185 A    170  VAL  HG11 HA3    0.090000        1.0080           0
     186 A    170  VAL  HG12 HA3    0.090000        1.0080           0
     187 A    170  VAL  HG13 HA3    0.090000        1.0080           0
     188 A    170  VAL  CG2  CT3   -0.270000       12.0110           0
     189 A    170  VAL  HG21 HA3    0.090000        1.0080           0
     190 A    170  VAL  HG22 HA3    0.090000        1.0080           0
     191 A    170  VAL  HG23 HA3    0.090000        1.0080           0
     192 A    170  VAL  C    C      0.510000       12.0110           0
     193 A    170  VAL  O    O     -0.510000       15.9990           0
     194 A    171  MET  N    NH1   -0.470000       14.0070           0
     195 A    171  MET  HN   H      0.310000        1.0080           0
     196 A    171  MET  CA   CT1    0.070000       12.0110           0
     197 A    171  MET  HA   HB1    0.090000        1.0080           0
     198 A    171  MET  CB   CT2   -0.180000       12.0110           0
     199 A    171  MET  HB1  HA2    0.090000        1.0080           0
     200 A    171  MET  HB2  HA2    0.090000        1.0080           0
     201 A    171  MET  CG   CT2   -0.140000       12.0110           0
     202 A    171  MET  HG1  HA2    0.090000        1.0080           0
     203 A    171  MET  HG2  HA2    0.090000        1.0080           0
     204 A    171  MET  SD   S     -0.090000       32.0600           0
     205 A    171  MET  CE   CT3   -0.220000       12.0110           0
     206 A    171  MET  HE1  HA3    0.090000        1.0080           0
     207 A    171  MET  HE2  HA3    0.090000        1.0080           0
     208 A    171  MET  HE3  HA3    0.090000        1.0080           0
     209 A    171  MET  C    C      0.510000       12.0110           0
     210 A    171  MET  O    O     -0.510000       15.9990           0
     211 A    172  VAL  N    NH1   -0.470000       14.0070           0
     212 A    172  VAL  HN   H      0.310000        1.0080           0
     213 A    172  VAL  CA   CT1    0.070000       12.0110           0
     214 A    172  VAL  HA   HB1    0.090000        1.0080           0
     215 A    172  VAL  CB   CT1   -0.090000       12.0110           0
     216 A    172  VAL  HB   HA1    0.090000        1.0080           0
     217 A    172  VAL  CG1  CT3   -0.270000       12.0110           0
     218 A    172  VAL  HG11 HA3    0.090000        1.0080           0
     219 A    172  VAL  HG12 HA3    0.090000        1.0080           0
     220 A    172  VAL  HG13 HA3    0.090000        1.0080           0
     221 A    172  VAL  CG2  CT3   -0.270000       12.0110           0
     222 A    172  VAL  HG21 HA3    0.090000        1.0080           0
     223 A    172  VAL  HG22 HA3    0.090000        1.0080           0
     224 A    172  VAL  HG23 HA3    0.090000        1.0080           0
     225 A    172  VAL  C    C      0.510000       12.0110           0
     226 A    172  VAL  O    O     -0.510000       15.9990           0
     227 A    173  ILE  N    NH1   -0.470000       14.0070           0
     228 A    173  ILE  HN   H      0.310000        1.0080           0
     229 A    173  ILE  CA   CT1    0.070000       12.0110           0
     230 A    173  ILE  HA   HB1    0.090000        1.0080           0
     231 A    173  ILE  CB   CT1   -0.090000       12.0110           0
     232 A    173  ILE  HB   HA1    0.090000        1.0080           0
     233 A    173  ILE  CG2  CT3   -0.270000       12.0110           0
     234 A    173  ILE  HG21 HA3    0.090000        1.0080           0
     235 A    173  ILE  HG22 HA3    0.090000        1.0080           0
     236 A    173  ILE  HG23 HA3    0.090000        1.0080           0
     237 A    173  ILE  CG1  CT2   -0.180000       12.0110           0
     238 A    173  ILE  HG11 HA2    0.090000        1.0080           0
     239 A    173  ILE  HG12 HA2    0.090000        1.0080           0
     240 A    173  ILE  CD   CT3   -0.270000       12.0110           0
     241 A    173  ILE  HD1  HA3    0.090000        1.0080           0
     242 A    173  ILE  HD2  HA3    0.090000        1.0080           0
     243 A    173  ILE  HD3  HA3    0.090000        1.0080           0
     244 A    173  ILE  C    C      0.510000       12.0110           0
     245 A    173  ILE  O    O     -0.510000       15.9990           0
     246 A    174  LEU  N    NH1   -0.470000       14.0070           0
     247 A    174  LEU  HN   H      0.310000        1.0080           0
     248 A    174  LEU  CA   CT1    0.070000       12.0110           0
     249 A    174  LEU  HA   HB1    0.090000        1.0080           0
     250 A    174  LEU  CB   CT2   -0.180000       12.0110           0
     251 A    174  LEU  HB1  HA2    0.090000        1.0080           0
     252 A    174  LEU  HB2  HA2    0.090000        1.0080           0
     253 A    174  LEU  CG   CT1   -0.090000       12.0110           0
     254 A    174  LEU  HG   HA1    0.090000        1.0080           0
     255 A    174  LEU  CD1  CT3   -0.270000       12.0110           0
     256 A    174  LEU  HD11 HA3    0.090000        1.0080           0
     257 A    174  LEU  HD12 HA3    0.090000        1.0080           0
     258 A    174  LEU  HD13 HA3    0.090000        1.0080           0
     259 A    174  LEU  CD2  CT3   -0.270000       12.0110           0
     260 A    174  LEU  HD21 HA3    0.090000        1.0080           0
     261 A    174  LEU  HD22 HA3    0.090000        1.0080           0
     262 A    174  LEU  HD23 HA3    0.090000        1.0080           0
     263 A    174  LEU  C    C      0.510000       12.0110           0
     264 A    174  LEU  O    O     -0.510000       15.9990           0
     265 A    175  ILE  N    NH1   -0.470000       14.0070           0
     266 A    175  ILE  HN   H      0.310000        1.0080           0
     267 A    175  ILE  CA   CT1    0.070000       12.0110           0
     268 A    175  ILE  HA   HB1    0.090000        1.0080           0
     269 A    175  ILE  CB   CT1   -0.090000       12.0110           0
     270 A    175  ILE  HB   HA1    0.090000        1.0080           0
     271 A    175  ILE  CG2  CT3   -0.270000       12.0110           0
     272 A    175  ILE  HG21 HA3    0.090000        1.0080           0
     273 A    175  ILE  HG22 HA3    0.090000        1.0080           0
     274 A    175  ILE  HG23 HA3    0.090000        1.0080           0
     275 A    175  ILE  CG1  CT2   -0.180000       12.0110           0
     276 A    175  ILE  HG11 HA2    0.090000        1.0080           0
     277 A    175  ILE  HG12 HA2    0.090000        1.0080           0
     278 A    175  ILE  CD   CT3   -0.270000       12.0110           0
     279 A    175  ILE  HD1  HA3    0.090000        1.0080           0
     280 A    175  ILE  HD2  HA3    0.090000        1.0080           0
     281 A    175  ILE  HD3  HA3    0.090000        1.0080           0
     282 A    175  ILE  C    C      0.510000       12.0110           0
     283 A    175  ILE  O    O     -0.510000       15.9990           0
     284 A    176  SER  N    NH1   -0.470000       14.0070           0
     285 A    176  SER  HN   H      0.310000        1.0080           0
     286 A    176  SER  CA   CT1    0.070000       12.0110           0
     287 A    176  SER  HA   HB1    0.090000        1.0080           0
     288 A    176  SER  CB   CT2    0.050000       12.0110           0
     289 A    176  SER  HB1  HA2    0.090000        1.0080           0
     290 A    176  SER  HB2  HA2    0.090000        1.0080           0
     291 A    176  SER  OG   OH1   -0.660000       15.9990           0
     292 A    176  SER  HG1  H      0.430000        1.0080           0
     293 A    176  SER  C    C      0.510000       12.0110           0
     294 A    176  SER  O    O     -0.510000       15.9990           0
     295 A    177  ILE  N    NH1   -0.470000       14.0070           0
     296 A    177  ILE  HN   H      0.310000        1.0080           0
     297 A    177  ILE  CA   CT1    0.070000       12.0110           0
     298 A    177  ILE  HA   HB1    0.090000        1.0080           0
     299 A    177  ILE  CB   CT1   -0.090000       12.0110           0
     300 A    177  ILE  HB   HA1    0.090000        1.0080           0
     301 A    177  ILE  CG2  CT3   -0.270000       12.0110           0
     302 A    177  ILE  HG21 HA3    0.090000        1.0080           0
     303 A    177  ILE  HG22 HA3    0.090000        1.0080           0
     304 A    177  ILE  HG23 HA3    0.090000        1.0080           0
     305 A    177  ILE  CG1  CT2   -0.180000       12.0110           0
     306 A    177  ILE  HG11 HA2    0.090000        1.0080           0
     307 A    177  ILE  HG12 HA2    0.090000        1.0080           0
     308 A    177  ILE  CD   CT3   -0.270000       12.0110           0
     309 A    177  ILE  HD1  HA3    0.090000        1.0080           0
     310 A    177  ILE  HD2  HA3    0.090000        1.0080           0
     311 A    177  ILE  HD3  HA3    0.090000        1.0080           0
     312 A    177  ILE  C    C      0.510000       12.0110           0
     313 A    177  ILE  O    O     -0.510000       15.9990           0
     314 A    178  VAL  N    NH1   -0.470000       14.0070           0
     315 A    178  VAL  HN   H      0.310000        1.0080           0
     316 A    178  VAL  CA   CT1    0.070000       12.0110           0
     317 A    178  VAL  HA   HB1    0.090000        1.0080           0
     318 A    178  VAL  CB   CT1   -0.090000       12.0110           0
     319 A    178  VAL  HB   HA1    0.090000        1.0080           0
     320 A    178  VAL  CG1  CT3   -0.270000       12.0110           0
     321 A    178  VAL  HG11 HA3    0.090000        1.0080           0
     322 A    178  VAL  HG12 HA3    0.090000        1.0080           0
     323 A    178  VAL  HG13 HA3    0.090000        1.0080           0
     324 A    178  VAL  CG2  CT3   -0.270000       12.0110           0
     325 A    178  VAL  HG21 HA3    0.090000        1.0080           0
     326 A    178  VAL  HG22 HA3    0.090000        1.0080           0
     327 A    178  VAL  HG23 HA3    0.090000        1.0080           0
     328 A    178  VAL  C    C      0.510000       12.0110           0
     329 A    178  VAL  O    O     -0.510000       15.9990           0
     330 A    179  SER  N    NH1   -0.470000       14.0070           0
     331 A    179  SER  HN   H      0.310000        1.0080           0
     332 A    179  SER  CA   CT1    0.070000       12.0110           0
     333 A    179  SER  HA   HB1    0.090000        1.0080           0
     334 A    179  SER  CB   CT2    0.050000       12.0110           0
     335 A    179  SER  HB1  HA2    0.090000        1.0080           0
     336 A    179  SER  HB2  HA2    0.090000        1.0080           0
     337 A    179  SER  OG   OH1   -0.660000       15.9990           0
     338 A    179  SER  HG1  H      0.430000        1.0080           0
     339 A    179  SER  C    C      0.510000       12.0110           0
     340 A    179  SER  O    O     -0.510000       15.9990           0
     341 A    180  PHE  N    NH1   -0.470000       14.0070           0
     342 A    180  PHE  HN   H      0.310000        1.0080           0
     343 A    180  PHE  CA   CT1    0.070000       12.0110           0
     344 A    180  PHE  HA   HB1    0.090000        1.0080           0
     345 A    180  PHE  CB   CT2   -0.180000       12.0110           0
     346 A    180  PHE  HB1  HA2    0.090000        1.0080           0
     347 A    180  PHE  HB2  HA2    0.090000        1.0080           0
     348 A    180  PHE  CG   CA     0.000000       12.0110           0
     349 A    180  PHE  CD1  CA    -0.115000       12.0110           0
     350 A    180  PHE  HD1  HP     0.115000        1.0080           0
     351 A    180  PHE  CE1  CA    -0.115000       12.0110           0
     352 A    180  PHE  HE1  HP     0.115000        1.0080           0
     353 A    180  PHE  CZ   CA    -0.115000       12.0110           0
     354 A    180  PHE  HZ   HP     0.115000        1.0080           0
     355 A    180  PHE  CD2  CA    -0.115000       12.0110           0
     356 A    180  PHE  HD2  HP     0.115000        1.0080           0
     357 A    180  PHE  CE2  CA    -0.115000       12.0110           0
     358 A    180  PHE  HE2  HP     0.115000        1.0080           0
     359 A    180  PHE  C    C      0.510000       12.0110           0
     360 A    180  PHE  O    O     -0.510000       15.9990           0
     361 A    181  CYS  N    NH1   -0.470000       14.0070           0
     362 A    181  CYS  HN   H      0.310000        1.0080           0
     363 A    181  CYS  CA   CT1    0.070000       12.0110           0
     364 A    181  CYS  HA   HB1    0.090000        1.0080           0
     365 A    181  CYS  CB   CT2   -0.110000       12.0110           0
     366 A    181  CYS  HB1  HA2    0.090000        1.0080           0
     367 A    181  CYS  HB2  HA2    0.090000        1.0080           0
     368 A    181  CYS  SG   S     -0.230000       32.0600           0
     369 A    181  CYS  HG1  HS     0.160000        1.0080           0
     370 A    181  CYS  C    C      0.510000       12.0110           0
     371 A    181  CYS  O    O     -0.510000       15.9990           0
     372 A    182  LEU  N    NH1   -0.470000       14.0070           0
     373 A    182  LEU  HN   H      0.310000        1.0080           0
     374 A    182  LEU  CA   CT1    0.070000       12.0110           0
     375 A    182  LEU  HA   HB1    0.090000        1.0080           0
     376 A    182  LEU  CB   CT2   -0.180000       12.0110           0
     377 A    182  LEU  HB1  HA2    0.090000        1.0080           0
     378 A    182  LEU  HB2  HA2    0.090000        1.0080           0
     379 A    182  LEU  CG   CT1   -0.090000       12.0110           0
     380 A    182  LEU  HG   HA1    0.090000        1.0080           0
     381 A    182  LEU  CD1  CT3   -0.270000       12.0110           0
     382 A    182  LEU  HD11 HA3    0.090000        1.0080           0
     383 A    182  LEU  HD12 HA3    0.090000        1.0080           0
     384 A    182  LEU  HD13 HA3    0.090000        1.0080           0
     385 A    182  LEU  CD2  CT3   -0.270000       12.0110           0
     386 A    182  LEU  HD21 HA3    0.090000        1.0080           0
     387 A    182  LEU  HD22 HA3    0.090000        1.0080           0
     388 A    182  LEU  HD23 HA3    0.090000        1.0080           0
     389 A    182  LEU  C    C      0.510000       12.0110           0
     390 A    182  LEU  O    O     -0.510000       15.9990           0
     391 A    183  GLU  N    NH1   -0.470000       14.0070           0
     392 A    183  GLU  HN   H      0.310000        1.0080           0
     393 A    183  GLU  CA   CT1    0.070000       12.0110           0
     394 A    183  GLU  HA   HB1    0.090000        1.0080           0
     395 A    183  GLU  CB   CT2A  -0.180000       12.0110           0
     396 A    183  GLU  HB1  HA2    0.090000        1.0080           0
     397 A    183  GLU  HB2  HA2    0.090000        1.0080           0
     398 A    183  GLU  CG   CT2   -0.280000       12.0110           0
     399 A    183  GLU  HG1  HA2    0.090000        1.0080           0
     400 A    183  GLU  HG2  HA2    0.090000        1.0080           0
     401 A    183  GLU  CD   CC     0.620000       12.0110           0
     402 A    183  GLU  OE1  OC    -0.760000       15.9990           0
     403 A    183  GLU  OE2  OC    -0.760000       15.9990           0
     404 A    183  GLU  C    C      0.510000       12.0110           0
     405 A    183  GLU  O    O     -0.510000       15.9990           0
     406 A    184  THR  N    NH1   -0.470000       14.0070           0
     407 A    184  THR  HN   H      0.310000        1.0080           0
     408 A    184  THR  CA   CT1    0.070000       12.0110           0
     409 A    184  THR  HA   HB1    0.090000        1.0080           0
     410 A    184  THR  CB   CT1    0.140000       12.0110           0
     411 A    184  THR  HB   HA1    0.090000        1.0080           0
     412 A    184  THR  OG1  OH1   -0.660000       15.9990           0
     413 A    184  THR  HG1  H      0.430000        1.0080           0
     414 A    184  THR  CG2  CT3   -0.270000       12.0110           0
     415 A    184  THR  HG21 HA3    0.090000        1.0080           0
     416 A    184  THR  HG22 HA3    0.090000        1.0080           0
     417 A    184  THR  HG23 HA3    0.090000        1.0080           0
     418 A    184  THR  C    C      0.510000       12.0110           0
     419 A    184  THR  O    O     -0.510000       15.9990           0
     420 A    185  LEU  N    NH1   -0.470000       14.0070           0
     421 A    185  LEU  HN   H      0.310000        1.0080           0
     422 A    185  LEU  CA   CT1    0.070000       12.0110           0
     423 A    185  LEU  HA   HB1    0.090000        1.0080           0
     424 A    185  LEU  CB   CT2   -0.180000       12.0110           0
     425 A    185  LEU  HB1  HA2    0.090000        1.0080           0
     426 A    185  LEU  HB2  HA2    0.090000        1.0080           0
     427 A    185  LEU  CG   CT1   -0.090000       12.0110           0
     428 A    185  LEU  HG   HA1    0.090000        1.0080           0
     429 A    185  LEU  CD1  CT3   -0.270000       12.0110           0
     430 A    185  LEU  HD11 HA3    0.090000        1.0080           0
     431 A    185  LEU  HD12 HA3    0.090000        1.0080           0
     432 A    185  LEU  HD13 HA3    0.090000        1.0080           0
     433 A    185  LEU  CD2  CT3   -0.270000       12.0110           0
     434 A    185  LEU  HD21 HA3    0.090000        1.0080           0
     435 A    185  LEU  HD22 HA3    0.090000        1.0080           0
     436 A    185  LEU  HD23 HA3    0.090000        1.0080           0
     437 A    185  LEU  C    C      0.510000       12.0110           0
     438 A    185  LEU  O    O     -0.510000       15.9990           0
     439 A    186  PRO  N    N     -0.290000       14.0070           0
     440 A    186  PRO  CD   CP3    0.000000       12.0110           0
     441 A    186  PRO  HD1  HA2    0.090000        1.0080           0
     442 A    186  PRO  HD2  HA2    0.090000        1.0080           0
     443 A    186  PRO  CA   CP1    0.020000       12.0110           0
     444 A    186  PRO  HA   HB1    0.090000        1.0080           0
     445 A    186  PRO  CB   CP2   -0.180000       12.0110           0
     446 A    186  PRO  HB1  HA2    0.090000        1.0080           0
     447 A    186  PRO  HB2  HA2    0.090000        1.0080           0
     448 A    186  PRO  CG   CP2   -0.180000       12.0110           0
     449 A    186  PRO  HG1  HA2    0.090000        1.0080           0
     450 A    186  PRO  HG2  HA2    0.090000        1.0080           0
     451 A    186  PRO  C    C      0.510000       12.0110           0
     452 A    186  PRO  O    O     -0.510000       15.9990           0
     453 A    187  ILE  N    NH1   -0.470000       14.0070           0
     454 A    187  ILE  HN   H      0.310000        1.0080           0
     455 A    187  ILE  CA   CT1    0.070000       12.0110           0
     456 A    187  ILE  HA   HB1    0.090000        1.0080           0
     457 A    187  ILE  CB   CT1   -0.090000       12.0110           0
     458 A    187  ILE  HB   HA1    0.090000        1.0080           0
     459 A    187  ILE  CG2  CT3   -0.270000       12.0110           0
     460 A    187  ILE  HG21 HA3    0.090000        1.0080           0
     461 A    187  ILE  HG22 HA3    0.090000        1.0080           0
     462 A    187  ILE  HG23 HA3    0.090000        1.0080           0
     463 A    187  ILE  CG1  CT2   -0.180000       12.0110           0
     464 A    187  ILE  HG11 HA2    0.090000        1.0080           0
     465 A    187  ILE  HG12 HA2    0.090000        1.0080           0
     466 A    187  ILE  CD   CT3   -0.270000       12.0110           0
     467 A    187  ILE  HD1  HA3    0.090000        1.0080           0
     468 A    187  ILE  HD2  HA3    0.090000        1.0080           0
     469 A    187  ILE  HD3  HA3    0.090000        1.0080           0
     470 A    187  ILE  C    C      0.510000       12.0110           0
     471 A    187  ILE  O    O     -0.510000       15.9990           0
     472 A    188  PHE  N    NH1   -0.470000       14.0070           0
     473 A    188  PHE  HN   H      0.310000        1.0080           0
     474 A    188  PHE  CA   CT1    0.070000       12.0110           0
     475 A    188  PHE  HA   HB1    0.090000        1.0080           0
     476 A    188  PHE  CB   CT2   -0.180000       12.0110           0
     477 A    188  PHE  HB1  HA2    0.090000        1.0080           0
     478 A    188  PHE  HB2  HA2    0.090000        1.0080           0
     479 A    188  PHE  CG   CA     0.000000       12.0110           0
     480 A    188  PHE  CD1  CA    -0.115000       12.0110           0
     481 A    188  PHE  HD1  HP     0.115000        1.0080           0
     482 A    188  PHE  CE1  CA    -0.115000       12.0110           0
     483 A    188  PHE  HE1  HP     0.115000        1.0080           0
     484 A    188  PHE  CZ   CA    -0.115000       12.0110           0
     485 A    188  PHE  HZ   HP     0.115000        1.0080           0
     486 A    188  PHE  CD2  CA    -0.115000       12.0110           0
     487 A    188  PHE  HD2  HP     0.115000        1.0080           0
     488 A    188  PHE  CE2  CA    -0.115000       12.0110           0
     489 A    188  PHE  HE2  HP     0.115000        1.0080           0
     490 A    188  PHE  C    C      0.510000       12.0110           0
     491 A    188  PHE  O    O     -0.510000       15.9990           0
     492 A    189  ARG  N    NH1   -0.470000       14.0070           0
     493 A    189  ARG  HN   H      0.310000        1.0080           0
     494 A    189  ARG  CA   CT1    0.070000       12.0110           0
     495 A    189  ARG  HA   HB1    0.090000        1.0080           0
     496 A    189  ARG  CB   CT2   -0.180000       12.0110           0
     497 A    189  ARG  HB1  HA2    0.090000        1.0080           0
     498 A    189  ARG  HB2  HA2    0.090000        1.0080           0
     499 A    189  ARG  CG   CT2   -0.180000       12.0110           0
     500 A    189  ARG  HG1  HA2    0.090000        1.0080           0
     501 A    189  ARG  HG2  HA2    0.090000        1.0080           0
     502 A    189  ARG  CD   CT2    0.200000       12.0110           0
     503 A    189  ARG  HD1  HA2    0.090000        1.0080           0
     504 A    189  ARG  HD2  HA2    0.090000        1.0080           0
     505 A    189  ARG  NE   NC2   -0.700000       14.0070           0
     506 A    189  ARG  HE   HC     0.440000        1.0080           0
     507 A    189  ARG  CZ   C      0.640000       12.0110           0
     508 A    189  ARG  NH1  NC2   -0.800000       14.0070           0
     509 A    189  ARG  HH11 HC     0.460000        1.0080           0
     510 A    189  ARG  HH12 HC     0.460000        1.0080           0
     511 A    189  ARG  NH2  NC2   -0.800000       14.0070           0
     512 A    189  ARG  HH21 HC     0.460000        1.0080           0
     513 A    189  ARG  HH22 HC     0.460000        1.0080           0
     514 A    189  ARG  C    C      0.510000       12.0110           0
     515 A    189  ARG  O    O     -0.510000       15.9990           0
     516 A    190  ASP  N    NH1   -0.470000       14.0070           0
     517 A    190  ASP  HN   H      0.310000        1.0080           0
     518 A    190  ASP  CA   CT1    0.070000       12.0110           0
     519 A    190  ASP  HA   HB1    0.090000        1.0080           0
     520 A    190  ASP  CB   CT2A  -0.280000       12.0110           0
     521 A    190  ASP  HB1  HA2    0.090000        1.0080           0
     522 A    190  ASP  HB2  HA2    0.090000        1.0080           0
     523 A    190  ASP  CG   CC     0.620000       12.0110           0
     524 A    190  ASP  OD1  OC    -0.760000       15.9990           0
     525 A    190  ASP  OD2  OC    -0.760000       15.9990           0
     526 A    190  ASP  C    C      0.510000       12.0110           0
     527 A    190  ASP  O    O     -0.510000       15.9990           0
     528 A    191  GLU  N    NH1   -0.470000       14.0070           0
     529 A    191  GLU  HN   H      0.310000        1.0080           0
     530 A    191  GLU  CA   CT1    0.070000       12.0110           0
     531 A    191  GLU  HA   HB1    0.090000        1.0080           0
     532 A    191  GLU  CB   CT2A  -0.180000       12.0110           0
     533 A    191  GLU  HB1  HA2    0.090000        1.0080           0
     534 A    191  GLU  HB2  HA2    0.090000        1.0080           0
     535 A    191  GLU  CG   CT2   -0.280000       12.0110           0
     536 A    191  GLU  HG1  HA2    0.090000        1.0080           0
     537 A    191  GLU  HG2  HA2    0.090000        1.0080           0
     538 A    191  GLU  CD   CC     0.620000       12.0110           0
     539 A    191  GLU  OE1  OC    -0.760000       15.9990           0
     540 A    191  GLU  OE2  OC    -0.760000       15.9990           0
     541 A    191  GLU  C    C      0.510000       12.0110           0
     542 A    191  GLU  O    O     -0.510000       15.9990           0
     543 A    192  ASN  N    NH1   -0.470000       14.0070           0
     544 A    192  ASN  HN   H      0.310000        1.0080           0
     545 A    192  ASN  CA   CT1    0.070000       12.0110           0
     546 A    192  ASN  HA   HB1    0.090000        1.0080           0
     547 A    192  ASN  CB   CT2   -0.180000       12.0110           0
     548 A    192  ASN  HB1  HA2    0.090000        1.0080           0
     549 A    192  ASN  HB2  HA2    0.090000        1.0080           0
     550 A    192  ASN  CG   CC     0.550000       12.0110           0
     551 A    192  ASN  OD1  O     -0.550000       15.9990           0
     552 A    192  ASN  ND2  NH2   -0.620000       14.0070           0
     553 A    192  ASN  HD21 H      0.320000        1.0080           0
     554 A    192  ASN  HD22 H      0.300000        1.0080           0
     555 A    192  ASN  C    C      0.510000       12.0110           0
     556 A    192  ASN  O    O     -0.510000       15.9990           0
     557 A    193  GLU  N    NH1   -0.470000       14.0070           0
     558 A    193  GLU  HN   H      0.310000        1.0080           0
     559 A    193  GLU  CA   CT1    0.070000       12.0110           0
     560 A    193  GLU  HA   HB1    0.090000        1.0080           0
     561 A    193  GLU  CB   CT2A  -0.180000       12.0110           0
     562 A    193  GLU  HB1  HA2    0.090000        1.0080           0
     563 A    193  GLU  HB2  HA2    0.090000        1.0080           0
     564 A    193  GLU  CG   CT2   -0.280000       12.0110           0
     565 A    193  GLU  HG1  HA2    0.090000        1.0080           0
     566 A    193  GLU  HG2  HA2    0.090000        1.0080           0
     567 A    193  GLU  CD   CC     0.620000       12.0110           0
     568 A    193  GLU  OE1  OC    -0.760000       15.9990           0
     569 A    193  GLU  OE2  OC    -0.760000       15.9990           0
     570 A    193  GLU  C    C      0.510000       12.0110           0
     571 A    193  GLU  O    O     -0.510000       15.9990           0
     572 A    194  ASP  N    NH1   -0.470000       14.0070           0
     573 A    194  ASP  HN   H      0.310000        1.0080           0
     574 A    194  ASP  CA   CT1    0.070000       12.0110           0
     575 A    194  ASP  HA   HB1    0.090000        1.0080           0
     576 A    194  ASP  CB   CT2A  -0.280000       12.0110           0
     577 A    194  ASP  HB1  HA2    0.090000        1.0080           0
     578 A    194  ASP  HB2  HA2    0.090000        1.0080           0
     579 A    194  ASP  CG   CC     0.620000       12.0110           0
     580 A    194  ASP  OD1  OC    -0.760000       15.9990           0
     581 A    194  ASP  OD2  OC    -0.760000       15.9990           0
     582 A    194  ASP  C    C      0.510000       12.0110           0
     583 A    194  ASP  O    O     -0.510000       15.9990           0
     584 A    195  MET  N    NH1   -0.470000       14.0070           0
     585 A    195  MET  HN   H      0.310000        1.0080           0
     586 A    195  MET  CA   CT1    0.070000       12.0110           0
     587 A    195  MET  HA   HB1    0.090000        1.0080           0
     588 A    195  MET  CB   CT2   -0.180000       12.0110           0
     589 A    195  MET  HB1  HA2    0.090000        1.0080           0
     590 A    195  MET  HB2  HA2    0.090000        1.0080           0
     591 A    195  MET  CG   CT2   -0.140000       12.0110           0
     592 A    195  MET  HG1  HA2    0.090000        1.0080           0
     593 A    195  MET  HG2  HA2    0.090000        1.0080           0
     594 A    195  MET  SD   S     -0.090000       32.0600           0
     595 A    195  MET  CE   CT3   -0.220000       12.0110           0
     596 A    195  MET  HE1  HA3    0.090000        1.0080           0
     597 A    195  MET  HE2  HA3    0.090000        1.0080           0
     598 A    195  MET  HE3  HA3    0.090000        1.0080           0
     599 A    195  MET  C    C      0.510000       12.0110           0
     600 A    195  MET  O    O     -0.510000       15.9990           0
     601 A    196  HSP  N    NH1   -0.470000       14.0070           0
     602 A    196  HSP  HN   H      0.310000        1.0080           0
     603 A    196  HSP  CA   CT1    0.070000       12.0110           0
     604 A    196  HSP  HA   HB1    0.090000        1.0080           0
     605 A    196  HSP  CB   CT2A  -0.050000       12.0110           0
     606 A    196  HSP  HB1  HA2    0.090000        1.0080           0
     607 A    196  HSP  HB2  HA2    0.090000        1.0080           0
     608 A    196  HSP  CD2  CPH1   0.190000       12.0110           0
     609 A    196  HSP  HD2  HR1    0.130000        1.0080           0
     610 A    196  HSP  CG   CPH1   0.190000       12.0110           0
     611 A    196  HSP  NE2  NR3   -0.510000       14.0070           0
     612 A    196  HSP  HE2  H      0.440000        1.0080           0
     613 A    196  HSP  ND1  NR3   -0.510000       14.0070           0
     614 A    196  HSP  HD1  H      0.440000        1.0080           0
     615 A    196  HSP  CE1  CPH2   0.320000       12.0110           0
     616 A    196  HSP  HE1  HR2    0.180000        1.0080           0
     617 A    196  HSP  C    C      0.510000       12.0110           0
     618 A    196  HSP  O    O     -0.510000       15.9990           0
     619 A    197  GLY  N    NH1   -0.470000       14.0070           0
     620 A    197  GLY  HN   H      0.310000        1.0080           0
     621 A    197  GLY  CA   CT2   -0.020000       12.0110           0
     622 A    197  GLY  HA1  HB2    0.090000        1.0080           0
     623 A    197  GLY  HA2  HB2    0.090000        1.0080           0
     624 A    197  GLY  C    C      0.510000       12.0110           0
     625 A    197  GLY  O    O     -0.510000       15.9990           0
     626 A    198  GLY  N    NH1   -0.470000       14.0070           0
     627 A    198  GLY  HN   H      0.310000        1.0080           0
     628 A    198  GLY  CA   CT2   -0.020000       12.0110           0
     629 A    198  GLY  HA1  HB2    0.090000        1.0080           0
     630 A    198  GLY  HA2  HB2    0.090000        1.0080           0
     631 A    198  GLY  C    C      0.510000       12.0110           0
     632 A    198  GLY  O    O     -0.510000       15.9990           0
     633 A    199  GLY  N    NH1   -0.470000       14.0070           0
     634 A    199  GLY  HN   H      0.310000        1.0080           0
     635 A    199  GLY  CA   CT2   -0.020000       12.0110           0
     636 A    199  GLY  HA1  HB2    0.090000        1.0080           0
     637 A    199  GLY  HA2  HB2    0.090000        1.0080           0
     638 A    199  GLY  C    C      0.510000       12.0110           0
     639 A    199  GLY  O    O     -0.510000       15.9990           0
     640 A    200  VAL  N    NH1   -0.470000       14.0070           0
     641 A    200  VAL  HN   H      0.310000        1.0080           0
     642 A    200  VAL  CA   CT1    0.070000       12.0110           0
     643 A    200  VAL  HA   HB1    0.090000        1.0080           0
     644 A    200  VAL  CB   CT1   -0.090000       12.0110           0
     645 A    200  VAL  HB   HA1    0.090000        1.0080           0
     646 A    200  VAL  CG1  CT3   -0.270000       12.0110           0
     647 A    200  VAL  HG11 HA3    0.090000        1.0080           0
     648 A    200  VAL  HG12 HA3    0.090000        1.0080           0
     649 A    200  VAL  HG13 HA3    0.090000        1.0080           0
     650 A    200  VAL  CG2  CT3   -0.270000       12.0110           0
     651 A    200  VAL  HG21 HA3    0.090000        1.0080           0
     652 A    200  VAL  HG22 HA3    0.090000        1.0080           0
     653 A    200  VAL  HG23 HA3    0.090000        1.0080           0
     654 A    200  VAL  C    C      0.510000       12.0110           0
     655 A    200  VAL  O    O     -0.510000       15.9990           0
     656 A    201  THR  N    NH1   -0.470000       14.0070           0
     657 A    201  THR  HN   H      0.310000        1.0080           0
     658 A    201  THR  CA   CT1    0.070000       12.0110           0
     659 A    201  THR  HA   HB1    0.090000        1.0080           0
     660 A    201  THR  CB   CT1    0.140000       12.0110           0
     661 A    201  THR  HB   HA1    0.090000        1.0080           0
     662 A    201  THR  OG1  OH1   -0.660000       15.9990           0
     663 A    201  THR  HG1  H      0.430000        1.0080           0
     664 A    201  THR  CG2  CT3   -0.270000       12.0110           0
     665 A    201  THR  HG21 HA3    0.090000        1.0080           0
     666 A    201  THR  HG22 HA3    0.090000        1.0080           0
     667 A    201  THR  HG23 HA3    0.090000        1.0080           0
     668 A    201  THR  C    C      0.510000       12.0110           0
     669 A    201  THR  O    O     -0.510000       15.9990           0
     670 A    202  PHE  N    NH1   -0.470000       14.0070           0
     671 A    202  PHE  HN   H      0.310000        1.0080           0
     672 A    202  PHE  CA   CT1    0.070000       12.0110           0
     673 A    202  PHE  HA   HB1    0.090000        1.0080           0
     674 A    202  PHE  CB   CT2   -0.180000       12.0110           0
     675 A    202  PHE  HB1  HA2    0.090000        1.0080           0
     676 A    202  PHE  HB2  HA2    0.090000        1.0080           0
     677 A    202  PHE  CG   CA     0.000000       12.0110           0
     678 A    202  PHE  CD1  CA    -0.115000       12.0110           0
     679 A    202  PHE  HD1  HP     0.115000        1.0080           0
     680 A    202  PHE  CE1  CA    -0.115000       12.0110           0
     681 A    202  PHE  HE1  HP     0.115000        1.0080           0
     682 A    202  PHE  CZ   CA    -0.115000       12.0110           0
     683 A    202  PHE  HZ   HP     0.115000        1.0080           0
     684 A    202  PHE  CD2  CA    -0.115000       12.0110           0
     685 A    202  PHE  HD2  HP     0.115000        1.0080           0
     686 A    202  PHE  CE2  CA    -0.115000       12.0110           0
     687 A    202  PHE  HE2  HP     0.115000        1.0080           0
     688 A    202  PHE  C    C      0.510000       12.0110           0
     689 A    202  PHE  O    O     -0.510000       15.9990           0
     690 A    203  HSP  N    NH1   -0.470000       14.0070           0
     691 A    203  HSP  HN   H      0.310000        1.0080           0
     692 A    203  HSP  CA   CT1    0.070000       12.0110           0
     693 A    203  HSP  HA   HB1    0.090000        1.0080           0
     694 A    203  HSP  CB   CT2A  -0.050000       12.0110           0
     695 A    203  HSP  HB1  HA2    0.090000        1.0080           0
     696 A    203  HSP  HB2  HA2    0.090000        1.0080           0
     697 A    203  HSP  CD2  CPH1   0.190000       12.0110           0
     698 A    203  HSP  HD2  HR1    0.130000        1.0080           0
     699 A    203  HSP  CG   CPH1   0.190000       12.0110           0
     700 A    203  HSP  NE2  NR3   -0.510000       14.0070           0
     701 A    203  HSP  HE2  H      0.440000        1.0080           0
     702 A    203  HSP  ND1  NR3   -0.510000       14.0070           0
     703 A    203  HSP  HD1  H      0.440000        1.0080           0
     704 A    203  HSP  CE1  CPH2   0.320000       12.0110           0
     705 A    203  HSP  HE1  HR2    0.180000        1.0080           0
     706 A    203  HSP  C    C      0.510000       12.0110           0
     707 A    203  HSP  O    O     -0.510000       15.9990           0
     708 A    204  THR  N    NH1   -0.470000       14.0070           0
     709 A    204  THR  HN   H      0.310000        1.0080           0
     710 A    204  THR  CA   CT1    0.070000       12.0110           0
     711 A    204  THR  HA   HB1    0.090000        1.0080           0
     712 A    204  THR  CB   CT1    0.140000       12.0110           0
     713 A    204  THR  HB   HA1    0.090000        1.0080           0
     714 A    204  THR  OG1  OH1   -0.660000       15.9990           0
     715 A    204  THR  HG1  H      0.430000        1.0080           0
     716 A    204  THR  CG2  CT3   -0.270000       12.0110           0
     717 A    204  THR  HG21 HA3    0.090000        1.0080           0
     718 A    204  THR  HG22 HA3    0.090000        1.0080           0
     719 A    204  THR  HG23 HA3    0.090000        1.0080           0
     720 A    204  THR  C    C      0.510000       12.0110           0
     721 A    204  THR  O    O     -0.510000       15.9990           0
     722 A    205  TYR  N    NH1   -0.470000       14.0070           0
     723 A    205  TYR  HN   H      0.310000        1.0080           0
     724 A    205  TYR  CA   CT1    0.070000       12.0110           0
     725 A    205  TYR  HA   HB1    0.090000        1.0080           0
     726 A    205  TYR  CB   CT2   -0.180000       12.0110           0
     727 A    205  TYR  HB1  HA2    0.090000        1.0080           0
     728 A    205  TYR  HB2  HA2    0.090000        1.0080           0
     729 A    205  TYR  CG   CA     0.000000       12.0110           0
     730 A    205  TYR  CD1  CA    -0.115000       12.0110           0
     731 A    205  TYR  HD1  HP     0.115000        1.0080           0
     732 A    205  TYR  CE1  CA    -0.115000       12.0110           0
     733 A    205  TYR  HE1  HP     0.115000        1.0080           0
     734 A    205  TYR  CZ   CA     0.110000       12.0110           0
     735 A    205  TYR  OH   OH1   -0.540000       15.9990           0
     736 A    205  TYR  HH   H      0.430000        1.0080           0
     737 A    205  TYR  CD2  CA    -0.115000       12.0110           0
     738 A    205  TYR  HD2  HP     0.115000        1.0080           0
     739 A    205  TYR  CE2  CA    -0.115000       12.0110           0
     740 A    205  TYR  HE2  HP     0.115000        1.0080           0
     741 A    205  TYR  C    C      0.510000       12.0110           0
     742 A    205  TYR  O    O     -0.510000       15.9990           0
     743 A    206  SER  N    NH1   -0.470000       14.0070           0
     744 A    206  SER  HN   H      0.310000        1.0080           0
     745 A    206  SER  CA   CT1    0.070000       12.0110           0
     746 A    206  SER  HA   HB1    0.090000        1.0080           0
     747 A    206  SER  CB   CT2    0.050000       12.0110           0
     748 A    206  SER  HB1  HA2    0.090000        1.0080           0
     749 A    206  SER  HB2  HA2    0.090000        1.0080           0
     750 A    206  SER  OG   OH1   -0.660000       15.9990           0
     751 A    206  SER  HG1  H      0.430000        1.0080           0
     752 A    206  SER  C    C      0.510000       12.0110           0
     753 A    206  SER  O    O     -0.510000       15.9990           0
     754 A    207  ASN  N    NH1   -0.470000       14.0070           0
     755 A    207  ASN  HN   H      0.310000        1.0080           0
     756 A    207  ASN  CA   CT1    0.070000       12.0110           0
     757 A    207  ASN  HA   HB1    0.090000        1.0080           0
     758 A    207  ASN  CB   CT2   -0.180000       12.0110           0
     759 A    207  ASN  HB1  HA2    0.090000        1.0080           0
     760 A    207  ASN  HB2  HA2    0.090000        1.0080           0
     761 A    207  ASN  CG   CC     0.550000       12.0110           0
     762 A    207  ASN  OD1  O     -0.550000       15.9990           0
     763 A    207  ASN  ND2  NH2   -0.620000       14.0070           0
     764 A    207  ASN  HD21 H      0.320000        1.0080           0
     765 A    207  ASN  HD22 H      0.300000        1.0080           0
     766 A    207  ASN  C    C      0.510000       12.0110           0
     767 A    207  ASN  O    O     -0.510000       15.9990           0
     768 A    208  SER  N    NH1   -0.470000       14.0070           0
     769 A    208  SER  HN   H      0.310000        1.0080           0
     770 A    208  SER  CA   CT1    0.070000       12.0110           0
     771 A    208  SER  HA   HB1    0.090000        1.0080           0
     772 A    208  SER  CB   CT2    0.050000       12.0110           0
     773 A    208  SER  HB1  HA2    0.090000        1.0080           0
     774 A    208  SER  HB2  HA2    0.090000        1.0080           0
     775 A    208  SER  OG   OH1   -0.660000       15.9990           0
     776 A    208  SER  HG1  H      0.430000        1.0080           0
     777 A    208  SER  C    C      0.510000       12.0110           0
     778 A    208  SER  O    O     -0.510000       15.9990           0
     779 A    209  THR  N    NH1   -0.470000       14.0070           0
     780 A    209  THR  HN   H      0.310000        1.0080           0
     781 A    209  THR  CA   CT1    0.070000       12.0110           0
     782 A    209  THR  HA   HB1    0.090000        1.0080           0
     783 A    209  THR  CB   CT1    0.140000       12.0110           0
     784 A    209  THR  HB   HA1    0.090000        1.0080           0
     785 A    209  THR  OG1  OH1   -0.660000       15.9990           0
     786 A    209  THR  HG1  H      0.430000        1.0080           0
     787 A    209  THR  CG2  CT3   -0.270000       12.0110           0
     788 A    209  THR  HG21 HA3    0.090000        1.0080           0
     789 A    209  THR  HG22 HA3    0.090000        1.0080           0
     790 A    209  THR  HG23 HA3    0.090000        1.0080           0
     791 A    209  THR  C    C      0.510000       12.0110           0
     792 A    209  THR  O    O     -0.510000       15.9990           0
     793 A    210  ILE  N    NH1   -0.470000       14.0070           0
     794 A    210  ILE  HN   H      0.310000        1.0080           0
     795 A    210  ILE  CA   CT1    0.070000       12.0110           0
     796 A    210  ILE  HA   HB1    0.090000        1.0080           0
     797 A    210  ILE  CB   CT1   -0.090000       12.0110           0
     798 A    210  ILE  HB   HA1    0.090000        1.0080           0
     799 A    210  ILE  CG2  CT3   -0.270000       12.0110           0
     800 A    210  ILE  HG21 HA3    0.090000        1.0080           0
     801 A    210  ILE  HG22 HA3    0.090000        1.0080           0
     802 A    210  ILE  HG23 HA3    0.090000        1.0080           0
     803 A    210  ILE  CG1  CT2   -0.180000       12.0110           0
     804 A    210  ILE  HG11 HA2    0.090000        1.0080           0
     805 A    210  ILE  HG12 HA2    0.090000        1.0080           0
     806 A    210  ILE  CD   CT3   -0.270000       12.0110           0
     807 A    210  ILE  HD1  HA3    0.090000        1.0080           0
     808 A    210  ILE  HD2  HA3    0.090000        1.0080           0
     809 A    210  ILE  HD3  HA3    0.090000        1.0080           0
     810 A    210  ILE  C    C      0.510000       12.0110           0
     811 A    210  ILE  O    O     -0.510000       15.9990           0
     812 A    211  GLY  N    NH1   -0.470000       14.0070           0
     813 A    211  GLY  HN   H      0.310000        1.0080           0
     814 A    211  GLY  CA   CT2   -0.020000       12.0110           0
     815 A    211  GLY  HA1  HB2    0.090000        1.0080           0
     816 A    211  GLY  HA2  HB2    0.090000        1.0080           0
     817 A    211  GLY  C    C      0.510000       12.0110           0
     818 A    211  GLY  O    O     -0.510000       15.9990           0
     819 A    212  TYR  N    NH1   -0.470000       14.0070           0
     820 A    212  TYR  HN   H      0.310000        1.0080           0
     821 A    212  TYR  CA   CT1    0.070000       12.0110           0
     822 A    212  TYR  HA   HB1    0.090000        1.0080           0
     823 A    212  TYR  CB   CT2   -0.180000       12.0110           0
     824 A    212  TYR  HB1  HA2    0.090000        1.0080           0
     825 A    212  TYR  HB2  HA2    0.090000        1.0080           0
     826 A    212  TYR  CG   CA     0.000000       12.0110           0
     827 A    212  TYR  CD1  CA    -0.115000       12.0110           0
     828 A    212  TYR  HD1  HP     0.115000        1.0080           0
     829 A    212  TYR  CE1  CA    -0.115000       12.0110           0
     830 A    212  TYR  HE1  HP     0.115000        1.0080           0
     831 A    212  TYR  CZ   CA     0.110000       12.0110           0
     832 A    212  TYR  OH   OH1   -0.540000       15.9990           0
     833 A    212  TYR  HH   H      0.430000        1.0080           0
     834 A    212  TYR  CD2  CA    -0.115000       12.0110           0
     835 A    212  TYR  HD2  HP     0.115000        1.0080           0
     836 A    212  TYR  CE2  CA    -0.115000       12.0110           0
     837 A    212  TYR  HE2  HP     0.115000        1.0080           0
     838 A    212  TYR  C    C      0.510000       12.0110           0
     839 A    212  TYR  O    O     -0.510000       15.9990           0
     840 A    213  GLN  N    NH1   -0.470000       14.0070           0
     841 A    213  GLN  HN   H      0.310000        1.0080           0
     842 A    213  GLN  CA   CT1    0.070000       12.0110           0
     843 A    213  GLN  HA   HB1    0.090000        1.0080           0
     844 A    213  GLN  CB   CT2   -0.180000       12.0110           0
     845 A    213  GLN  HB1  HA2    0.090000        1.0080           0
     846 A    213  GLN  HB2  HA2    0.090000        1.0080           0
     847 A    213  GLN  CG   CT2   -0.180000       12.0110           0
     848 A    213  GLN  HG1  HA2    0.090000        1.0080           0
     849 A    213  GLN  HG2  HA2    0.090000        1.0080           0
     850 A    213  GLN  CD   CC     0.550000       12.0110           0
     851 A    213  GLN  OE1  O     -0.550000       15.9990           0
     852 A    213  GLN  NE2  NH2   -0.620000       14.0070           0
     853 A    213  GLN  HE21 H      0.320000        1.0080           0
     854 A    213  GLN  HE22 H      0.300000        1.0080           0
     855 A    213  GLN  C    C      0.510000       12.0110           0
     856 A    213  GLN  O    O     -0.510000       15.9990           0
     857 A    214  GLN  N    NH1   -0.470000       14.0070           0
     858 A    214  GLN  HN   H      0.310000        1.0080           0
     859 A    214  GLN  CA   CT1    0.070000       12.0110           0
     860 A    214  GLN  HA   HB1    0.090000        1.0080           0
     861 A    214  GLN  CB   CT2   -0.180000       12.0110           0
     862 A    214  GLN  HB1  HA2    0.090000        1.0080           0
     863 A    214  GLN  HB2  HA2    0.090000        1.0080           0
     864 A    214  GLN  CG   CT2   -0.180000       12.0110           0
     865 A    214  GLN  HG1  HA2    0.090000        1.0080           0
     866 A    214  GLN  HG2  HA2    0.090000        1.0080           0
     867 A    214  GLN  CD   CC     0.550000       12.0110           0
     868 A    214  GLN  OE1  O     -0.550000       15.9990           0
     869 A    214  GLN  NE2  NH2   -0.620000       14.0070           0
     870 A    214  GLN  HE21 H      0.320000        1.0080           0
     871 A    214  GLN  HE22 H      0.300000        1.0080           0
     872 A    214  GLN  C    C      0.510000       12.0110           0
     873 A    214  GLN  O    O     -0.510000       15.9990           0
     874 A    215  SER  N    NH1   -0.470000       14.0070           0
     875 A    215  SER  HN   H      0.310000        1.0080           0
     876 A    215  SER  CA   CT1    0.070000       12.0110           0
     877 A    215  SER  HA   HB1    0.090000        1.0080           0
     878 A    215  SER  CB   CT2    0.050000       12.0110           0
     879 A    215  SER  HB1  HA2    0.090000        1.0080           0
     880 A    215  SER  HB2  HA2    0.090000        1.0080           0
     881 A    215  SER  OG   OH1   -0.660000       15.9990           0
     882 A    215  SER  HG1  H      0.430000        1.0080           0
     883 A    215  SER  C    C      0.510000       12.0110           0
     884 A    215  SER  O    O     -0.510000       15.9990           0
     885 A    216  THR  N    NH1   -0.470000       14.0070           0
     886 A    216  THR  HN   H      0.310000        1.0080           0
     887 A    216  THR  CA   CT1    0.070000       12.0110           0
     888 A    216  THR  HA   HB1    0.090000        1.0080           0
     889 A    216  THR  CB   CT1    0.140000       12.0110           0
     890 A    216  THR  HB   HA1    0.090000        1.0080           0
     891 A    216  THR  OG1  OH1   -0.660000       15.9990           0
     892 A    216  THR  HG1  H      0.430000        1.0080           0
     893 A    216  THR  CG2  CT3   -0.270000       12.0110           0
     894 A    216  THR  HG21 HA3    0.090000        1.0080           0
     895 A    216  THR  HG22 HA3    0.090000        1.0080           0
     896 A    216  THR  HG23 HA3    0.090000        1.0080           0
     897 A    216  THR  C    C      0.510000       12.0110           0
     898 A    216  THR  O    O     -0.510000       15.9990           0
     899 A    217  SER  N    NH1   -0.470000       14.0070           0
     900 A    217  SER  HN   H      0.310000        1.0080           0
     901 A    217  SER  CA   CT1    0.070000       12.0110           0
     902 A    217  SER  HA   HB1    0.090000        1.0080           0
     903 A    217  SER  CB   CT2    0.050000       12.0110           0
     904 A    217  SER  HB1  HA2    0.090000        1.0080           0
     905 A    217  SER  HB2  HA2    0.090000        1.0080           0
     906 A    217  SER  OG   OH1   -0.660000       15.9990           0
     907 A    217  SER  HG1  H      0.430000        1.0080           0
     908 A    217  SER  C    C      0.510000       12.0110           0
     909 A    217  SER  O    O     -0.510000       15.9990           0
     910 A    218  PHE  N    NH1   -0.470000       14.0070           0
     911 A    218  PHE  HN   H      0.310000        1.0080           0
     912 A    218  PHE  CA   CT1    0.070000       12.0110           0
     913 A    218  PHE  HA   HB1    0.090000        1.0080           0
     914 A    218  PHE  CB   CT2   -0.180000       12.0110           0
     915 A    218  PHE  HB1  HA2    0.090000        1.0080           0
     916 A    218  PHE  HB2  HA2    0.090000        1.0080           0
     917 A    218  PHE  CG   CA     0.000000       12.0110           0
     918 A    218  PHE  CD1  CA    -0.115000       12.0110           0
     919 A    218  PHE  HD1  HP     0.115000        1.0080           0
     920 A    218  PHE  CE1  CA    -0.115000       12.0110           0
     921 A    218  PHE  HE1  HP     0.115000        1.0080           0
     922 A    218  PHE  CZ   CA    -0.115000       12.0110           0
     923 A    218  PHE  HZ   HP     0.115000        1.0080           0
     924 A    218  PHE  CD2  CA    -0.115000       12.0110           0
     925 A    218  PHE  HD2  HP     0.115000        1.0080           0
     926 A    218  PHE  CE2  CA    -0.115000       12.0110           0
     927 A    218  PHE  HE2  HP     0.115000        1.0080           0
     928 A    218  PHE  C    C      0.510000       12.0110           0
     929 A    218  PHE  O    O     -0.510000       15.9990           0
     930 A    219  THR  N    NH1   -0.470000       14.0070           0
     931 A    219  THR  HN   H      0.310000        1.0080           0
     932 A    219  THR  CA   CT1    0.070000       12.0110           0
     933 A    219  THR  HA   HB1    0.090000        1.0080           0
     934 A    219  THR  CB   CT1    0.140000       12.0110           0
     935 A    219  THR  HB   HA1    0.090000        1.0080           0
     936 A    219  THR  OG1  OH1   -0.660000       15.9990           0
     937 A    219  THR  HG1  H      0.430000        1.0080           0
     938 A    219  THR  CG2  CT3   -0.270000       12.0110           0
     939 A    219  THR  HG21 HA3    0.090000        1.0080           0
     940 A    219  THR  HG22 HA3    0.090000        1.0080           0
     941 A    219  THR  HG23 HA3    0.090000        1.0080           0
     942 A    219  THR  C    C      0.510000       12.0110           0
     943 A    219  THR  O    O     -0.510000       15.9990           0
     944 A    220  ASP  N    NH1   -0.470000       14.0070           0
     945 A    220  ASP  HN   H      0.310000        1.0080           0
     946 A    220  ASP  CA   CT1    0.070000       12.0110           0
     947 A    220  ASP  HA   HB1    0.090000        1.0080           0
     948 A    220  ASP  CB   CT2A  -0.280000       12.0110           0
     949 A    220  ASP  HB1  HA2    0.090000        1.0080           0
     950 A    220  ASP  HB2  HA2    0.090000        1.0080           0
     951 A    220  ASP  CG   CC     0.620000       12.0110           0
     952 A    220  ASP  OD1  OC    -0.760000       15.9990           0
     953 A    220  ASP  OD2  OC    -0.760000       15.9990           0
     954 A    220  ASP  C    C      0.510000       12.0110           0
     955 A    220  ASP  O    O     -0.510000       15.9990           0
     956 A    221  PRO  N    N     -0.290000       14.0070           0
     957 A    221  PRO  CD   CP3    0.000000       12.0110           0
     958 A    221  PRO  HD1  HA2    0.090000        1.0080           0
     959 A    221  PRO  HD2  HA2    0.090000        1.0080           0
     960 A    221  PRO  CA   CP1    0.020000       12.0110           0
     961 A    221  PRO  HA   HB1    0.090000        1.0080           0
     962 A    221  PRO  CB   CP2   -0.180000       12.0110           0
     963 A    221  PRO  HB1  HA2    0.090000        1.0080           0
     964 A    221  PRO  HB2  HA2    0.090000        1.0080           0
     965 A    221  PRO  CG   CP2   -0.180000       12.0110           0
     966 A    221  PRO  HG1  HA2    0.090000        1.0080           0
     967 A    221  PRO  HG2  HA2    0.090000        1.0080           0
     968 A    221  PRO  C    C      0.510000       12.0110           0
     969 A    221  PRO  O    O     -0.510000       15.9990           0
     970 A    222  PHE  N    NH1   -0.470000       14.0070           0
     971 A    222  PHE  HN   H      0.310000        1.0080           0
     972 A    222  PHE  CA   CT1    0.070000       12.0110           0
     973 A    222  PHE  HA   HB1    0.090000        1.0080           0
     974 A    222  PHE  CB   CT2   -0.180000       12.0110           0
     975 A    222  PHE  HB1  HA2    0.090000        1.0080           0
     976 A    222  PHE  HB2  HA2    0.090000        1.0080           0
     977 A    222  PHE  CG   CA     0.000000       12.0110           0
     978 A    222  PHE  CD1  CA    -0.115000       12.0110           0
     979 A    222  PHE  HD1  HP     0.115000        1.0080           0
     980 A    222  PHE  CE1  CA    -0.115000       12.0110           0
     981 A    222  PHE  HE1  HP     0.115000        1.0080           0
     982 A    222  PHE  CZ   CA    -0.115000       12.0110           0
     983 A    222  PHE  HZ   HP     0.115000        1.0080           0
     984 A    222  PHE  CD2  CA    -0.115000       12.0110           0
     985 A    222  PHE  HD2  HP     0.115000        1.0080           0
     986 A    222  PHE  CE2  CA    -0.115000       12.0110           0
     987 A    222  PHE  HE2  HP     0.115000        1.0080           0
     988 A    222  PHE  C    C      0.510000       12.0110           0
     989 A    222  PHE  O    O     -0.510000       15.9990           0
     990 A    223  PHE  N    NH1   -0.470000       14.0070           0
     991 A    223  PHE  HN   H      0.310000        1.0080           0
     992 A    223  PHE  CA   CT1    0.070000       12.0110           0
     993 A    223  PHE  HA   HB1    0.090000        1.0080           0
     994 A    223  PHE  CB   CT2   -0.180000       12.0110           0
     995 A    223  PHE  HB1  HA2    0.090000        1.0080           0
     996 A    223  PHE  HB2  HA2    0.090000        1.0080           0
     997 A    223  PHE  CG   CA     0.000000       12.0110           0
     998 A    223  PHE  CD1  CA    -0.115000       12.0110           0
     999 A    223  PHE  HD1  HP     0.115000        1.0080           0
    1000 A    223  PHE  CE1  CA    -0.115000       12.0110           0
    1001 A    223  PHE  HE1  HP     0.115000        1.0080           0
    1002 A    223  PHE  CZ   CA    -0.115000       12.0110           0
    1003 A    223  PHE  HZ   HP     0.115000        1.0080           0
    1004 A    223  PHE  CD2  CA    -0.115000       12.0110           0
    1005 A    223  PHE  HD2  HP     0.115000        1.0080           0
    1006 A    223  PHE  CE2  CA    -0.115000       12.0110           0
    1007 A    223  PHE  HE2  HP     0.115000        1.0080           0
    1008 A    223  PHE  C    C      0.510000       12.0110           0
    1009 A    223  PHE  O    O     -0.510000       15.9990           0
    1010 A    224  ILE  N    NH1   -0.470000       14.0070           0
    1011 A    224  ILE  HN   H      0.310000        1.0080           0
    1012 A    224  ILE  CA   CT1    0.070000       12.0110           0
    1013 A    224  ILE  HA   HB1    0.090000        1.0080           0
    1014 A    224  ILE  CB   CT1   -0.090000       12.0110           0
    1015 A    224  ILE  HB   HA1    0.090000        1.0080           0
    1016 A    224  ILE  CG2  CT3   -0.270000       12.0110           0
    1017 A    224  ILE  HG21 HA3    0.090000        1.0080           0
    1018 A    224  ILE  HG22 HA3    0.090000        1.0080           0
    1019 A    224  ILE  HG23 HA3    0.090000        1.0080           0
    1020 A    224  ILE  CG1  CT2   -0.180000       12.0110           0
    1021 A    224  ILE  HG11 HA2    0.090000        1.0080           0
    1022 A    224  ILE  HG12 HA2    0.090000        1.0080           0
    1023 A    224  ILE  CD   CT3   -0.270000       12.0110           0
    1024 A    224  ILE  HD1  HA3    0.090000        1.0080           0
    1025 A    224  ILE  HD2  HA3    0.090000        1.0080           0
    1026 A    224  ILE  HD3  HA3    0.090000        1.0080           0
    1027 A    224  ILE  C    C      0.510000       12.0110           0
    1028 A    224  ILE  O    O     -0.510000       15.9990           0
    1029 A    225  VAL  N    NH1   -0.470000       14.0070           0
    1030 A    225  VAL  HN   H      0.310000        1.0080           0
    1031 A    225  VAL  CA   CT1    0.070000       12.0110           0
    1032 A    225  VAL  HA   HB1    0.090000        1.0080           0
    1033 A    225  VAL  CB   CT1   -0.090000       12.0110           0
    1034 A    225  VAL  HB   HA1    0.090000        1.0080           0
    1035 A    225  VAL  CG1  CT3   -0.270000       12.0110           0
    1036 A    225  VAL  HG11 HA3    0.090000        1.0080           0
    1037 A    225  VAL  HG12 HA3    0.090000        1.0080           0
    1038 A    225  VAL  HG13 HA3    0.090000        1.0080           0
    1039 A    225  VAL  CG2  CT3   -0.270000       12.0110           0
    1040 A    225  VAL  HG21 HA3    0.090000        1.0080           0
    1041 A    225  VAL  HG22 HA3    0.090000        1.0080           0
    1042 A    225  VAL  HG23 HA3    0.090000        1.0080           0
    1043 A    225  VAL  C    C      0.510000       12.0110           0
    1044 A    225  VAL  O    O     -0.510000       15.9990           0
    1045 A    226  GLU  N    NH1   -0.470000       14.0070           0
    1046 A    226  GLU  HN   H      0.310000        1.0080           0
    1047 A    226  GLU  CA   CT1    0.070000       12.0110           0
    1048 A    226  GLU  HA   HB1    0.090000        1.0080           0
    1049 A    226  GLU  CB   CT2A  -0.180000       12.0110           0
    1050 A    226  GLU  HB1  HA2    0.090000        1.0080           0
    1051 A    226  GLU  HB2  HA2    0.090000        1.0080           0
    1052 A    226  GLU  CG   CT2   -0.280000       12.0110           0
    1053 A    226  GLU  HG1  HA2    0.090000        1.0080           0
    1054 A    226  GLU  HG2  HA2    0.090000        1.0080           0
    1055 A    226  GLU  CD   CC     0.620000       12.0110           0
    1056 A    226  GLU  OE1  OC    -0.760000       15.9990           0
    1057 A    226  GLU  OE2  OC    -0.760000       15.9990           0
    1058 A    226  GLU  C    C      0.510000       12.0110           0
    1059 A    226  GLU  O    O     -0.510000       15.9990           0
    1060 A    227  THR  N    NH1   -0.470000       14.0070           0
    1061 A    227  THR  HN   H      0.310000        1.0080           0
    1062 A    227  THR  CA   CT1    0.070000       12.0110           0
    1063 A    227  THR  HA   HB1    0.090000        1.0080           0
    1064 A    227  THR  CB   CT1    0.140000       12.0110           0
    1065 A    227  THR  HB   HA1    0.090000        1.0080           0
    1066 A    227  THR  OG1  OH1   -0.660000       15.9990           0
    1067 A    227  THR  HG1  H      0.430000        1.0080           0
    1068 A    227  THR  CG2  CT3   -0.270000       12.0110           0
    1069 A    227  THR  HG21 HA3    0.090000        1.0080           0
    1070 A    227  THR  HG22 HA3    0.090000        1.0080           0
    1071 A    227  THR  HG23 HA3    0.090000        1.0080           0
    1072 A    227  THR  C    C      0.510000       12.0110           0
    1073 A    227  THR  O    O     -0.510000       15.9990           0
    1074 A    228  LEU  N    NH1   -0.470000       14.0070           0
    1075 A    228  LEU  HN   H      0.310000        1.0080           0
    1076 A    228  LEU  CA   CT1    0.070000       12.0110           0
    1077 A    228  LEU  HA   HB1    0.090000        1.0080           0
    1078 A    228  LEU  CB   CT2   -0.180000       12.0110           0
    1079 A    228  LEU  HB1  HA2    0.090000        1.0080           0
    1080 A    228  LEU  HB2  HA2    0.090000        1.0080           0
    1081 A    228  LEU  CG   CT1   -0.090000       12.0110           0
    1082 A    228  LEU  HG   HA1    0.090000        1.0080           0
    1083 A    228  LEU  CD1  CT3   -0.270000       12.0110           0
    1084 A    228  LEU  HD11 HA3    0.090000        1.0080           0
    1085 A    228  LEU  HD12 HA3    0.090000        1.0080           0
    1086 A    228  LEU  HD13 HA3    0.090000        1.0080           0
    1087 A    228  LEU  CD2  CT3   -0.270000       12.0110           0
    1088 A    228  LEU  HD21 HA3    0.090000        1.0080           0
    1089 A    228  LEU  HD22 HA3    0.090000        1.0080           0
    1090 A    228  LEU  HD23 HA3    0.090000        1.0080           0
    1091 A    228  LEU  C    C      0.510000       12.0110           0
    1092 A    228  LEU  O    O     -0.510000       15.9990           0
    1093 A    229  CYS  N    NH1   -0.470000       14.0070           0
    1094 A    229  CYS  HN   H      0.310000        1.0080           0
    1095 A    229  CYS  CA   CT1    0.070000       12.0110           0
    1096 A    229  CYS  HA   HB1    0.090000        1.0080           0
    1097 A    229  CYS  CB   CT2   -0.110000       12.0110           0
    1098 A    229  CYS  HB1  HA2    0.090000        1.0080           0
    1099 A    229  CYS  HB2  HA2    0.090000        1.0080           0
    1100 A    229  CYS  SG   S     -0.230000       32.0600           0
    1101 A    229  CYS  HG1  HS     0.160000        1.0080           0
    1102 A    229  CYS  C    C      0.510000       12.0110           0
    1103 A    229  CYS  O    O     -0.510000       15.9990           0
    1104 A    230  ILE  N    NH1   -0.470000       14.0070           0
    1105 A    230  ILE  HN   H      0.310000        1.0080           0
    1106 A    230  ILE  CA   CT1    0.070000       12.0110           0
    1107 A    230  ILE  HA   HB1    0.090000        1.0080           0
    1108 A    230  ILE  CB   CT1   -0.090000       12.0110           0
    1109 A    230  ILE  HB   HA1    0.090000        1.0080           0
    1110 A    230  ILE  CG2  CT3   -0.270000       12.0110           0
    1111 A    230  ILE  HG21 HA3    0.090000        1.0080           0
    1112 A    230  ILE  HG22 HA3    0.090000        1.0080           0
    1113 A    230  ILE  HG23 HA3    0.090000        1.0080           0
    1114 A    230  ILE  CG1  CT2   -0.180000       12.0110           0
    1115 A    230  ILE  HG11 HA2    0.090000        1.0080           0
    1116 A    230  ILE  HG12 HA2    0.090000        1.0080           0
    1117 A    230  ILE  CD   CT3   -0.270000       12.0110           0
    1118 A    230  ILE  HD1  HA3    0.090000        1.0080           0
    1119 A    230  ILE  HD2  HA3    0.090000        1.0080           0
    1120 A    230  ILE  HD3  HA3    0.090000        1.0080           0
    1121 A    230  ILE  C    C      0.510000       12.0110           0
    1122 A    230  ILE  O    O     -0.510000       15.9990           0
    1123 A    231  ILE  N    NH1   -0.470000       14.0070           0
    1124 A    231  ILE  HN   H      0.310000        1.0080           0
    1125 A    231  ILE  CA   CT1    0.070000       12.0110           0
    1126 A    231  ILE  HA   HB1    0.090000        1.0080           0
    1127 A    231  ILE  CB   CT1   -0.090000       12.0110           0
    1128 A    231  ILE  HB   HA1    0.090000        1.0080           0
    1129 A    231  ILE  CG2  CT3   -0.270000       12.0110           0
    1130 A    231  ILE  HG21 HA3    0.090000        1.0080           0
    1131 A    231  ILE  HG22 HA3    0.090000        1.0080           0
    1132 A    231  ILE  HG23 HA3    0.090000        1.0080           0
    1133 A    231  ILE  CG1  CT2   -0.180000       12.0110           0
    1134 A    231  ILE  HG11 HA2    0.090000        1.0080           0
    1135 A    231  ILE  HG12 HA2    0.090000        1.0080           0
    1136 A    231  ILE  CD   CT3   -0.270000       12.0110           0
    1137 A    231  ILE  HD1  HA3    0.090000        1.0080           0
    1138 A    231  ILE  HD2  HA3    0.090000        1.0080           0
    1139 A    231  ILE  HD3  HA3    0.090000        1.0080           0
    1140 A    231  ILE  C    C      0.510000       12.0110           0
    1141 A    231  ILE  O    O     -0.510000       15.9990           0
    1142 A    232  TRP  N    NH1   -0.470000       14.0070           0
    1143 A    232  TRP  HN   H      0.310000        1.0080           0
    1144 A    232  TRP  CA   CT1    0.070000       12.0110           0
    1145 A    232  TRP  HA   HB1    0.090000        1.0080           0
    1146 A    232  TRP  CB   CT2   -0.180000       12.0110           0
    1147 A    232  TRP  HB1  HA2    0.090000        1.0080           0
    1148 A    232  TRP  HB2  HA2    0.090000        1.0080           0
    1149 A    232  TRP  CG   CY    -0.030000       12.0110           0
    1150 A    232  TRP  CD1  CA    -0.150000       12.0110           0
    1151 A    232  TRP  HD1  HP     0.220000        1.0080           0
    1152 A    232  TRP  NE1  NY    -0.510000       14.0070           0
    1153 A    232  TRP  HE1  H      0.370000        1.0080           0
    1154 A    232  TRP  CE2  CPT    0.240000       12.0110           0
    1155 A    232  TRP  CD2  CPT    0.110000       12.0110           0
    1156 A    232  TRP  CE3  CAI   -0.250000       12.0110           0
    1157 A    232  TRP  HE3  HP     0.170000        1.0080           0
    1158 A    232  TRP  CZ3  CA    -0.200000       12.0110           0
    1159 A    232  TRP  HZ3  HP     0.140000        1.0080           0
    1160 A    232  TRP  CZ2  CAI   -0.270000       12.0110           0
    1161 A    232  TRP  HZ2  HP     0.160000        1.0080           0
    1162 A    232  TRP  CH2  CA    -0.140000       12.0110           0
    1163 A    232  TRP  HH2  HP     0.140000        1.0080           0
    1164 A    232  TRP  C    C      0.510000       12.0110           0
    1165 A    232  TRP  O    O     -0.510000       15.9990           0
    1166 A    233  PHE  N    NH1   -0.470000       14.0070           0
    1167 A    233  PHE  HN   H      0.310000        1.0080           0
    1168 A    233  PHE  CA   CT1    0.070000       12.0110           0
    1169 A    233  PHE  HA   HB1    0.090000        1.0080           0
    1170 A    233  PHE  CB   CT2   -0.180000       12.0110           0
    1171 A    233  PHE  HB1  HA2    0.090000        1.0080           0
    1172 A    233  PHE  HB2  HA2    0.090000        1.0080           0
    1173 A    233  PHE  CG   CA     0.000000       12.0110           0
    1174 A    233  PHE  CD1  CA    -0.115000       12.0110           0
    1175 A    233  PHE  HD1  HP     0.115000        1.0080           0
    1176 A    233  PHE  CE1  CA    -0.115000       12.0110           0
    1177 A    233  PHE  HE1  HP     0.115000        1.0080           0
    1178 A    233  PHE  CZ   CA    -0.115000       12.0110           0
    1179 A    233  PHE  HZ   HP     0.115000        1.0080           0
    1180 A    233  PHE  CD2  CA    -0.115000       12.0110           0
    1181 A    233  PHE  HD2  HP     0.115000        1.0080           0
    1182 A    233  PHE  CE2  CA    -0.115000       12.0110           0
    1183 A    233  PHE  HE2  HP     0.115000        1.0080           0
    1184 A    233  PHE  C    C      0.510000       12.0110           0
    1185 A    233  PHE  O    O     -0.510000       15.9990           0
    1186 A    234  SER  N    NH1   -0.470000       14.0070           0
    1187 A    234  SER  HN   H      0.310000        1.0080           0
    1188 A    234  SER  CA   CT1    0.070000       12.0110           0
    1189 A    234  SER  HA   HB1    0.090000        1.0080           0
    1190 A    234  SER  CB   CT2    0.050000       12.0110           0
    1191 A    234  SER  HB1  HA2    0.090000        1.0080           0
    1192 A    234  SER  HB2  HA2    0.090000        1.0080           0
    1193 A    234  SER  OG   OH1   -0.660000       15.9990           0
    1194 A    234  SER  HG1  H      0.430000        1.0080           0
    1195 A    234  SER  C    C      0.510000       12.0110           0
    1196 A    234  SER  O    O     -0.510000       15.9990           0
    1197 A    235  PHE  N    NH1   -0.470000       14.0070           0
    1198 A    235  PHE  HN   H      0.310000        1.0080           0
    1199 A    235  PHE  CA   CT1    0.070000       12.0110           0
    1200 A    235  PHE  HA   HB1    0.090000        1.0080           0
    1201 A    235  PHE  CB   CT2   -0.180000       12.0110           0
    1202 A    235  PHE  HB1  HA2    0.090000        1.0080           0
    1203 A    235  PHE  HB2  HA2    0.090000        1.0080           0
    1204 A    235  PHE  CG   CA     0.000000       12.0110           0
    1205 A    235  PHE  CD1  CA    -0.115000       12.0110           0
    1206 A    235  PHE  HD1  HP     0.115000        1.0080           0
    1207 A    235  PHE  CE1  CA    -0.115000       12.0110           0
    1208 A    235  PHE  HE1  HP     0.115000        1.0080           0
    1209 A    235  PHE  CZ   CA    -0.115000       12.0110           0
    1210 A    235  PHE  HZ   HP     0.115000        1.0080           0
    1211 A    235  PHE  CD2  CA    -0.115000       12.0110           0
    1212 A    235  PHE  HD2  HP     0.115000        1.0080           0
    1213 A    235  PHE  CE2  CA    -0.115000       12.0110           0
    1214 A    235  PHE  HE2  HP     0.115000        1.0080           0
    1215 A    235  PHE  C    C      0.510000       12.0110           0
    1216 A    235  PHE  O    O     -0.510000       15.9990           0
    1217 A    236  GLU  N    NH1   -0.470000       14.0070           0
    1218 A    236  GLU  HN   H      0.310000        1.0080           0
    1219 A    236  GLU  CA   CT1    0.070000       12.0110           0
    1220 A    236  GLU  HA   HB1    0.090000        1.0080           0
    1221 A    236  GLU  CB   CT2A  -0.180000       12.0110           0
    1222 A    236  GLU  HB1  HA2    0.090000        1.0080           0
    1223 A    236  GLU  HB2  HA2    0.090000        1.0080           0
    1224 A    236  GLU  CG   CT2   -0.280000       12.0110           0
    1225 A    236  GLU  HG1  HA2    0.090000        1.0080           0
    1226 A    236  GLU  HG2  HA2    0.090000        1.0080           0
    1227 A    236  GLU  CD   CC     0.620000       12.0110           0
    1228 A    236  GLU  OE1  OC    -0.760000       15.9990           0
    1229 A    236  GLU  OE2  OC    -0.760000       15.9990           0
    1230 A    236  GLU  C    C      0.510000       12.0110           0
    1231 A    236  GLU  O    O     -0.510000       15.9990           0
    1232 A    237  PHE  N    NH1   -0.470000       14.0070           0
    1233 A    237  PHE  HN   H      0.310000        1.0080           0
    1234 A    237  PHE  CA   CT1    0.070000       12.0110           0
    1235 A    237  PHE  HA   HB1    0.090000        1.0080           0
    1236 A    237  PHE  CB   CT2   -0.180000       12.0110           0
    1237 A    237  PHE  HB1  HA2    0.090000        1.0080           0
    1238 A    237  PHE  HB2  HA2    0.090000        1.0080           0
    1239 A    237  PHE  CG   CA     0.000000       12.0110           0
    1240 A    237  PHE  CD1  CA    -0.115000       12.0110           0
    1241 A    237  PHE  HD1  HP     0.115000        1.0080           0
    1242 A    237  PHE  CE1  CA    -0.115000       12.0110           0
    1243 A    237  PHE  HE1  HP     0.115000        1.0080           0
    1244 A    237  PHE  CZ   CA    -0.115000       12.0110           0
    1245 A    237  PHE  HZ   HP     0.115000        1.0080           0
    1246 A    237  PHE  CD2  CA    -0.115000       12.0110           0
    1247 A    237  PHE  HD2  HP     0.115000        1.0080           0
    1248 A    237  PHE  CE2  CA    -0.115000       12.0110           0
    1249 A    237  PHE  HE2  HP     0.115000        1.0080           0
    1250 A    237  PHE  C    C      0.510000       12.0110           0
    1251 A    237  PHE  O    O     -0.510000       15.9990           0
    1252 A    238  LEU  N    NH1   -0.470000       14.0070           0
    1253 A    238  LEU  HN   H      0.310000        1.0080           0
    1254 A    238  LEU  CA   CT1    0.070000       12.0110           0
    1255 A    238  LEU  HA   HB1    0.090000        1.0080           0
    1256 A    238  LEU  CB   CT2   -0.180000       12.0110           0
    1257 A    238  LEU  HB1  HA2    0.090000        1.0080           0
    1258 A    238  LEU  HB2  HA2    0.090000        1.0080           0
    1259 A    238  LEU  CG   CT1   -0.090000       12.0110           0
    1260 A    238  LEU  HG   HA1    0.090000        1.0080           0
    1261 A    238  LEU  CD1  CT3   -0.270000       12.0110           0
    1262 A    238  LEU  HD11 HA3    0.090000        1.0080           0
    1263 A    238  LEU  HD12 HA3    0.090000        1.0080           0
    1264 A    238  LEU  HD13 HA3    0.090000        1.0080           0
    1265 A    238  LEU  CD2  CT3   -0.270000       12.0110           0
    1266 A    238  LEU  HD21 HA3    0.090000        1.0080           0
    1267 A    238  LEU  HD22 HA3    0.090000        1.0080           0
    1268 A    238  LEU  HD23 HA3    0.090000        1.0080           0
    1269 A    238  LEU  C    C      0.510000       12.0110           0
    1270 A    238  LEU  O    O     -0.510000       15.9990           0
    1271 A    239  VAL  N    NH1   -0.470000       14.0070           0
    1272 A    239  VAL  HN   H      0.310000        1.0080           0
    1273 A    239  VAL  CA   CT1    0.070000       12.0110           0
    1274 A    239  VAL  HA   HB1    0.090000        1.0080           0
    1275 A    239  VAL  CB   CT1   -0.090000       12.0110           0
    1276 A    239  VAL  HB   HA1    0.090000        1.0080           0
    1277 A    239  VAL  CG1  CT3   -0.270000       12.0110           0
    1278 A    239  VAL  HG11 HA3    0.090000        1.0080           0
    1279 A    239  VAL  HG12 HA3    0.090000        1.0080           0
    1280 A    239  VAL  HG13 HA3    0.090000        1.0080           0
    1281 A    239  VAL  CG2  CT3   -0.270000       12.0110           0
    1282 A    239  VAL  HG21 HA3    0.090000        1.0080           0
    1283 A    239  VAL  HG22 HA3    0.090000        1.0080           0
    1284 A    239  VAL  HG23 HA3    0.090000        1.0080           0
    1285 A    239  VAL  C    C      0.510000       12.0110           0
    1286 A    239  VAL  O    O     -0.510000       15.9990           0
    1287 A    240  ARG  N    NH1   -0.470000       14.0070           0
    1288 A    240  ARG  HN   H      0.310000        1.0080           0
    1289 A    240  ARG  CA   CT1    0.070000       12.0110           0
    1290 A    240  ARG  HA   HB1    0.090000        1.0080           0
    1291 A    240  ARG  CB   CT2   -0.180000       12.0110           0
    1292 A    240  ARG  HB1  HA2    0.090000        1.0080           0
    1293 A    240  ARG  HB2  HA2    0.090000        1.0080           0
    1294 A    240  ARG  CG   CT2   -0.180000       12.0110           0
    1295 A    240  ARG  HG1  HA2    0.090000        1.0080           0
    1296 A    240  ARG  HG2  HA2    0.090000        1.0080           0
    1297 A    240  ARG  CD   CT2    0.200000       12.0110           0
    1298 A    240  ARG  HD1  HA2    0.090000        1.0080           0
    1299 A    240  ARG  HD2  HA2    0.090000        1.0080           0
    1300 A    240  ARG  NE   NC2   -0.700000       14.0070           0
    1301 A    240  ARG  HE   HC     0.440000        1.0080           0
    1302 A    240  ARG  CZ   C      0.640000       12.0110           0
    1303 A    240  ARG  NH1  NC2   -0.800000       14.0070           0
    1304 A    240  ARG  HH11 HC     0.460000        1.0080           0
    1305 A    240  ARG  HH12 HC     0.460000        1.0080           0
    1306 A    240  ARG  NH2  NC2   -0.800000       14.0070           0
    1307 A    240  ARG  HH21 HC     0.460000        1.0080           0
    1308 A    240  ARG  HH22 HC     0.460000        1.0080           0
    1309 A    240  ARG  C    C      0.510000       12.0110           0
    1310 A    240  ARG  O    O     -0.510000       15.9990           0
    1311 A    241  PHE  N    NH1   -0.470000       14.0070           0
    1312 A    241  PHE  HN   H      0.310000        1.0080           0
    1313 A    241  PHE  CA   CT1    0.070000       12.0110           0
    1314 A    241  PHE  HA   HB1    0.090000        1.0080           0
    1315 A    241  PHE  CB   CT2   -0.180000       12.0110           0
    1316 A    241  PHE  HB1  HA2    0.090000        1.0080           0
    1317 A    241  PHE  HB2  HA2    0.090000        1.0080           0
    1318 A    241  PHE  CG   CA     0.000000       12.0110           0
    1319 A    241  PHE  CD1  CA    -0.115000       12.0110           0
    1320 A    241  PHE  HD1  HP     0.115000        1.0080           0
    1321 A    241  PHE  CE1  CA    -0.115000       12.0110           0
    1322 A    241  PHE  HE1  HP     0.115000        1.0080           0
    1323 A    241  PHE  CZ   CA    -0.115000       12.0110           0
    1324 A    241  PHE  HZ   HP     0.115000        1.0080           0
    1325 A    241  PHE  CD2  CA    -0.115000       12.0110           0
    1326 A    241  PHE  HD2  HP     0.115000        1.0080           0
    1327 A    241  PHE  CE2  CA    -0.115000       12.0110           0
    1328 A    241  PHE  HE2  HP     0.115000        1.0080           0
    1329 A    241  PHE  C    C      0.510000       12.0110           0
    1330 A    241  PHE  O    O     -0.510000       15.9990           0
    1331 A    242  PHE  N    NH1   -0.470000       14.0070           0
    1332 A    242  PHE  HN   H      0.310000        1.0080           0
    1333 A    242  PHE  CA   CT1    0.070000       12.0110           0
    1334 A    242  PHE  HA   HB1    0.090000        1.0080           0
    1335 A    242  PHE  CB   CT2   -0.180000       12.0110           0
    1336 A    242  PHE  HB1  HA2    0.090000        1.0080           0
    1337 A    242  PHE  HB2  HA2    0.090000        1.0080           0
    1338 A    242  PHE  CG   CA     0.000000       12.0110           0
    1339 A    242  PHE  CD1  CA    -0.115000       12.0110           0
    1340 A    242  PHE  HD1  HP     0.115000        1.0080           0
    1341 A    242  PHE  CE1  CA    -0.115000       12.0110           0
    1342 A    242  PHE  HE1  HP     0.115000        1.0080           0
    1343 A    242  PHE  CZ   CA    -0.115000       12.0110           0
    1344 A    242  PHE  HZ   HP     0.115000        1.0080           0
    1345 A    242  PHE  CD2  CA    -0.115000       12.0110           0
    1346 A    242  PHE  HD2  HP     0.115000        1.0080           0
    1347 A    242  PHE  CE2  CA    -0.115000       12.0110           0
    1348 A    242  PHE  HE2  HP     0.115000        1.0080           0
    1349 A    242  PHE  C    C      0.510000       12.0110           0
    1350 A    242  PHE  O    O     -0.510000       15.9990           0
    1351 A    243  ALA  N    NH1   -0.470000       14.0070           0
    1352 A    243  ALA  HN   H      0.310000        1.0080           0
    1353 A    243  ALA  CA   CT1    0.070000       12.0110           0
    1354 A    243  ALA  HA   HB1    0.090000        1.0080           0
    1355 A    243  ALA  CB   CT3   -0.270000       12.0110           0
    1356 A    243  ALA  HB1  HA3    0.090000        1.0080           0
    1357 A    243  ALA  HB2  HA3    0.090000        1.0080           0
    1358 A    243  ALA  HB3  HA3    0.090000        1.0080           0
    1359 A    243  ALA  C    C      0.510000       12.0110           0
    1360 A    243  ALA  O    O     -0.510000       15.9990           0
    1361 A    244  CYS  N    NH1   -0.470000       14.0070           0
    1362 A    244  CYS  HN   H      0.310000        1.0080           0
    1363 A    244  CYS  CA   CT1    0.070000       12.0110           0
    1364 A    244  CYS  HA   HB1    0.090000        1.0080           0
    1365 A    244  CYS  CB   CT2   -0.110000       12.0110           0
    1366 A    244  CYS  HB1  HA2    0.090000        1.0080           0
    1367 A    244  CYS  HB2  HA2    0.090000        1.0080           0
    1368 A    244  CYS  SG   S     -0.230000       32.0600           0
    1369 A    244  CYS  HG1  HS     0.160000        1.0080           0
    1370 A    244  CYS  C    C      0.510000       12.0110           0
    1371 A    244  CYS  O    O     -0.510000       15.9990           0
    1372 A    245  PRO  N    N     -0.290000       14.0070           0
    1373 A    245  PRO  CD   CP3    0.000000       12.0110           0
    1374 A    245  PRO  HD1  HA2    0.090000        1.0080           0
    1375 A    245  PRO  HD2  HA2    0.090000        1.0080           0
    1376 A    245  PRO  CA   CP1    0.020000       12.0110           0
    1377 A    245  PRO  HA   HB1    0.090000        1.0080           0
    1378 A    245  PRO  CB   CP2   -0.180000       12.0110           0
    1379 A    245  PRO  HB1  HA2    0.090000        1.0080           0
    1380 A    245  PRO  HB2  HA2    0.090000        1.0080           0
    1381 A    245  PRO  CG   CP2   -0.180000       12.0110           0
    1382 A    245  PRO  HG1  HA2    0.090000        1.0080           0
    1383 A    245  PRO  HG2  HA2    0.090000        1.0080           0
    1384 A    245  PRO  C    C      0.510000       12.0110           0
    1385 A    245  PRO  O    O     -0.510000       15.9990           0
    1386 A    246  SER  N    NH1   -0.470000       14.0070           0
    1387 A    246  SER  HN   H      0.310000        1.0080           0
    1388 A    246  SER  CA   CT1    0.070000       12.0110           0
    1389 A    246  SER  HA   HB1    0.090000        1.0080           0
    1390 A    246  SER  CB   CT2    0.050000       12.0110           0
    1391 A    246  SER  HB1  HA2    0.090000        1.0080           0
    1392 A    246  SER  HB2  HA2    0.090000        1.0080           0
    1393 A    246  SER  OG   OH1   -0.660000       15.9990           0
    1394 A    246  SER  HG1  H      0.430000        1.0080           0
    1395 A    246  SER  C    C      0.510000       12.0110           0
    1396 A    246  SER  O    O     -0.510000       15.9990           0
    1397 A    247  LYS  N    NH1   -0.470000       14.0070           0
    1398 A    247  LYS  HN   H      0.310000        1.0080           0
    1399 A    247  LYS  CA   CT1    0.070000       12.0110           0
    1400 A    247  LYS  HA   HB1    0.090000        1.0080           0
    1401 A    247  LYS  CB   CT2   -0.180000       12.0110           0
    1402 A    247  LYS  HB1  HA2    0.090000        1.0080           0
    1403 A    247  LYS  HB2  HA2    0.090000        1.0080           0
    1404 A    247  LYS  CG   CT2   -0.180000       12.0110           0
    1405 A    247  LYS  HG1  HA2    0.090000        1.0080           0
    1406 A    247  LYS  HG2  HA2    0.090000        1.0080           0
    1407 A    247  LYS  CD   CT2   -0.180000       12.0110           0
    1408 A    247  LYS  HD1  HA2    0.090000        1.0080           0
    1409 A    247  LYS  HD2  HA2    0.090000        1.0080           0
    1410 A    247  LYS  CE   CT2    0.210000       12.0110           0
    1411 A    247  LYS  HE1  HA2    0.050000        1.0080           0
    1412 A    247  LYS  HE2  HA2    0.050000        1.0080           0
    1413 A    247  LYS  NZ   NH3   -0.300000       14.0070           0
    1414 A    247  LYS  HZ1  HC     0.330000        1.0080           0
    1415 A    247  LYS  HZ2  HC     0.330000        1.0080           0
    1416 A    247  LYS  HZ3  HC     0.330000        1.0080           0
    1417 A    247  LYS  C    C      0.510000       12.0110           0
    1418 A    247  LYS  O    O     -0.510000       15.9990           0
    1419 A    248  ALA  N    NH1   -0.470000       14.0070           0
    1420 A    248  ALA  HN   H      0.310000        1.0080           0
    1421 A    248  ALA  CA   CT1    0.070000       12.0110           0
    1422 A    248  ALA  HA   HB1    0.090000        1.0080           0
    1423 A    248  ALA  CB   CT3   -0.270000       12.0110           0
    1424 A    248  ALA  HB1  HA3    0.090000        1.0080           0
    1425 A    248  ALA  HB2  HA3    0.090000        1.0080           0
    1426 A    248  ALA  HB3  HA3    0.090000        1.0080           0
    1427 A    248  ALA  C    C      0.510000       12.0110           0
    1428 A    248  ALA  O    O     -0.510000       15.9990           0
    1429 A    249  GLY  N    NH1   -0.470000       14.0070           0
    1430 A    249  GLY  HN   H      0.310000        1.0080           0
    1431 A    249  GLY  CA   CT2   -0.020000       12.0110           0
    1432 A    249  GLY  HA1  HB2    0.090000        1.0080           0
    1433 A    249  GLY  HA2  HB2    0.090000        1.0080           0
    1434 A    249  GLY  C    C      0.510000       12.0110           0
    1435 A    249  GLY  O    O     -0.510000       15.9990           0
    1436 A    250  PHE  N    NH1   -0.470000       14.0070           0
    1437 A    250  PHE  HN   H      0.310000        1.0080           0
    1438 A    250  PHE  CA   CT1    0.070000       12.0110           0
    1439 A    250  PHE  HA   HB1    0.090000        1.0080           0
    1440 A    250  PHE  CB   CT2   -0.180000       12.0110           0
    1441 A    250  PHE  HB1  HA2    0.090000        1.0080           0
    1442 A    250  PHE  HB2  HA2    0.090000        1.0080           0
    1443 A    250  PHE  CG   CA     0.000000       12.0110           0
    1444 A    250  PHE  CD1  CA    -0.115000       12.0110           0
    1445 A    250  PHE  HD1  HP     0.115000        1.0080           0
    1446 A    250  PHE  CE1  CA    -0.115000       12.0110           0
    1447 A    250  PHE  HE1  HP     0.115000        1.0080           0
    1448 A    250  PHE  CZ   CA    -0.115000       12.0110           0
    1449 A    250  PHE  HZ   HP     0.115000        1.0080           0
    1450 A    250  PHE  CD2  CA    -0.115000       12.0110           0
    1451 A    250  PHE  HD2  HP     0.115000        1.0080           0
    1452 A    250  PHE  CE2  CA    -0.115000       12.0110           0
    1453 A    250  PHE  HE2  HP     0.115000        1.0080           0
    1454 A    250  PHE  C    C      0.510000       12.0110           0
    1455 A    250  PHE  O    O     -0.510000       15.9990           0
    1456 A    251  PHE  N    NH1   -0.470000       14.0070           0
    1457 A    251  PHE  HN   H      0.310000        1.0080           0
    1458 A    251  PHE  CA   CT1    0.070000       12.0110           0
    1459 A    251  PHE  HA   HB1    0.090000        1.0080           0
    1460 A    251  PHE  CB   CT2   -0.180000       12.0110           0
    1461 A    251  PHE  HB1  HA2    0.090000        1.0080           0
    1462 A    251  PHE  HB2  HA2    0.090000        1.0080           0
    1463 A    251  PHE  CG   CA     0.000000       12.0110           0
    1464 A    251  PHE  CD1  CA    -0.115000       12.0110           0
    1465 A    251  PHE  HD1  HP     0.115000        1.0080           0
    1466 A    251  PHE  CE1  CA    -0.115000       12.0110           0
    1467 A    251  PHE  HE1  HP     0.115000        1.0080           0
    1468 A    251  PHE  CZ   CA    -0.115000       12.0110           0
    1469 A    251  PHE  HZ   HP     0.115000        1.0080           0
    1470 A    251  PHE  CD2  CA    -0.115000       12.0110           0
    1471 A    251  PHE  HD2  HP     0.115000        1.0080           0
    1472 A    251  PHE  CE2  CA    -0.115000       12.0110           0
    1473 A    251  PHE  HE2  HP     0.115000        1.0080           0
    1474 A    251  PHE  C    C      0.510000       12.0110           0
    1475 A    251  PHE  O    O     -0.510000       15.9990           0
    1476 A    252  THR  N    NH1   -0.470000       14.0070           0
    1477 A    252  THR  HN   H      0.310000        1.0080           0
    1478 A    252  THR  CA   CT1    0.070000       12.0110           0
    1479 A    252  THR  HA   HB1    0.090000        1.0080           0
    1480 A    252  THR  CB   CT1    0.140000       12.0110           0
    1481 A    252  THR  HB   HA1    0.090000        1.0080           0
    1482 A    252  THR  OG1  OH1   -0.660000       15.9990           0
    1483 A    252  THR  HG1  H      0.430000        1.0080           0
    1484 A    252  THR  CG2  CT3   -0.270000       12.0110           0
    1485 A    252  THR  HG21 HA3    0.090000        1.0080           0
    1486 A    252  THR  HG22 HA3    0.090000        1.0080           0
    1487 A    252  THR  HG23 HA3    0.090000        1.0080           0
    1488 A    252  THR  C    C      0.510000       12.0110           0
    1489 A    252  THR  O    O     -0.510000       15.9990           0
    1490 A    253  ASN  N    NH1   -0.470000       14.0070           0
    1491 A    253  ASN  HN   H      0.310000        1.0080           0
    1492 A    253  ASN  CA   CT1    0.070000       12.0110           0
    1493 A    253  ASN  HA   HB1    0.090000        1.0080           0
    1494 A    253  ASN  CB   CT2   -0.180000       12.0110           0
    1495 A    253  ASN  HB1  HA2    0.090000        1.0080           0
    1496 A    253  ASN  HB2  HA2    0.090000        1.0080           0
    1497 A    253  ASN  CG   CC     0.550000       12.0110           0
    1498 A    253  ASN  OD1  O     -0.550000       15.9990           0
    1499 A    253  ASN  ND2  NH2   -0.620000       14.0070           0
    1500 A    253  ASN  HD21 H      0.320000        1.0080           0
    1501 A    253  ASN  HD22 H      0.300000        1.0080           0
    1502 A    253  ASN  C    C      0.510000       12.0110           0
    1503 A    253  ASN  O    O     -0.510000       15.9990           0
    1504 A    254  ILE  N    NH1   -0.470000       14.0070           0
    1505 A    254  ILE  HN   H      0.310000        1.0080           0
    1506 A    254  ILE  CA   CT1    0.070000       12.0110           0
    1507 A    254  ILE  HA   HB1    0.090000        1.0080           0
    1508 A    254  ILE  CB   CT1   -0.090000       12.0110           0
    1509 A    254  ILE  HB   HA1    0.090000        1.0080           0
    1510 A    254  ILE  CG2  CT3   -0.270000       12.0110           0
    1511 A    254  ILE  HG21 HA3    0.090000        1.0080           0
    1512 A    254  ILE  HG22 HA3    0.090000        1.0080           0
    1513 A    254  ILE  HG23 HA3    0.090000        1.0080           0
    1514 A    254  ILE  CG1  CT2   -0.180000       12.0110           0
    1515 A    254  ILE  HG11 HA2    0.090000        1.0080           0
    1516 A    254  ILE  HG12 HA2    0.090000        1.0080           0
    1517 A    254  ILE  CD   CT3   -0.270000       12.0110           0
    1518 A    254  ILE  HD1  HA3    0.090000        1.0080           0
    1519 A    254  ILE  HD2  HA3    0.090000        1.0080           0
    1520 A    254  ILE  HD3  HA3    0.090000        1.0080           0
    1521 A    254  ILE  C    C      0.510000       12.0110           0
    1522 A    254  ILE  O    O     -0.510000       15.9990           0
    1523 A    255  MET  N    NH1   -0.470000       14.0070           0
    1524 A    255  MET  HN   H      0.310000        1.0080           0
    1525 A    255  MET  CA   CT1    0.070000       12.0110           0
    1526 A    255  MET  HA   HB1    0.090000        1.0080           0
    1527 A    255  MET  CB   CT2   -0.180000       12.0110           0
    1528 A    255  MET  HB1  HA2    0.090000        1.0080           0
    1529 A    255  MET  HB2  HA2    0.090000        1.0080           0
    1530 A    255  MET  CG   CT2   -0.140000       12.0110           0
    1531 A    255  MET  HG1  HA2    0.090000        1.0080           0
    1532 A    255  MET  HG2  HA2    0.090000        1.0080           0
    1533 A    255  MET  SD   S     -0.090000       32.0600           0
    1534 A    255  MET  CE   CT3   -0.220000       12.0110           0
    1535 A    255  MET  HE1  HA3    0.090000        1.0080           0
    1536 A    255  MET  HE2  HA3    0.090000        1.0080           0
    1537 A    255  MET  HE3  HA3    0.090000        1.0080           0
    1538 A    255  MET  C    C      0.510000       12.0110           0
    1539 A    255  MET  O    O     -0.510000       15.9990           0
    1540 A    256  ASN  N    NH1   -0.470000       14.0070           0
    1541 A    256  ASN  HN   H      0.310000        1.0080           0
    1542 A    256  ASN  CA   CT1    0.070000       12.0110           0
    1543 A    256  ASN  HA   HB1    0.090000        1.0080           0
    1544 A    256  ASN  CB   CT2   -0.180000       12.0110           0
    1545 A    256  ASN  HB1  HA2    0.090000        1.0080           0
    1546 A    256  ASN  HB2  HA2    0.090000        1.0080           0
    1547 A    256  ASN  CG   CC     0.550000       12.0110           0
    1548 A    256  ASN  OD1  O     -0.550000       15.9990           0
    1549 A    256  ASN  ND2  NH2   -0.620000       14.0070           0
    1550 A    256  ASN  HD21 H      0.320000        1.0080           0
    1551 A    256  ASN  HD22 H      0.300000        1.0080           0
    1552 A    256  ASN  C    C      0.510000       12.0110           0
    1553 A    256  ASN  O    O     -0.510000       15.9990           0
    1554 A    257  ILE  N    NH1   -0.470000       14.0070           0
    1555 A    257  ILE  HN   H      0.310000        1.0080           0
    1556 A    257  ILE  CA   CT1    0.070000       12.0110           0
    1557 A    257  ILE  HA   HB1    0.090000        1.0080           0
    1558 A    257  ILE  CB   CT1   -0.090000       12.0110           0
    1559 A    257  ILE  HB   HA1    0.090000        1.0080           0
    1560 A    257  ILE  CG2  CT3   -0.270000       12.0110           0
    1561 A    257  ILE  HG21 HA3    0.090000        1.0080           0
    1562 A    257  ILE  HG22 HA3    0.090000        1.0080           0
    1563 A    257  ILE  HG23 HA3    0.090000        1.0080           0
    1564 A    257  ILE  CG1  CT2   -0.180000       12.0110           0
    1565 A    257  ILE  HG11 HA2    0.090000        1.0080           0
    1566 A    257  ILE  HG12 HA2    0.090000        1.0080           0
    1567 A    257  ILE  CD   CT3   -0.270000       12.0110           0
    1568 A    257  ILE  HD1  HA3    0.090000        1.0080           0
    1569 A    257  ILE  HD2  HA3    0.090000        1.0080           0
    1570 A    257  ILE  HD3  HA3    0.090000        1.0080           0
    1571 A    257  ILE  C    C      0.510000       12.0110           0
    1572 A    257  ILE  O    O     -0.510000       15.9990           0
    1573 A    258  ILE  N    NH1   -0.470000       14.0070           0
    1574 A    258  ILE  HN   H      0.310000        1.0080           0
    1575 A    258  ILE  CA   CT1    0.070000       12.0110           0
    1576 A    258  ILE  HA   HB1    0.090000        1.0080           0
    1577 A    258  ILE  CB   CT1   -0.090000       12.0110           0
    1578 A    258  ILE  HB   HA1    0.090000        1.0080           0
    1579 A    258  ILE  CG2  CT3   -0.270000       12.0110           0
    1580 A    258  ILE  HG21 HA3    0.090000        1.0080           0
    1581 A    258  ILE  HG22 HA3    0.090000        1.0080           0
    1582 A    258  ILE  HG23 HA3    0.090000        1.0080           0
    1583 A    258  ILE  CG1  CT2   -0.180000       12.0110           0
    1584 A    258  ILE  HG11 HA2    0.090000        1.0080           0
    1585 A    258  ILE  HG12 HA2    0.090000        1.0080           0
    1586 A    258  ILE  CD   CT3   -0.270000       12.0110           0
    1587 A    258  ILE  HD1  HA3    0.090000        1.0080           0
    1588 A    258  ILE  HD2  HA3    0.090000        1.0080           0
    1589 A    258  ILE  HD3  HA3    0.090000        1.0080           0
    1590 A    258  ILE  C    C      0.510000       12.0110           0
    1591 A    258  ILE  O    O     -0.510000       15.9990           0
    1592 A    259  ASP  N    NH1   -0.470000       14.0070           0
    1593 A    259  ASP  HN   H      0.310000        1.0080           0
    1594 A    259  ASP  CA   CT1    0.070000       12.0110           0
    1595 A    259  ASP  HA   HB1    0.090000        1.0080           0
    1596 A    259  ASP  CB   CT2A  -0.280000       12.0110           0
    1597 A    259  ASP  HB1  HA2    0.090000        1.0080           0
    1598 A    259  ASP  HB2  HA2    0.090000        1.0080           0
    1599 A    259  ASP  CG   CC     0.620000       12.0110           0
    1600 A    259  ASP  OD1  OC    -0.760000       15.9990           0
    1601 A    259  ASP  OD2  OC    -0.760000       15.9990           0
    1602 A    259  ASP  C    C      0.510000       12.0110           0
    1603 A    259  ASP  O    O     -0.510000       15.9990           0
    1604 A    260  ILE  N    NH1   -0.470000       14.0070           0
    1605 A    260  ILE  HN   H      0.310000        1.0080           0
    1606 A    260  ILE  CA   CT1    0.070000       12.0110           0
    1607 A    260  ILE  HA   HB1    0.090000        1.0080           0
    1608 A    260  ILE  CB   CT1   -0.090000       12.0110           0
    1609 A    260  ILE  HB   HA1    0.090000        1.0080           0
    1610 A    260  ILE  CG2  CT3   -0.270000       12.0110           0
    1611 A    260  ILE  HG21 HA3    0.090000        1.0080           0
    1612 A    260  ILE  HG22 HA3    0.090000        1.0080           0
    1613 A    260  ILE  HG23 HA3    0.090000        1.0080           0
    1614 A    260  ILE  CG1  CT2   -0.180000       12.0110           0
    1615 A    260  ILE  HG11 HA2    0.090000        1.0080           0
    1616 A    260  ILE  HG12 HA2    0.090000        1.0080           0
    1617 A    260  ILE  CD   CT3   -0.270000       12.0110           0
    1618 A    260  ILE  HD1  HA3    0.090000        1.0080           0
    1619 A    260  ILE  HD2  HA3    0.090000        1.0080           0
    1620 A    260  ILE  HD3  HA3    0.090000        1.0080           0
    1621 A    260  ILE  C    C      0.510000       12.0110           0
    1622 A    260  ILE  O    O     -0.510000       15.9990           0
    1623 A    261  VAL  N    NH1   -0.470000       14.0070           0
    1624 A    261  VAL  HN   H      0.310000        1.0080           0
    1625 A    261  VAL  CA   CT1    0.070000       12.0110           0
    1626 A    261  VAL  HA   HB1    0.090000        1.0080           0
    1627 A    261  VAL  CB   CT1   -0.090000       12.0110           0
    1628 A    261  VAL  HB   HA1    0.090000        1.0080           0
    1629 A    261  VAL  CG1  CT3   -0.270000       12.0110           0
    1630 A    261  VAL  HG11 HA3    0.090000        1.0080           0
    1631 A    261  VAL  HG12 HA3    0.090000        1.0080           0
    1632 A    261  VAL  HG13 HA3    0.090000        1.0080           0
    1633 A    261  VAL  CG2  CT3   -0.270000       12.0110           0
    1634 A    261  VAL  HG21 HA3    0.090000        1.0080           0
    1635 A    261  VAL  HG22 HA3    0.090000        1.0080           0
    1636 A    261  VAL  HG23 HA3    0.090000        1.0080           0
    1637 A    261  VAL  C    C      0.510000       12.0110           0
    1638 A    261  VAL  O    O     -0.510000       15.9990           0
    1639 A    262  ALA  N    NH1   -0.470000       14.0070           0
    1640 A    262  ALA  HN   H      0.310000        1.0080           0
    1641 A    262  ALA  CA   CT1    0.070000       12.0110           0
    1642 A    262  ALA  HA   HB1    0.090000        1.0080           0
    1643 A    262  ALA  CB   CT3   -0.270000       12.0110           0
    1644 A    262  ALA  HB1  HA3    0.090000        1.0080           0
    1645 A    262  ALA  HB2  HA3    0.090000        1.0080           0
    1646 A    262  ALA  HB3  HA3    0.090000        1.0080           0
    1647 A    262  ALA  C    C      0.510000       12.0110           0
    1648 A    262  ALA  O    O     -0.510000       15.9990           0
    1649 A    263  ILE  N    NH1   -0.470000       14.0070           0
    1650 A    263  ILE  HN   H      0.310000        1.0080           0
    1651 A    263  ILE  CA   CT1    0.070000       12.0110           0
    1652 A    263  ILE  HA   HB1    0.090000        1.0080           0
    1653 A    263  ILE  CB   CT1   -0.090000       12.0110           0
    1654 A    263  ILE  HB   HA1    0.090000        1.0080           0
    1655 A    263  ILE  CG2  CT3   -0.270000       12.0110           0
    1656 A    263  ILE  HG21 HA3    0.090000        1.0080           0
    1657 A    263  ILE  HG22 HA3    0.090000        1.0080           0
    1658 A    263  ILE  HG23 HA3    0.090000        1.0080           0
    1659 A    263  ILE  CG1  CT2   -0.180000       12.0110           0
    1660 A    263  ILE  HG11 HA2    0.090000        1.0080           0
    1661 A    263  ILE  HG12 HA2    0.090000        1.0080           0
    1662 A    263  ILE  CD   CT3   -0.270000       12.0110           0
    1663 A    263  ILE  HD1  HA3    0.090000        1.0080           0
    1664 A    263  ILE  HD2  HA3    0.090000        1.0080           0
    1665 A    263  ILE  HD3  HA3    0.090000        1.0080           0
    1666 A    263  ILE  C    C      0.510000       12.0110           0
    1667 A    263  ILE  O    O     -0.510000       15.9990           0
    1668 A    264  ILE  N    NH1   -0.470000       14.0070           0
    1669 A    264  ILE  HN   H      0.310000        1.0080           0
    1670 A    264  ILE  CA   CT1    0.070000       12.0110           0
    1671 A    264  ILE  HA   HB1    0.090000        1.0080           0
    1672 A    264  ILE  CB   CT1   -0.090000       12.0110           0
    1673 A    264  ILE  HB   HA1    0.090000        1.0080           0
    1674 A    264  ILE  CG2  CT3   -0.270000       12.0110           0
    1675 A    264  ILE  HG21 HA3    0.090000        1.0080           0
    1676 A    264  ILE  HG22 HA3    0.090000        1.0080           0
    1677 A    264  ILE  HG23 HA3    0.090000        1.0080           0
    1678 A    264  ILE  CG1  CT2   -0.180000       12.0110           0
    1679 A    264  ILE  HG11 HA2    0.090000        1.0080           0
    1680 A    264  ILE  HG12 HA2    0.090000        1.0080           0
    1681 A    264  ILE  CD   CT3   -0.270000       12.0110           0
    1682 A    264  ILE  HD1  HA3    0.090000        1.0080           0
    1683 A    264  ILE  HD2  HA3    0.090000        1.0080           0
    1684 A    264  ILE  HD3  HA3    0.090000        1.0080           0
    1685 A    264  ILE  C    C      0.510000       12.0110           0
    1686 A    264  ILE  O    O     -0.510000       15.9990           0
    1687 A    265  PRO  N    N     -0.290000       14.0070           0
    1688 A    265  PRO  CD   CP3    0.000000       12.0110           0
    1689 A    265  PRO  HD1  HA2    0.090000        1.0080           0
    1690 A    265  PRO  HD2  HA2    0.090000        1.0080           0
    1691 A    265  PRO  CA   CP1    0.020000       12.0110           0
    1692 A    265  PRO  HA   HB1    0.090000        1.0080           0
    1693 A    265  PRO  CB   CP2   -0.180000       12.0110           0
    1694 A    265  PRO  HB1  HA2    0.090000        1.0080           0
    1695 A    265  PRO  HB2  HA2    0.090000        1.0080           0
    1696 A    265  PRO  CG   CP2   -0.180000       12.0110           0
    1697 A    265  PRO  HG1  HA2    0.090000        1.0080           0
    1698 A    265  PRO  HG2  HA2    0.090000        1.0080           0
    1699 A    265  PRO  C    C      0.510000       12.0110           0
    1700 A    265  PRO  O    O     -0.510000       15.9990           0
    1701 A    266  TYR  N    NH1   -0.470000       14.0070           0
    1702 A    266  TYR  HN   H      0.310000        1.0080           0
    1703 A    266  TYR  CA   CT1    0.070000       12.0110           0
    1704 A    266  TYR  HA   HB1    0.090000        1.0080           0
    1705 A    266  TYR  CB   CT2   -0.180000       12.0110           0
    1706 A    266  TYR  HB1  HA2    0.090000        1.0080           0
    1707 A    266  TYR  HB2  HA2    0.090000        1.0080           0
    1708 A    266  TYR  CG   CA     0.000000       12.0110           0
    1709 A    266  TYR  CD1  CA    -0.115000       12.0110           0
    1710 A    266  TYR  HD1  HP     0.115000        1.0080           0
    1711 A    266  TYR  CE1  CA    -0.115000       12.0110           0
    1712 A    266  TYR  HE1  HP     0.115000        1.0080           0
    1713 A    266  TYR  CZ   CA     0.110000       12.0110           0
    1714 A    266  TYR  OH   OH1   -0.540000       15.9990           0
    1715 A    266  TYR  HH   H      0.430000        1.0080           0
    1716 A    266  TYR  CD2  CA    -0.115000       12.0110           0
    1717 A    266  TYR  HD2  HP     0.115000        1.0080           0
    1718 A    266  TYR  CE2  CA    -0.115000       12.0110           0
    1719 A    266  TYR  HE2  HP     0.115000        1.0080           0
    1720 A    266  TYR  C    C      0.510000       12.0110           0
    1721 A    266  TYR  O    O     -0.510000       15.9990           0
    1722 A    267  PHE  N    NH1   -0.470000       14.0070           0
    1723 A    267  PHE  HN   H      0.310000        1.0080           0
    1724 A    267  PHE  CA   CT1    0.070000       12.0110           0
    1725 A    267  PHE  HA   HB1    0.090000        1.0080           0
    1726 A    267  PHE  CB   CT2   -0.180000       12.0110           0
    1727 A    267  PHE  HB1  HA2    0.090000        1.0080           0
    1728 A    267  PHE  HB2  HA2    0.090000        1.0080           0
    1729 A    267  PHE  CG   CA     0.000000       12.0110           0
    1730 A    267  PHE  CD1  CA    -0.115000       12.0110           0
    1731 A    267  PHE  HD1  HP     0.115000        1.0080           0
    1732 A    267  PHE  CE1  CA    -0.115000       12.0110           0
    1733 A    267  PHE  HE1  HP     0.115000        1.0080           0
    1734 A    267  PHE  CZ   CA    -0.115000       12.0110           0
    1735 A    267  PHE  HZ   HP     0.115000        1.0080           0
    1736 A    267  PHE  CD2  CA    -0.115000       12.0110           0
    1737 A    267  PHE  HD2  HP     0.115000        1.0080           0
    1738 A    267  PHE  CE2  CA    -0.115000       12.0110           0
    1739 A    267  PHE  HE2  HP     0.115000        1.0080           0
    1740 A    267  PHE  C    C      0.510000       12.0110           0
    1741 A    267  PHE  O    O     -0.510000       15.9990           0
    1742 A    268  ILE  N    NH1   -0.470000       14.0070           0
    1743 A    268  ILE  HN   H      0.310000        1.0080           0
    1744 A    268  ILE  CA   CT1    0.070000       12.0110           0
    1745 A    268  ILE  HA   HB1    0.090000        1.0080           0
    1746 A    268  ILE  CB   CT1   -0.090000       12.0110           0
    1747 A    268  ILE  HB   HA1    0.090000        1.0080           0
    1748 A    268  ILE  CG2  CT3   -0.270000       12.0110           0
    1749 A    268  ILE  HG21 HA3    0.090000        1.0080           0
    1750 A    268  ILE  HG22 HA3    0.090000        1.0080           0
    1751 A    268  ILE  HG23 HA3    0.090000        1.0080           0
    1752 A    268  ILE  CG1  CT2   -0.180000       12.0110           0
    1753 A    268  ILE  HG11 HA2    0.090000        1.0080           0
    1754 A    268  ILE  HG12 HA2    0.090000        1.0080           0
    1755 A    268  ILE  CD   CT3   -0.270000       12.0110           0
    1756 A    268  ILE  HD1  HA3    0.090000        1.0080           0
    1757 A    268  ILE  HD2  HA3    0.090000        1.0080           0
    1758 A    268  ILE  HD3  HA3    0.090000        1.0080           0
    1759 A    268  ILE  C    C      0.510000       12.0110           0
    1760 A    268  ILE  O    O     -0.510000       15.9990           0
    1761 A    269  THR  N    NH1   -0.470000       14.0070           0
    1762 A    269  THR  HN   H      0.310000        1.0080           0
    1763 A    269  THR  CA   CT1    0.070000       12.0110           0
    1764 A    269  THR  HA   HB1    0.090000        1.0080           0
    1765 A    269  THR  CB   CT1    0.140000       12.0110           0
    1766 A    269  THR  HB   HA1    0.090000        1.0080           0
    1767 A    269  THR  OG1  OH1   -0.660000       15.9990           0
    1768 A    269  THR  HG1  H      0.430000        1.0080           0
    1769 A    269  THR  CG2  CT3   -0.270000       12.0110           0
    1770 A    269  THR  HG21 HA3    0.090000        1.0080           0
    1771 A    269  THR  HG22 HA3    0.090000        1.0080           0
    1772 A    269  THR  HG23 HA3    0.090000        1.0080           0
    1773 A    269  THR  C    C      0.510000       12.0110           0
    1774 A    269  THR  O    O     -0.510000       15.9990           0
    1775 A    270  LEU  N    NH1   -0.470000       14.0070           0
    1776 A    270  LEU  HN   H      0.310000        1.0080           0
    1777 A    270  LEU  CA   CT1    0.070000       12.0110           0
    1778 A    270  LEU  HA   HB1    0.090000        1.0080           0
    1779 A    270  LEU  CB   CT2   -0.180000       12.0110           0
    1780 A    270  LEU  HB1  HA2    0.090000        1.0080           0
    1781 A    270  LEU  HB2  HA2    0.090000        1.0080           0
    1782 A    270  LEU  CG   CT1   -0.090000       12.0110           0
    1783 A    270  LEU  HG   HA1    0.090000        1.0080           0
    1784 A    270  LEU  CD1  CT3   -0.270000       12.0110           0
    1785 A    270  LEU  HD11 HA3    0.090000        1.0080           0
    1786 A    270  LEU  HD12 HA3    0.090000        1.0080           0
    1787 A    270  LEU  HD13 HA3    0.090000        1.0080           0
    1788 A    270  LEU  CD2  CT3   -0.270000       12.0110           0
    1789 A    270  LEU  HD21 HA3    0.090000        1.0080           0
    1790 A    270  LEU  HD22 HA3    0.090000        1.0080           0
    1791 A    270  LEU  HD23 HA3    0.090000        1.0080           0
    1792 A    270  LEU  C    C      0.510000       12.0110           0
    1793 A    270  LEU  O    O     -0.510000       15.9990           0
    1794 A    271  GLY  N    NH1   -0.470000       14.0070           0
    1795 A    271  GLY  HN   H      0.310000        1.0080           0
    1796 A    271  GLY  CA   CT2   -0.020000       12.0110           0
    1797 A    271  GLY  HA1  HB2    0.090000        1.0080           0
    1798 A    271  GLY  HA2  HB2    0.090000        1.0080           0
    1799 A    271  GLY  C    C      0.510000       12.0110           0
    1800 A    271  GLY  O    O     -0.510000       15.9990           0
    1801 A    272  THR  N    NH1   -0.470000       14.0070           0
    1802 A    272  THR  HN   H      0.310000        1.0080           0
    1803 A    272  THR  CA   CT1    0.070000       12.0110           0
    1804 A    272  THR  HA   HB1    0.090000        1.0080           0
    1805 A    272  THR  CB   CT1    0.140000       12.0110           0
    1806 A    272  THR  HB   HA1    0.090000        1.0080           0
    1807 A    272  THR  OG1  OH1   -0.660000       15.9990           0
    1808 A    272  THR  HG1  H      0.430000        1.0080           0
    1809 A    272  THR  CG2  CT3   -0.270000       12.0110           0
    1810 A    272  THR  HG21 HA3    0.090000        1.0080           0
    1811 A    272  THR  HG22 HA3    0.090000        1.0080           0
    1812 A    272  THR  HG23 HA3    0.090000        1.0080           0
    1813 A    272  THR  C    C      0.510000       12.0110           0
    1814 A    272  THR  O    O     -0.510000       15.9990           0
    1815 A    273  GLU  N    NH1   -0.470000       14.0070           0
    1816 A    273  GLU  HN   H      0.310000        1.0080           0
    1817 A    273  GLU  CA   CT1    0.070000       12.0110           0
    1818 A    273  GLU  HA   HB1    0.090000        1.0080           0
    1819 A    273  GLU  CB   CT2A  -0.180000       12.0110           0
    1820 A    273  GLU  HB1  HA2    0.090000        1.0080           0
    1821 A    273  GLU  HB2  HA2    0.090000        1.0080           0
    1822 A    273  GLU  CG   CT2   -0.280000       12.0110           0
    1823 A    273  GLU  HG1  HA2    0.090000        1.0080           0
    1824 A    273  GLU  HG2  HA2    0.090000        1.0080           0
    1825 A    273  GLU  CD   CC     0.620000       12.0110           0
    1826 A    273  GLU  OE1  OC    -0.760000       15.9990           0
    1827 A    273  GLU  OE2  OC    -0.760000       15.9990           0
    1828 A    273  GLU  C    C      0.510000       12.0110           0
    1829 A    273  GLU  O    O     -0.510000       15.9990           0
    1830 A    274  LEU  N    NH1   -0.470000       14.0070           0
    1831 A    274  LEU  HN   H      0.310000        1.0080           0
    1832 A    274  LEU  CA   CT1    0.070000       12.0110           0
    1833 A    274  LEU  HA   HB1    0.090000        1.0080           0
    1834 A    274  LEU  CB   CT2   -0.180000       12.0110           0
    1835 A    274  LEU  HB1  HA2    0.090000        1.0080           0
    1836 A    274  LEU  HB2  HA2    0.090000        1.0080           0
    1837 A    274  LEU  CG   CT1   -0.090000       12.0110           0
    1838 A    274  LEU  HG   HA1    0.090000        1.0080           0
    1839 A    274  LEU  CD1  CT3   -0.270000       12.0110           0
    1840 A    274  LEU  HD11 HA3    0.090000        1.0080           0
    1841 A    274  LEU  HD12 HA3    0.090000        1.0080           0
    1842 A    274  LEU  HD13 HA3    0.090000        1.0080           0
    1843 A    274  LEU  CD2  CT3   -0.270000       12.0110           0
    1844 A    274  LEU  HD21 HA3    0.090000        1.0080           0
    1845 A    274  LEU  HD22 HA3    0.090000        1.0080           0
    1846 A    274  LEU  HD23 HA3    0.090000        1.0080           0
    1847 A    274  LEU  C    C      0.510000       12.0110           0
    1848 A    274  LEU  O    O     -0.510000       15.9990           0
    1849 A    275  ALA  N    NH1   -0.470000       14.0070           0
    1850 A    275  ALA  HN   H      0.310000        1.0080           0
    1851 A    275  ALA  CA   CT1    0.070000       12.0110           0
    1852 A    275  ALA  HA   HB1    0.090000        1.0080           0
    1853 A    275  ALA  CB   CT3   -0.270000       12.0110           0
    1854 A    275  ALA  HB1  HA3    0.090000        1.0080           0
    1855 A    275  ALA  HB2  HA3    0.090000        1.0080           0
    1856 A    275  ALA  HB3  HA3    0.090000        1.0080           0
    1857 A    275  ALA  C    C      0.510000       12.0110           0
    1858 A    275  ALA  O    O     -0.510000       15.9990           0
    1859 A    276  GLU  N    NH1   -0.470000       14.0070           0
    1860 A    276  GLU  HN   H      0.310000        1.0080           0
    1861 A    276  GLU  CA   CT1    0.070000       12.0110           0
    1862 A    276  GLU  HA   HB1    0.090000        1.0080           0
    1863 A    276  GLU  CB   CT2A  -0.180000       12.0110           0
    1864 A    276  GLU  HB1  HA2    0.090000        1.0080           0
    1865 A    276  GLU  HB2  HA2    0.090000        1.0080           0
    1866 A    276  GLU  CG   CT2   -0.280000       12.0110           0
    1867 A    276  GLU  HG1  HA2    0.090000        1.0080           0
    1868 A    276  GLU  HG2  HA2    0.090000        1.0080           0
    1869 A    276  GLU  CD   CC     0.620000       12.0110           0
    1870 A    276  GLU  OE1  OC    -0.760000       15.9990           0
    1871 A    276  GLU  OE2  OC    -0.760000       15.9990           0
    1872 A    276  GLU  C    C      0.510000       12.0110           0
    1873 A    276  GLU  O    O     -0.510000       15.9990           0
    1874 A    277  LYS  N    NH1   -0.470000       14.0070           0
    1875 A    277  LYS  HN   H      0.310000        1.0080           0
    1876 A    277  LYS  CA   CT1    0.070000       12.0110           0
    1877 A    277  LYS  HA   HB1    0.090000        1.0080           0
    1878 A    277  LYS  CB   CT2   -0.180000       12.0110           0
    1879 A    277  LYS  HB1  HA2    0.090000        1.0080           0
    1880 A    277  LYS  HB2  HA2    0.090000        1.0080           0
    1881 A    277  LYS  CG   CT2   -0.180000       12.0110           0
    1882 A    277  LYS  HG1  HA2    0.090000        1.0080           0
    1883 A    277  LYS  HG2  HA2    0.090000        1.0080           0
    1884 A    277  LYS  CD   CT2   -0.180000       12.0110           0
    1885 A    277  LYS  HD1  HA2    0.090000        1.0080           0
    1886 A    277  LYS  HD2  HA2    0.090000        1.0080           0
    1887 A    277  LYS  CE   CT2    0.210000       12.0110           0
    1888 A    277  LYS  HE1  HA2    0.050000        1.0080           0
    1889 A    277  LYS  HE2  HA2    0.050000        1.0080           0
    1890 A    277  LYS  NZ   NH3   -0.300000       14.0070           0
    1891 A    277  LYS  HZ1  HC     0.330000        1.0080           0
    1892 A    277  LYS  HZ2  HC     0.330000        1.0080           0
    1893 A    277  LYS  HZ3  HC     0.330000        1.0080           0
    1894 A    277  LYS  C    C      0.510000       12.0110           0
    1895 A    277  LYS  O    O     -0.510000       15.9990           0
    1896 A    278  PRO  N    N     -0.290000       14.0070           0
    1897 A    278  PRO  CD   CP3    0.000000       12.0110           0
    1898 A    278  PRO  HD1  HA2    0.090000        1.0080           0
    1899 A    278  PRO  HD2  HA2    0.090000        1.0080           0
    1900 A    278  PRO  CA   CP1    0.020000       12.0110           0
    1901 A    278  PRO  HA   HB1    0.090000        1.0080           0
    1902 A    278  PRO  CB   CP2   -0.180000       12.0110           0
    1903 A    278  PRO  HB1  HA2    0.090000        1.0080           0
    1904 A    278  PRO  HB2  HA2    0.090000        1.0080           0
    1905 A    278  PRO  CG   CP2   -0.180000       12.0110           0
    1906 A    278  PRO  HG1  HA2    0.090000        1.0080           0
    1907 A    278  PRO  HG2  HA2    0.090000        1.0080           0
    1908 A    278  PRO  C    C      0.510000       12.0110           0
    1909 A    278  PRO  O    O     -0.510000       15.9990           0
    1910 A    279  GLU  N    NH1   -0.470000       14.0070           0
    1911 A    279  GLU  HN   H      0.310000        1.0080           0
    1912 A    279  GLU  CA   CT1    0.070000       12.0110           0
    1913 A    279  GLU  HA   HB1    0.090000        1.0080           0
    1914 A    279  GLU  CB   CT2A  -0.180000       12.0110           0
    1915 A    279  GLU  HB1  HA2    0.090000        1.0080           0
    1916 A    279  GLU  HB2  HA2    0.090000        1.0080           0
    1917 A    279  GLU  CG   CT2   -0.280000       12.0110           0
    1918 A    279  GLU  HG1  HA2    0.090000        1.0080           0
    1919 A    279  GLU  HG2  HA2    0.090000        1.0080           0
    1920 A    279  GLU  CD   CC     0.620000       12.0110           0
    1921 A    279  GLU  OE1  OC    -0.760000       15.9990           0
    1922 A    279  GLU  OE2  OC    -0.760000       15.9990           0
    1923 A    279  GLU  C    C      0.510000       12.0110           0
    1924 A    279  GLU  O    O     -0.510000       15.9990           0
    1925 A    280  ASP  N    NH1   -0.470000       14.0070           0
    1926 A    280  ASP  HN   H      0.310000        1.0080           0
    1927 A    280  ASP  CA   CT1    0.070000       12.0110           0
    1928 A    280  ASP  HA   HB1    0.090000        1.0080           0
    1929 A    280  ASP  CB   CT2A  -0.280000       12.0110           0
    1930 A    280  ASP  HB1  HA2    0.090000        1.0080           0
    1931 A    280  ASP  HB2  HA2    0.090000        1.0080           0
    1932 A    280  ASP  CG   CC     0.620000       12.0110           0
    1933 A    280  ASP  OD1  OC    -0.760000       15.9990           0
    1934 A    280  ASP  OD2  OC    -0.760000       15.9990           0
    1935 A    280  ASP  C    C      0.510000       12.0110           0
    1936 A    280  ASP  O    O     -0.510000       15.9990           0
    1937 A    281  ALA  N    NH1   -0.470000       14.0070           0
    1938 A    281  ALA  HN   H      0.310000        1.0080           0
    1939 A    281  ALA  CA   CT1    0.070000       12.0110           0
    1940 A    281  ALA  HA   HB1    0.090000        1.0080           0
    1941 A    281  ALA  CB   CT3   -0.270000       12.0110           0
    1942 A    281  ALA  HB1  HA3    0.090000        1.0080           0
    1943 A    281  ALA  HB2  HA3    0.090000        1.0080           0
    1944 A    281  ALA  HB3  HA3    0.090000        1.0080           0
    1945 A    281  ALA  C    C      0.510000       12.0110           0
    1946 A    281  ALA  O    O     -0.510000       15.9990           0
    1947 A    282  GLN  N    NH1   -0.470000       14.0070           0
    1948 A    282  GLN  HN   H      0.310000        1.0080           0
    1949 A    282  GLN  CA   CT1    0.070000       12.0110           0
    1950 A    282  GLN  HA   HB1    0.090000        1.0080           0
    1951 A    282  GLN  CB   CT2   -0.180000       12.0110           0
    1952 A    282  GLN  HB1  HA2    0.090000        1.0080           0
    1953 A    282  GLN  HB2  HA2    0.090000        1.0080           0
    1954 A    282  GLN  CG   CT2   -0.180000       12.0110           0
    1955 A    282  GLN  HG1  HA2    0.090000        1.0080           0
    1956 A    282  GLN  HG2  HA2    0.090000        1.0080           0
    1957 A    282  GLN  CD   CC     0.550000       12.0110           0
    1958 A    282  GLN  OE1  O     -0.550000       15.9990           0
    1959 A    282  GLN  NE2  NH2   -0.620000       14.0070           0
    1960 A    282  GLN  HE21 H      0.320000        1.0080           0
    1961 A    282  GLN  HE22 H      0.300000        1.0080           0
    1962 A    282  GLN  C    C      0.510000       12.0110           0
    1963 A    282  GLN  O    O     -0.510000       15.9990           0
    1964 A    283  GLN  N    NH1   -0.470000       14.0070           0
    1965 A    283  GLN  HN   H      0.310000        1.0080           0
    1966 A    283  GLN  CA   CT1    0.070000       12.0110           0
    1967 A    283  GLN  HA   HB1    0.090000        1.0080           0
    1968 A    283  GLN  CB   CT2   -0.180000       12.0110           0
    1969 A    283  GLN  HB1  HA2    0.090000        1.0080           0
    1970 A    283  GLN  HB2  HA2    0.090000        1.0080           0
    1971 A    283  GLN  CG   CT2   -0.180000       12.0110           0
    1972 A    283  GLN  HG1  HA2    0.090000        1.0080           0
    1973 A    283  GLN  HG2  HA2    0.090000        1.0080           0
    1974 A    283  GLN  CD   CC     0.550000       12.0110           0
    1975 A    283  GLN  OE1  O     -0.550000       15.9990           0
    1976 A    283  GLN  NE2  NH2   -0.620000       14.0070           0
    1977 A    283  GLN  HE21 H      0.320000        1.0080           0
    1978 A    283  GLN  HE22 H      0.300000        1.0080           0
    1979 A    283  GLN  C    C      0.510000       12.0110           0
    1980 A    283  GLN  O    O     -0.510000       15.9990           0
    1981 A    284  GLY  N    NH1   -0.470000       14.0070           0
    1982 A    284  GLY  HN   H      0.310000        1.0080           0
    1983 A    284  GLY  CA   CT2   -0.020000       12.0110           0
    1984 A    284  GLY  HA1  HB2    0.090000        1.0080           0
    1985 A    284  GLY  HA2  HB2    0.090000        1.0080           0
    1986 A    284  GLY  C    C      0.510000       12.0110           0
    1987 A    284  GLY  O    O     -0.510000       15.9990           0
    1988 A    285  GLN  N    NH1   -0.470000       14.0070           0
    1989 A    285  GLN  HN   H      0.310000        1.0080           0
    1990 A    285  GLN  CA   CT1    0.070000       12.0110           0
    1991 A    285  GLN  HA   HB1    0.090000        1.0080           0
    1992 A    285  GLN  CB   CT2   -0.180000       12.0110           0
    1993 A    285  GLN  HB1  HA2    0.090000        1.0080           0
    1994 A    285  GLN  HB2  HA2    0.090000        1.0080           0
    1995 A    285  GLN  CG   CT2   -0.180000       12.0110           0
    1996 A    285  GLN  HG1  HA2    0.090000        1.0080           0
    1997 A    285  GLN  HG2  HA2    0.090000        1.0080           0
    1998 A    285  GLN  CD   CC     0.550000       12.0110           0
    1999 A    285  GLN  OE1  O     -0.550000       15.9990           0
    2000 A    285  GLN  NE2  NH2   -0.620000       14.0070           0
    2001 A    285  GLN  HE21 H      0.320000        1.0080           0
    2002 A    285  GLN  HE22 H      0.300000        1.0080           0
    2003 A    285  GLN  C    C      0.510000       12.0110           0
    2004 A    285  GLN  O    O     -0.510000       15.9990           0
    2005 A    286  GLN  N    NH1   -0.470000       14.0070           0
    2006 A    286  GLN  HN   H      0.310000        1.0080           0
    2007 A    286  GLN  CA   CT1    0.070000       12.0110           0
    2008 A    286  GLN  HA   HB1    0.090000        1.0080           0
    2009 A    286  GLN  CB   CT2   -0.180000       12.0110           0
    2010 A    286  GLN  HB1  HA2    0.090000        1.0080           0
    2011 A    286  GLN  HB2  HA2    0.090000        1.0080           0
    2012 A    286  GLN  CG   CT2   -0.180000       12.0110           0
    2013 A    286  GLN  HG1  HA2    0.090000        1.0080           0
    2014 A    286  GLN  HG2  HA2    0.090000        1.0080           0
    2015 A    286  GLN  CD   CC     0.550000       12.0110           0
    2016 A    286  GLN  OE1  O     -0.550000       15.9990           0
    2017 A    286  GLN  NE2  NH2   -0.620000       14.0070           0
    2018 A    286  GLN  HE21 H      0.320000        1.0080           0
    2019 A    286  GLN  HE22 H      0.300000        1.0080           0
    2020 A    286  GLN  C    C      0.510000       12.0110           0
    2021 A    286  GLN  O    O     -0.510000       15.9990           0
    2022 A    287  ALA  N    NH1   -0.470000       14.0070           0
    2023 A    287  ALA  HN   H      0.310000        1.0080           0
    2024 A    287  ALA  CA   CT1    0.070000       12.0110           0
    2025 A    287  ALA  HA   HB1    0.090000        1.0080           0
    2026 A    287  ALA  CB   CT3   -0.270000       12.0110           0
    2027 A    287  ALA  HB1  HA3    0.090000        1.0080           0
    2028 A    287  ALA  HB2  HA3    0.090000        1.0080           0
    2029 A    287  ALA  HB3  HA3    0.090000        1.0080           0
    2030 A    287  ALA  C    C      0.510000       12.0110           0
    2031 A    287  ALA  O    O     -0.510000       15.9990           0
    2032 A    288  MET  N    NH1   -0.470000       14.0070           0
    2033 A    288  MET  HN   H      0.310000        1.0080           0
    2034 A    288  MET  CA   CT1    0.070000       12.0110           0
    2035 A    288  MET  HA   HB1    0.090000        1.0080           0
    2036 A    288  MET  CB   CT2   -0.180000       12.0110           0
    2037 A    288  MET  HB1  HA2    0.090000        1.0080           0
    2038 A    288  MET  HB2  HA2    0.090000        1.0080           0
    2039 A    288  MET  CG   CT2   -0.140000       12.0110           0
    2040 A    288  MET  HG1  HA2    0.090000        1.0080           0
    2041 A    288  MET  HG2  HA2    0.090000        1.0080           0
    2042 A    288  MET  SD   S     -0.090000       32.0600           0
    2043 A    288  MET  CE   CT3   -0.220000       12.0110           0
    2044 A    288  MET  HE1  HA3    0.090000        1.0080           0
    2045 A    288  MET  HE2  HA3    0.090000        1.0080           0
    2046 A    288  MET  HE3  HA3    0.090000        1.0080           0
    2047 A    288  MET  C    C      0.510000       12.0110           0
    2048 A    288  MET  O    O     -0.510000       15.9990           0
    2049 A    289  SER  N    NH1   -0.470000       14.0070           0
    2050 A    289  SER  HN   H      0.310000        1.0080           0
    2051 A    289  SER  CA   CT1    0.070000       12.0110           0
    2052 A    289  SER  HA   HB1    0.090000        1.0080           0
    2053 A    289  SER  CB   CT2    0.050000       12.0110           0
    2054 A    289  SER  HB1  HA2    0.090000        1.0080           0
    2055 A    289  SER  HB2  HA2    0.090000        1.0080           0
    2056 A    289  SER  OG   OH1   -0.660000       15.9990           0
    2057 A    289  SER  HG1  H      0.430000        1.0080           0
    2058 A    289  SER  C    C      0.510000       12.0110           0
    2059 A    289  SER  O    O     -0.510000       15.9990           0
    2060 A    290  LEU  N    NH1   -0.470000       14.0070           0
    2061 A    290  LEU  HN   H      0.310000        1.0080           0
    2062 A    290  LEU  CA   CT1    0.070000       12.0110           0
    2063 A    290  LEU  HA   HB1    0.090000        1.0080           0
    2064 A    290  LEU  CB   CT2   -0.180000       12.0110           0
    2065 A    290  LEU  HB1  HA2    0.090000        1.0080           0
    2066 A    290  LEU  HB2  HA2    0.090000        1.0080           0
    2067 A    290  LEU  CG   CT1   -0.090000       12.0110           0
    2068 A    290  LEU  HG   HA1    0.090000        1.0080           0
    2069 A    290  LEU  CD1  CT3   -0.270000       12.0110           0
    2070 A    290  LEU  HD11 HA3    0.090000        1.0080           0
    2071 A    290  LEU  HD12 HA3    0.090000        1.0080           0
    2072 A    290  LEU  HD13 HA3    0.090000        1.0080           0
    2073 A    290  LEU  CD2  CT3   -0.270000       12.0110           0
    2074 A    290  LEU  HD21 HA3    0.090000        1.0080           0
    2075 A    290  LEU  HD22 HA3    0.090000        1.0080           0
    2076 A    290  LEU  HD23 HA3    0.090000        1.0080           0
    2077 A    290  LEU  C    C      0.510000       12.0110           0
    2078 A    290  LEU  O    O     -0.510000       15.9990           0
    2079 A    291  ALA  N    NH1   -0.470000       14.0070           0
    2080 A    291  ALA  HN   H      0.310000        1.0080           0
    2081 A    291  ALA  CA   CT1    0.070000       12.0110           0
    2082 A    291  ALA  HA   HB1    0.090000        1.0080           0
    2083 A    291  ALA  CB   CT3   -0.270000       12.0110           0
    2084 A    291  ALA  HB1  HA3    0.090000        1.0080           0
    2085 A    291  ALA  HB2  HA3    0.090000        1.0080           0
    2086 A    291  ALA  HB3  HA3    0.090000        1.0080           0
    2087 A    291  ALA  C    C      0.510000       12.0110           0
    2088 A    291  ALA  O    O     -0.510000       15.9990           0
    2089 A    292  ILE  N    NH1   -0.470000       14.0070           0
    2090 A    292  ILE  HN   H      0.310000        1.0080           0
    2091 A    292  ILE  CA   CT1    0.070000       12.0110           0
    2092 A    292  ILE  HA   HB1    0.090000        1.0080           0
    2093 A    292  ILE  CB   CT1   -0.090000       12.0110           0
    2094 A    292  ILE  HB   HA1    0.090000        1.0080           0
    2095 A    292  ILE  CG2  CT3   -0.270000       12.0110           0
    2096 A    292  ILE  HG21 HA3    0.090000        1.0080           0
    2097 A    292  ILE  HG22 HA3    0.090000        1.0080           0
    2098 A    292  ILE  HG23 HA3    0.090000        1.0080           0
    2099 A    292  ILE  CG1  CT2   -0.180000       12.0110           0
    2100 A    292  ILE  HG11 HA2    0.090000        1.0080           0
    2101 A    292  ILE  HG12 HA2    0.090000        1.0080           0
    2102 A    292  ILE  CD   CT3   -0.270000       12.0110           0
    2103 A    292  ILE  HD1  HA3    0.090000        1.0080           0
    2104 A    292  ILE  HD2  HA3    0.090000        1.0080           0
    2105 A    292  ILE  HD3  HA3    0.090000        1.0080           0
    2106 A    292  ILE  C    C      0.510000       12.0110           0
    2107 A    292  ILE  O    O     -0.510000       15.9990           0
    2108 A    293  LEU  N    NH1   -0.470000       14.0070           0
    2109 A    293  LEU  HN   H      0.310000        1.0080           0
    2110 A    293  LEU  CA   CT1    0.070000       12.0110           0
    2111 A    293  LEU  HA   HB1    0.090000        1.0080           0
    2112 A    293  LEU  CB   CT2   -0.180000       12.0110           0
    2113 A    293  LEU  HB1  HA2    0.090000        1.0080           0
    2114 A    293  LEU  HB2  HA2    0.090000        1.0080           0
    2115 A    293  LEU  CG   CT1   -0.090000       12.0110           0
    2116 A    293  LEU  HG   HA1    0.090000        1.0080           0
    2117 A    293  LEU  CD1  CT3   -0.270000       12.0110           0
    2118 A    293  LEU  HD11 HA3    0.090000        1.0080           0
    2119 A    293  LEU  HD12 HA3    0.090000        1.0080           0
    2120 A    293  LEU  HD13 HA3    0.090000        1.0080           0
    2121 A    293  LEU  CD2  CT3   -0.270000       12.0110           0
    2122 A    293  LEU  HD21 HA3    0.090000        1.0080           0
    2123 A    293  LEU  HD22 HA3    0.090000        1.0080           0
    2124 A    293  LEU  HD23 HA3    0.090000        1.0080           0
    2125 A    293  LEU  C    C      0.510000       12.0110           0
    2126 A    293  LEU  O    O     -0.510000       15.9990           0
    2127 A    294  ARG  N    NH1   -0.470000       14.0070           0
    2128 A    294  ARG  HN   H      0.310000        1.0080           0
    2129 A    294  ARG  CA   CT1    0.070000       12.0110           0
    2130 A    294  ARG  HA   HB1    0.090000        1.0080           0
    2131 A    294  ARG  CB   CT2   -0.180000       12.0110           0
    2132 A    294  ARG  HB1  HA2    0.090000        1.0080           0
    2133 A    294  ARG  HB2  HA2    0.090000        1.0080           0
    2134 A    294  ARG  CG   CT2   -0.180000       12.0110           0
    2135 A    294  ARG  HG1  HA2    0.090000        1.0080           0
    2136 A    294  ARG  HG2  HA2    0.090000        1.0080           0
    2137 A    294  ARG  CD   CT2    0.200000       12.0110           0
    2138 A    294  ARG  HD1  HA2    0.090000        1.0080           0
    2139 A    294  ARG  HD2  HA2    0.090000        1.0080           0
    2140 A    294  ARG  NE   NC2   -0.700000       14.0070           0
    2141 A    294  ARG  HE   HC     0.440000        1.0080           0
    2142 A    294  ARG  CZ   C      0.640000       12.0110           0
    2143 A    294  ARG  NH1  NC2   -0.800000       14.0070           0
    2144 A    294  ARG  HH11 HC     0.460000        1.0080           0
    2145 A    294  ARG  HH12 HC     0.460000        1.0080           0
    2146 A    294  ARG  NH2  NC2   -0.800000       14.0070           0
    2147 A    294  ARG  HH21 HC     0.460000        1.0080           0
    2148 A    294  ARG  HH22 HC     0.460000        1.0080           0
    2149 A    294  ARG  C    C      0.510000       12.0110           0
    2150 A    294  ARG  O    O     -0.510000       15.9990           0
    2151 A    295  VAL  N    NH1   -0.470000       14.0070           0
    2152 A    295  VAL  HN   H      0.310000        1.0080           0
    2153 A    295  VAL  CA   CT1    0.070000       12.0110           0
    2154 A    295  VAL  HA   HB1    0.090000        1.0080           0
    2155 A    295  VAL  CB   CT1   -0.090000       12.0110           0
    2156 A    295  VAL  HB   HA1    0.090000        1.0080           0
    2157 A    295  VAL  CG1  CT3   -0.270000       12.0110           0
    2158 A    295  VAL  HG11 HA3    0.090000        1.0080           0
    2159 A    295  VAL  HG12 HA3    0.090000        1.0080           0
    2160 A    295  VAL  HG13 HA3    0.090000        1.0080           0
    2161 A    295  VAL  CG2  CT3   -0.270000       12.0110           0
    2162 A    295  VAL  HG21 HA3    0.090000        1.0080           0
    2163 A    295  VAL  HG22 HA3    0.090000        1.0080           0
    2164 A    295  VAL  HG23 HA3    0.090000        1.0080           0
    2165 A    295  VAL  C    C      0.510000       12.0110           0
    2166 A    295  VAL  O    O     -0.510000       15.9990           0
    2167 A    296  ILE  N    NH1   -0.470000       14.0070           0
    2168 A    296  ILE  HN   H      0.310000        1.0080           0
    2169 A    296  ILE  CA   CT1    0.070000       12.0110           0
    2170 A    296  ILE  HA   HB1    0.090000        1.0080           0
    2171 A    296  ILE  CB   CT1   -0.090000       12.0110           0
    2172 A    296  ILE  HB   HA1    0.090000        1.0080           0
    2173 A    296  ILE  CG2  CT3   -0.270000       12.0110           0
    2174 A    296  ILE  HG21 HA3    0.090000        1.0080           0
    2175 A    296  ILE  HG22 HA3    0.090000        1.0080           0
    2176 A    296  ILE  HG23 HA3    0.090000        1.0080           0
    2177 A    296  ILE  CG1  CT2   -0.180000       12.0110           0
    2178 A    296  ILE  HG11 HA2    0.090000        1.0080           0
    2179 A    296  ILE  HG12 HA2    0.090000        1.0080           0
    2180 A    296  ILE  CD   CT3   -0.270000       12.0110           0
    2181 A    296  ILE  HD1  HA3    0.090000        1.0080           0
    2182 A    296  ILE  HD2  HA3    0.090000        1.0080           0
    2183 A    296  ILE  HD3  HA3    0.090000        1.0080           0
    2184 A    296  ILE  C    C      0.510000       12.0110           0
    2185 A    296  ILE  O    O     -0.510000       15.9990           0
    2186 A    297  ARG  N    NH1   -0.470000       14.0070           0
    2187 A    297  ARG  HN   H      0.310000        1.0080           0
    2188 A    297  ARG  CA   CT1    0.070000       12.0110           0
    2189 A    297  ARG  HA   HB1    0.090000        1.0080           0
    2190 A    297  ARG  CB   CT2   -0.180000       12.0110           0
    2191 A    297  ARG  HB1  HA2    0.090000        1.0080           0
    2192 A    297  ARG  HB2  HA2    0.090000        1.0080           0
    2193 A    297  ARG  CG   CT2   -0.180000       12.0110           0
    2194 A    297  ARG  HG1  HA2    0.090000        1.0080           0
    2195 A    297  ARG  HG2  HA2    0.090000        1.0080           0
    2196 A    297  ARG  CD   CT2    0.200000       12.0110           0
    2197 A    297  ARG  HD1  HA2    0.090000        1.0080           0
    2198 A    297  ARG  HD2  HA2    0.090000        1.0080           0
    2199 A    297  ARG  NE   NC2   -0.700000       14.0070           0
    2200 A    297  ARG  HE   HC     0.440000        1.0080           0
    2201 A    297  ARG  CZ   C      0.640000       12.0110           0
    2202 A    297  ARG  NH1  NC2   -0.800000       14.0070           0
    2203 A    297  ARG  HH11 HC     0.460000        1.0080           0
    2204 A    297  ARG  HH12 HC     0.460000        1.0080           0
    2205 A    297  ARG  NH2  NC2   -0.800000       14.0070           0
    2206 A    297  ARG  HH21 HC     0.460000        1.0080           0
    2207 A    297  ARG  HH22 HC     0.460000        1.0080           0
    2208 A    297  ARG  C    C      0.510000       12.0110           0
    2209 A    297  ARG  O    O     -0.510000       15.9990           0
    2210 A    298  LEU  N    NH1   -0.470000       14.0070           0
    2211 A    298  LEU  HN   H      0.310000        1.0080           0
    2212 A    298  LEU  CA   CT1    0.070000       12.0110           0
    2213 A    298  LEU  HA   HB1    0.090000        1.0080           0
    2214 A    298  LEU  CB   CT2   -0.180000       12.0110           0
    2215 A    298  LEU  HB1  HA2    0.090000        1.0080           0
    2216 A    298  LEU  HB2  HA2    0.090000        1.0080           0
    2217 A    298  LEU  CG   CT1   -0.090000       12.0110           0
    2218 A    298  LEU  HG   HA1    0.090000        1.0080           0
    2219 A    298  LEU  CD1  CT3   -0.270000       12.0110           0
    2220 A    298  LEU  HD11 HA3    0.090000        1.0080           0
    2221 A    298  LEU  HD12 HA3    0.090000        1.0080           0
    2222 A    298  LEU  HD13 HA3    0.090000        1.0080           0
    2223 A    298  LEU  CD2  CT3   -0.270000       12.0110           0
    2224 A    298  LEU  HD21 HA3    0.090000        1.0080           0
    2225 A    298  LEU  HD22 HA3    0.090000        1.0080           0
    2226 A    298  LEU  HD23 HA3    0.090000        1.0080           0
    2227 A    298  LEU  C    C      0.510000       12.0110           0
    2228 A    298  LEU  O    O     -0.510000       15.9990           0
    2229 A    299  VAL  N    NH1   -0.470000       14.0070           0
    2230 A    299  VAL  HN   H      0.310000        1.0080           0
    2231 A    299  VAL  CA   CT1    0.070000       12.0110           0
    2232 A    299  VAL  HA   HB1    0.090000        1.0080           0
    2233 A    299  VAL  CB   CT1   -0.090000       12.0110           0
    2234 A    299  VAL  HB   HA1    0.090000        1.0080           0
    2235 A    299  VAL  CG1  CT3   -0.270000       12.0110           0
    2236 A    299  VAL  HG11 HA3    0.090000        1.0080           0
    2237 A    299  VAL  HG12 HA3    0.090000        1.0080           0
    2238 A    299  VAL  HG13 HA3    0.090000        1.0080           0
    2239 A    299  VAL  CG2  CT3   -0.270000       12.0110           0
    2240 A    299  VAL  HG21 HA3    0.090000        1.0080           0
    2241 A    299  VAL  HG22 HA3    0.090000        1.0080           0
    2242 A    299  VAL  HG23 HA3    0.090000        1.0080           0
    2243 A    299  VAL  C    C      0.510000       12.0110           0
    2244 A    299  VAL  O    O     -0.510000       15.9990           0
    2245 A    300  ARG  N    NH1   -0.470000       14.0070           0
    2246 A    300  ARG  HN   H      0.310000        1.0080           0
    2247 A    300  ARG  CA   CT1    0.070000       12.0110           0
    2248 A    300  ARG  HA   HB1    0.090000        1.0080           0
    2249 A    300  ARG  CB   CT2   -0.180000       12.0110           0
    2250 A    300  ARG  HB1  HA2    0.090000        1.0080           0
    2251 A    300  ARG  HB2  HA2    0.090000        1.0080           0
    2252 A    300  ARG  CG   CT2   -0.180000       12.0110           0
    2253 A    300  ARG  HG1  HA2    0.090000        1.0080           0
    2254 A    300  ARG  HG2  HA2    0.090000        1.0080           0
    2255 A    300  ARG  CD   CT2    0.200000       12.0110           0
    2256 A    300  ARG  HD1  HA2    0.090000        1.0080           0
    2257 A    300  ARG  HD2  HA2    0.090000        1.0080           0
    2258 A    300  ARG  NE   NC2   -0.700000       14.0070           0
    2259 A    300  ARG  HE   HC     0.440000        1.0080           0
    2260 A    300  ARG  CZ   C      0.640000       12.0110           0
    2261 A    300  ARG  NH1  NC2   -0.800000       14.0070           0
    2262 A    300  ARG  HH11 HC     0.460000        1.0080           0
    2263 A    300  ARG  HH12 HC     0.460000        1.0080           0
    2264 A    300  ARG  NH2  NC2   -0.800000       14.0070           0
    2265 A    300  ARG  HH21 HC     0.460000        1.0080           0
    2266 A    300  ARG  HH22 HC     0.460000        1.0080           0
    2267 A    300  ARG  C    C      0.510000       12.0110           0
    2268 A    300  ARG  O    O     -0.510000       15.9990           0
    2269 A    301  VAL  N    NH1   -0.470000       14.0070           0
    2270 A    301  VAL  HN   H      0.310000        1.0080           0
    2271 A    301  VAL  CA   CT1    0.070000       12.0110           0
    2272 A    301  VAL  HA   HB1    0.090000        1.0080           0
    2273 A    301  VAL  CB   CT1   -0.090000       12.0110           0
    2274 A    301  VAL  HB   HA1    0.090000        1.0080           0
    2275 A    301  VAL  CG1  CT3   -0.270000       12.0110           0
    2276 A    301  VAL  HG11 HA3    0.090000        1.0080           0
    2277 A    301  VAL  HG12 HA3    0.090000        1.0080           0
    2278 A    301  VAL  HG13 HA3    0.090000        1.0080           0
    2279 A    301  VAL  CG2  CT3   -0.270000       12.0110           0
    2280 A    301  VAL  HG21 HA3    0.090000        1.0080           0
    2281 A    301  VAL  HG22 HA3    0.090000        1.0080           0
    2282 A    301  VAL  HG23 HA3    0.090000        1.0080           0
    2283 A    301  VAL  C    C      0.510000       12.0110           0
    2284 A    301  VAL  O    O     -0.510000       15.9990           0
    2285 A    302  PHE  N    NH1   -0.470000       14.0070           0
    2286 A    302  PHE  HN   H      0.310000        1.0080           0
    2287 A    302  PHE  CA   CT1    0.070000       12.0110           0
    2288 A    302  PHE  HA   HB1    0.090000        1.0080           0
    2289 A    302  PHE  CB   CT2   -0.180000       12.0110           0
    2290 A    302  PHE  HB1  HA2    0.090000        1.0080           0
    2291 A    302  PHE  HB2  HA2    0.090000        1.0080           0
    2292 A    302  PHE  CG   CA     0.000000       12.0110           0
    2293 A    302  PHE  CD1  CA    -0.115000       12.0110           0
    2294 A    302  PHE  HD1  HP     0.115000        1.0080           0
    2295 A    302  PHE  CE1  CA    -0.115000       12.0110           0
    2296 A    302  PHE  HE1  HP     0.115000        1.0080           0
    2297 A    302  PHE  CZ   CA    -0.115000       12.0110           0
    2298 A    302  PHE  HZ   HP     0.115000        1.0080           0
    2299 A    302  PHE  CD2  CA    -0.115000       12.0110           0
    2300 A    302  PHE  HD2  HP     0.115000        1.0080           0
    2301 A    302  PHE  CE2  CA    -0.115000       12.0110           0
    2302 A    302  PHE  HE2  HP     0.115000        1.0080           0
    2303 A    302  PHE  C    C      0.510000       12.0110           0
    2304 A    302  PHE  O    O     -0.510000       15.9990           0
    2305 A    303  ARG  N    NH1   -0.470000       14.0070           0
    2306 A    303  ARG  HN   H      0.310000        1.0080           0
    2307 A    303  ARG  CA   CT1    0.070000       12.0110           0
    2308 A    303  ARG  HA   HB1    0.090000        1.0080           0
    2309 A    303  ARG  CB   CT2   -0.180000       12.0110           0
    2310 A    303  ARG  HB1  HA2    0.090000        1.0080           0
    2311 A    303  ARG  HB2  HA2    0.090000        1.0080           0
    2312 A    303  ARG  CG   CT2   -0.180000       12.0110           0
    2313 A    303  ARG  HG1  HA2    0.090000        1.0080           0
    2314 A    303  ARG  HG2  HA2    0.090000        1.0080           0
    2315 A    303  ARG  CD   CT2    0.200000       12.0110           0
    2316 A    303  ARG  HD1  HA2    0.090000        1.0080           0
    2317 A    303  ARG  HD2  HA2    0.090000        1.0080           0
    2318 A    303  ARG  NE   NC2   -0.700000       14.0070           0
    2319 A    303  ARG  HE   HC     0.440000        1.0080           0
    2320 A    303  ARG  CZ   C      0.640000       12.0110           0
    2321 A    303  ARG  NH1  NC2   -0.800000       14.0070           0
    2322 A    303  ARG  HH11 HC     0.460000        1.0080           0
    2323 A    303  ARG  HH12 HC     0.460000        1.0080           0
    2324 A    303  ARG  NH2  NC2   -0.800000       14.0070           0
    2325 A    303  ARG  HH21 HC     0.460000        1.0080           0
    2326 A    303  ARG  HH22 HC     0.460000        1.0080           0
    2327 A    303  ARG  C    C      0.510000       12.0110           0
    2328 A    303  ARG  O    O     -0.510000       15.9990           0
    2329 A    304  ILE  N    NH1   -0.470000       14.0070           0
    2330 A    304  ILE  HN   H      0.310000        1.0080           0
    2331 A    304  ILE  CA   CT1    0.070000       12.0110           0
    2332 A    304  ILE  HA   HB1    0.090000        1.0080           0
    2333 A    304  ILE  CB   CT1   -0.090000       12.0110           0
    2334 A    304  ILE  HB   HA1    0.090000        1.0080           0
    2335 A    304  ILE  CG2  CT3   -0.270000       12.0110           0
    2336 A    304  ILE  HG21 HA3    0.090000        1.0080           0
    2337 A    304  ILE  HG22 HA3    0.090000        1.0080           0
    2338 A    304  ILE  HG23 HA3    0.090000        1.0080           0
    2339 A    304  ILE  CG1  CT2   -0.180000       12.0110           0
    2340 A    304  ILE  HG11 HA2    0.090000        1.0080           0
    2341 A    304  ILE  HG12 HA2    0.090000        1.0080           0
    2342 A    304  ILE  CD   CT3   -0.270000       12.0110           0
    2343 A    304  ILE  HD1  HA3    0.090000        1.0080           0
    2344 A    304  ILE  HD2  HA3    0.090000        1.0080           0
    2345 A    304  ILE  HD3  HA3    0.090000        1.0080           0
    2346 A    304  ILE  C    C      0.510000       12.0110           0
    2347 A    304  ILE  O    O     -0.510000       15.9990           0
    2348 A    305  PHE  N    NH1   -0.470000       14.0070           0
    2349 A    305  PHE  HN   H      0.310000        1.0080           0
    2350 A    305  PHE  CA   CT1    0.070000       12.0110           0
    2351 A    305  PHE  HA   HB1    0.090000        1.0080           0
    2352 A    305  PHE  CB   CT2   -0.180000       12.0110           0
    2353 A    305  PHE  HB1  HA2    0.090000        1.0080           0
    2354 A    305  PHE  HB2  HA2    0.090000        1.0080           0
    2355 A    305  PHE  CG   CA     0.000000       12.0110           0
    2356 A    305  PHE  CD1  CA    -0.115000       12.0110           0
    2357 A    305  PHE  HD1  HP     0.115000        1.0080           0
    2358 A    305  PHE  CE1  CA    -0.115000       12.0110           0
    2359 A    305  PHE  HE1  HP     0.115000        1.0080           0
    2360 A    305  PHE  CZ   CA    -0.115000       12.0110           0
    2361 A    305  PHE  HZ   HP     0.115000        1.0080           0
    2362 A    305  PHE  CD2  CA    -0.115000       12.0110           0
    2363 A    305  PHE  HD2  HP     0.115000        1.0080           0
    2364 A    305  PHE  CE2  CA    -0.115000       12.0110           0
    2365 A    305  PHE  HE2  HP     0.115000        1.0080           0
    2366 A    305  PHE  C    C      0.510000       12.0110           0
    2367 A    305  PHE  O    O     -0.510000       15.9990           0
    2368 A    306  LYS  N    NH1   -0.470000       14.0070           0
    2369 A    306  LYS  HN   H      0.310000        1.0080           0
    2370 A    306  LYS  CA   CT1    0.070000       12.0110           0
    2371 A    306  LYS  HA   HB1    0.090000        1.0080           0
    2372 A    306  LYS  CB   CT2   -0.180000       12.0110           0
    2373 A    306  LYS  HB1  HA2    0.090000        1.0080           0
    2374 A    306  LYS  HB2  HA2    0.090000        1.0080           0
    2375 A    306  LYS  CG   CT2   -0.180000       12.0110           0
    2376 A    306  LYS  HG1  HA2    0.090000        1.0080           0
    2377 A    306  LYS  HG2  HA2    0.090000        1.0080           0
    2378 A    306  LYS  CD   CT2   -0.180000       12.0110           0
    2379 A    306  LYS  HD1  HA2    0.090000        1.0080           0
    2380 A    306  LYS  HD2  HA2    0.090000        1.0080           0
    2381 A    306  LYS  CE   CT2    0.210000       12.0110           0
    2382 A    306  LYS  HE1  HA2    0.050000        1.0080           0
    2383 A    306  LYS  HE2  HA2    0.050000        1.0080           0
    2384 A    306  LYS  NZ   NH3   -0.300000       14.0070           0
    2385 A    306  LYS  HZ1  HC     0.330000        1.0080           0
    2386 A    306  LYS  HZ2  HC     0.330000        1.0080           0
    2387 A    306  LYS  HZ3  HC     0.330000        1.0080           0
    2388 A    306  LYS  C    C      0.510000       12.0110           0
    2389 A    306  LYS  O    O     -0.510000       15.9990           0
    2390 A    307  LEU  N    NH1   -0.470000       14.0070           0
    2391 A    307  LEU  HN   H      0.310000        1.0080           0
    2392 A    307  LEU  CA   CT1    0.070000       12.0110           0
    2393 A    307  LEU  HA   HB1    0.090000        1.0080           0
    2394 A    307  LEU  CB   CT2   -0.180000       12.0110           0
    2395 A    307  LEU  HB1  HA2    0.090000        1.0080           0
    2396 A    307  LEU  HB2  HA2    0.090000        1.0080           0
    2397 A    307  LEU  CG   CT1   -0.090000       12.0110           0
    2398 A    307  LEU  HG   HA1    0.090000        1.0080           0
    2399 A    307  LEU  CD1  CT3   -0.270000       12.0110           0
    2400 A    307  LEU  HD11 HA3    0.090000        1.0080           0
    2401 A    307  LEU  HD12 HA3    0.090000        1.0080           0
    2402 A    307  LEU  HD13 HA3    0.090000        1.0080           0
    2403 A    307  LEU  CD2  CT3   -0.270000       12.0110           0
    2404 A    307  LEU  HD21 HA3    0.090000        1.0080           0
    2405 A    307  LEU  HD22 HA3    0.090000        1.0080           0
    2406 A    307  LEU  HD23 HA3    0.090000        1.0080           0
    2407 A    307  LEU  C    C      0.510000       12.0110           0
    2408 A    307  LEU  O    O     -0.510000       15.9990           0
    2409 A    308  SER  N    NH1   -0.470000       14.0070           0
    2410 A    308  SER  HN   H      0.310000        1.0080           0
    2411 A    308  SER  CA   CT1    0.170000       12.0110           0
    2412 A    308  SER  HA   HB1    0.090000        1.0080           0
    2413 A    308  SER  C    CD     0.630000       12.0110           0
    2414 A    308  SER  OT1  OB    -0.520000       15.9990           0
    2415 A    308  SER  OT2  OS    -0.340000       15.9994           0
    2416 A    308  SER  CT   CT3   -0.140000       12.0110           0
    2417 A    308  SER  HT1  HA3    0.090000        1.0080           0
    2418 A    308  SER  HT2  HA3    0.090000        1.0080           0
    2419 A    308  SER  HT3  HA3    0.090000        1.0080           0
    2420 A    308  SER  CB   CT2    0.050000       12.0110           0
    2421 A    308  SER  HB1  HA2    0.090000        1.0080           0
    2422 A    308  SER  HB2  HA2    0.090000        1.0080           0
    2423 A    308  SER  OG   OH1   -0.660000       15.9990           0
    2424 A    308  SER  HG1  H      0.430000        1.0080           0
    2425 L11  1    POPC N    NTL   -0.600000       14.0070           0
    2426 L11  1    POPC C12  CTL2  -0.100000       12.0110           0
    2427 L11  1    POPC C13  CTL5  -0.350000       12.0110           0
    2428 L11  1    POPC C14  CTL5  -0.350000       12.0110           0
    2429 L11  1    POPC C15  CTL5  -0.350000       12.0110           0
    2430 L11  1    POPC H12A HL     0.250000        1.0080           0
    2431 L11  1    POPC H12B HL     0.250000        1.0080           0
    2432 L11  1    POPC H13A HL     0.250000        1.0080           0
    2433 L11  1    POPC H13B HL     0.250000        1.0080           0
    2434 L11  1    POPC H13C HL     0.250000        1.0080           0
    2435 L11  1    POPC H14A HL     0.250000        1.0080           0
    2436 L11  1    POPC H14B HL     0.250000        1.0080           0
    2437 L11  1    POPC H14C HL     0.250000        1.0080           0
    2438 L11  1    POPC H15A HL     0.250000        1.0080           0
    2439 L11  1    POPC H15B HL     0.250000        1.0080           0
    2440 L11  1    POPC H15C HL     0.250000        1.0080           0
    2441 L11  1    POPC C11  CTL2  -0.080000       12.0110           0
    2442 L11  1    POPC H11A HAL2   0.090000        1.0080           0
    2443 L11  1    POPC H11B HAL2   0.090000        1.0080           0
    2444 L11  1    POPC P    PL     1.500000       30.9740           0
    2445 L11  1    POPC O13  O2L   -0.780000       15.9994           0
    2446 L11  1    POPC O14  O2L   -0.780000       15.9994           0
    2447 L11  1    POPC O12  OSLP  -0.570000       15.9994           0
    2448 L11  1    POPC O11  OSLP  -0.570000       15.9994           0
    2449 L11  1    POPC C1   CTL2  -0.080000       12.0110           0
    2450 L11  1    POPC HA   HAL2   0.090000        1.0080           0
    2451 L11  1    POPC HB   HAL2   0.090000        1.0080           0
    2452 L11  1    POPC C2   CTL1   0.170000       12.0110           0
    2453 L11  1    POPC HS   HAL1   0.090000        1.0080           0
    2454 L11  1    POPC O21  OSL   -0.490000       15.9994           0
    2455 L11  1    POPC C21  CL     0.900000       12.0110           0
    2456 L11  1    POPC O22  OBL   -0.630000       15.9994           0
    2457 L11  1    POPC C22  CTL2  -0.220000       12.0110           0
    2458 L11  1    POPC H2R  HAL2   0.090000        1.0080           0
    2459 L11  1    POPC H2S  HAL2   0.090000        1.0080           0
    2460 L11  1    POPC C3   CTL2   0.080000       12.0110           0
    2461 L11  1    POPC HX   HAL2   0.090000        1.0080           0
    2462 L11  1    POPC HY   HAL2   0.090000        1.0080           0
    2463 L11  1    POPC O31  OSL   -0.490000       15.9994           0
    2464 L11  1    POPC C31  CL     0.900000       12.0110           0
    2465 L11  1    POPC O32  OBL   -0.630000       15.9994           0
    2466 L11  1    POPC C32  CTL2  -0.220000       12.0110           0
    2467 L11  1    POPC H2X  HAL2   0.090000        1.0080           0
    2468 L11  1    POPC H2Y  HAL2   0.090000        1.0080           0
    2469 L11  1    POPC C23  CTL2  -0.180000       12.0110           0
    2470 L11  1    POPC H3R  HAL2   0.090000        1.0080           0
    2471 L11  1    POPC H3S  HAL2   0.090000        1.0080           0
    2472 L11  1    POPC C24  CTL2  -0.180000       12.0110           0
    2473 L11  1    POPC H4R  HAL2   0.090000        1.0080           0
    2474 L11  1    POPC H4S  HAL2   0.090000        1.0080           0
    2475 L11  1    POPC C25  CTL2  -0.180000       12.0110           0
    2476 L11  1    POPC H5R  HAL2   0.090000        1.0080           0
    2477 L11  1    POPC H5S  HAL2   0.090000        1.0080           0
    2478 L11  1    POPC C26  CTL2  -0.180000       12.0110           0
    2479 L11  1    POPC H6R  HAL2   0.090000        1.0080           0
    2480 L11  1    POPC H6S  HAL2   0.090000        1.0080           0
    2481 L11  1    POPC C27  CTL2  -0.180000       12.0110           0
    2482 L11  1    POPC H7R  HAL2   0.090000        1.0080           0
    2483 L11  1    POPC H7S  HAL2   0.090000        1.0080           0
    2484 L11  1    POPC C28  CTL2  -0.180000       12.0110           0
    2485 L11  1    POPC H8R  HAL2   0.090000        1.0080           0
    2486 L11  1    POPC H8S  HAL2   0.090000        1.0080           0
    2487 L11  1    POPC C29  CEL1  -0.150000       12.0110           0
    2488 L11  1    POPC H91  HEL1   0.150000        1.0080           0
    2489 L11  1    POPC C210 CEL1  -0.150000       12.0110           0
    2490 L11  1    POPC H101 HEL1   0.150000        1.0080           0
    2491 L11  1    POPC C211 CTL2  -0.180000       12.0110           0
    2492 L11  1    POPC H11R HAL2   0.090000        1.0080           0
    2493 L11  1    POPC H11S HAL2   0.090000        1.0080           0
    2494 L11  1    POPC C212 CTL2  -0.180000       12.0110           0
    2495 L11  1    POPC H12R HAL2   0.090000        1.0080           0
    2496 L11  1    POPC H12S HAL2   0.090000        1.0080           0
    2497 L11  1    POPC C213 CTL2  -0.180000       12.0110           0
    2498 L11  1    POPC H13R HAL2   0.090000        1.0080           0
    2499 L11  1    POPC H13S HAL2   0.090000        1.0080           0
    2500 L11  1    POPC C214 CTL2  -0.180000       12.0110           0
    2501 L11  1    POPC H14R HAL2   0.090000        1.0080           0
    2502 L11  1    POPC H14S HAL2   0.090000        1.0080           0
    2503 L11  1    POPC C215 CTL2  -0.180000       12.0110           0
    2504 L11  1    POPC H15R HAL2   0.090000        1.0080           0
    2505 L11  1    POPC H15S HAL2   0.090000        1.0080           0
    2506 L11  1    POPC C216 CTL2  -0.180000       12.0110           0
    2507 L11  1    POPC H16R HAL2   0.090000        1.0080           0
    2508 L11  1    POPC H16S HAL2   0.090000        1.0080           0
    2509 L11  1    POPC C217 CTL2  -0.180000       12.0110           0
    2510 L11  1    POPC H17R HAL2   0.090000        1.0080           0
    2511 L11  1    POPC H17S HAL2   0.090000        1.0080           0
    2512 L11  1    POPC C218 CTL3  -0.270000       12.0110           0
    2513 L11  1    POPC H18R HAL3   0.090000        1.0080           0
    2514 L11  1    POPC H18S HAL3   0.090000        1.0080           0
    2515 L11  1    POPC H18T HAL3   0.090000        1.0080           0
    2516 L11  1    POPC C33  CTL2  -0.180000       12.0110           0
    2517 L11  1    POPC H3X  HAL2   0.090000        1.0080           0
    2518 L11  1    POPC H3Y  HAL2   0.090000        1.0080           0
    2519 L11  1    POPC C34  CTL2  -0.180000       12.0110           0
    2520 L11  1    POPC H4X  HAL2   0.090000        1.0080           0
    2521 L11  1    POPC H4Y  HAL2   0.090000        1.0080           0
    2522 L11  1    POPC C35  CTL2  -0.180000       12.0110           0
    2523 L11  1    POPC H5X  HAL2   0.090000        1.0080           0
    2524 L11  1    POPC H5Y  HAL2   0.090000        1.0080           0
    2525 L11  1    POPC C36  CTL2  -0.180000       12.0110           0
    2526 L11  1    POPC H6X  HAL2   0.090000        1.0080           0
    2527 L11  1    POPC H6Y  HAL2   0.090000        1.0080           0
    2528 L11  1    POPC C37  CTL2  -0.180000       12.0110           0
    2529 L11  1    POPC H7X  HAL2   0.090000        1.0080           0
    2530 L11  1    POPC H7Y  HAL2   0.090000        1.0080           0
    2531 L11  1    POPC C38  CTL2  -0.180000       12.0110           0
    2532 L11  1    POPC H8X  HAL2   0.090000        1.0080           0
    2533 L11  1    POPC H8Y  HAL2   0.090000        1.0080           0
    2534 L11  1    POPC C39  CTL2  -0.180000       12.0110           0
    2535 L11  1    POPC H9X  HAL2   0.090000        1.0080           0
    2536 L11  1    POPC H9Y  HAL2   0.090000        1.0080           0
    2537 L11  1    POPC C310 CTL2  -0.180000       12.0110           0
    2538 L11  1    POPC H10X HAL2   0.090000        1.0080           0
    2539 L11  1    POPC H10Y HAL2   0.090000        1.0080           0
    2540 L11  1    POPC C311 CTL2  -0.180000       12.0110           0
    2541 L11  1    POPC H11X HAL2   0.090000        1.0080           0
    2542 L11  1    POPC H11Y HAL2   0.090000        1.0080           0
    2543 L11  1    POPC C312 CTL2  -0.180000       12.0110           0
    2544 L11  1    POPC H12X HAL2   0.090000        1.0080           0
    2545 L11  1    POPC H12Y HAL2   0.090000        1.0080           0
    2546 L11  1    POPC C313 CTL2  -0.180000       12.0110           0
    2547 L11  1    POPC H13X HAL2   0.090000        1.0080           0
    2548 L11  1    POPC H13Y HAL2   0.090000        1.0080           0
    2549 L11  1    POPC C314 CTL2  -0.180000       12.0110           0
    2550 L11  1    POPC H14X HAL2   0.090000        1.0080           0
    2551 L11  1    POPC H14Y HAL2   0.090000        1.0080           0
    2552 L11  1    POPC C315 CTL2  -0.180000       12.0110           0
    2553 L11  1    POPC H15X HAL2   0.090000        1.0080           0
    2554 L11  1    POPC H15Y HAL2   0.090000        1.0080           0
    2555 L11  1    POPC C316 CTL3  -0.270000       12.0110           0
    2556 L11  1    POPC H16X HAL3   0.090000        1.0080           0
    2557 L11  1    POPC H16Y HAL3   0.090000        1.0080           0
    2558 L11  1    POPC H16Z HAL3   0.090000        1.0080           0
    2559 L11  2    POPC N    NTL   -0.600000       14.0070           0
    2560 L11  2    POPC C12  CTL2  -0.100000       12.0110           0
    2561 L11  2    POPC C13  CTL5  -0.350000       12.0110           0
    2562 L11  2    POPC C14  CTL5  -0.350000       12.0110           0
    2563 L11  2    POPC C15  CTL5  -0.350000       12.0110           0
    2564 L11  2    POPC H12A HL     0.250000        1.0080           0
    2565 L11  2    POPC H12B HL     0.250000        1.0080           0
    2566 L11  2    POPC H13A HL     0.250000        1.0080           0
    2567 L11  2    POPC H13B HL     0.250000        1.0080           0
    2568 L11  2    POPC H13C HL     0.250000        1.0080           0
    2569 L11  2    POPC H14A HL     0.250000        1.0080           0
    2570 L11  2    POPC H14B HL     0.250000        1.0080           0
    2571 L11  2    POPC H14C HL     0.250000        1.0080           0
    2572 L11  2    POPC H15A HL     0.250000        1.0080           0
    2573 L11  2    POPC H15B HL     0.250000        1.0080           0
    2574 L11  2    POPC H15C HL     0.250000        1.0080           0
    2575 L11  2    POPC C11  CTL2  -0.080000       12.0110           0
    2576 L11  2    POPC H11A HAL2   0.090000        1.0080           0
    2577 L11  2    POPC H11B HAL2   0.090000        1.0080           0
    2578 L11  2    POPC P    PL     1.500000       30.9740           0
    2579 L11  2    POPC O13  O2L   -0.780000       15.9994           0
    2580 L11  2    POPC O14  O2L   -0.780000       15.9994           0
    2581 L11  2    POPC O12  OSLP  -0.570000       15.9994           0
    2582 L11  2    POPC O11  OSLP  -0.570000       15.9994           0
    2583 L11  2    POPC C1   CTL2  -0.080000       12.0110           0
    2584 L11  2    POPC HA   HAL2   0.090000        1.0080           0
    2585 L11  2    POPC HB   HAL2   0.090000        1.0080           0
    2586 L11  2    POPC C2   CTL1   0.170000       12.0110           0
    2587 L11  2    POPC HS   HAL1   0.090000        1.0080           0
    2588 L11  2    POPC O21  OSL   -0.490000       15.9994           0
    2589 L11  2    POPC C21  CL     0.900000       12.0110           0
    2590 L11  2    POPC O22  OBL   -0.630000       15.9994           0
    2591 L11  2    POPC C22  CTL2  -0.220000       12.0110           0
    2592 L11  2    POPC H2R  HAL2   0.090000        1.0080           0
    2593 L11  2    POPC H2S  HAL2   0.090000        1.0080           0
    2594 L11  2    POPC C3   CTL2   0.080000       12.0110           0
    2595 L11  2    POPC HX   HAL2   0.090000        1.0080           0
    2596 L11  2    POPC HY   HAL2   0.090000        1.0080           0
    2597 L11  2    POPC O31  OSL   -0.490000       15.9994           0
    2598 L11  2    POPC C31  CL     0.900000       12.0110           0
    2599 L11  2    POPC O32  OBL   -0.630000       15.9994           0
    2600 L11  2    POPC C32  CTL2  -0.220000       12.0110           0
    2601 L11  2    POPC H2X  HAL2   0.090000        1.0080           0
    2602 L11  2    POPC H2Y  HAL2   0.090000        1.0080           0
    2603 L11  2    POPC C23  CTL2  -0.180000       12.0110           0
    2604 L11  2    POPC H3R  HAL2   0.090000        1.0080           0
    2605 L11  2    POPC H3S  HAL2   0.090000        1.0080           0
    2606 L11  2    POPC C24  CTL2  -0.180000       12.0110           0
    2607 L11  2    POPC H4R  HAL2   0.090000        1.0080           0
    2608 L11  2    POPC H4S  HAL2   0.090000        1.0080           0
    2609 L11  2    POPC C25  CTL2  -0.180000       12.0110           0
    2610 L11  2    POPC H5R  HAL2   0.090000        1.0080           0
    2611 L11  2    POPC H5S  HAL2   0.090000        1.0080           0
    2612 L11  2    POPC C26  CTL2  -0.180000       12.0110           0
    2613 L11  2    POPC H6R  HAL2   0.090000        1.0080           0
    2614 L11  2    POPC H6S  HAL2   0.090000        1.0080           0
    2615 L11  2    POPC C27  CTL2  -0.180000       12.0110           0
    2616 L11  2    POPC H7R  HAL2   0.090000        1.0080           0
    2617 L11  2    POPC H7S  HAL2   0.090000        1.0080           0
    2618 L11  2    POPC C28  CTL2  -0.180000       12.0110           0
    2619 L11  2    POPC H8R  HAL2   0.090000        1.0080           0
    2620 L11  2    POPC H8S  HAL2   0.090000        1.0080           0
    2621 L11  2    POPC C29  CEL1  -0.150000       12.0110           0
    2622 L11  2    POPC H91  HEL1   0.150000        1.0080           0
    2623 L11  2    POPC C210 CEL1  -0.150000       12.0110           0
    2624 L11  2    POPC H101 HEL1   0.150000        1.0080           0
    2625 L11  2    POPC C211 CTL2  -0.180000       12.0110           0
    2626 L11  2    POPC H11R HAL2   0.090000        1.0080           0
    2627 L11  2    POPC H11S HAL2   0.090000        1.0080           0
    2628 L11  2    POPC C212 CTL2  -0.180000       12.0110           0
    2629 L11  2    POPC H12R HAL2   0.090000        1.0080           0
    2630 L11  2    POPC H12S HAL2   0.090000        1.0080           0
    2631 L11  2    POPC C213 CTL2  -0.180000       12.0110           0
    2632 L11  2    POPC H13R HAL2   0.090000        1.0080           0
    2633 L11  2    POPC H13S HAL2   0.090000        1.0080           0
    2634 L11  2    POPC C214 CTL2  -0.180000       12.0110           0
    2635 L11  2    POPC H14R HAL2   0.090000        1.0080           0
    2636 L11  2    POPC H14S HAL2   0.090000        1.0080           0
    2637 L11  2    POPC C215 CTL2  -0.180000       12.0110           0
    2638 L11  2    POPC H15R HAL2   0.090000        1.0080           0
    2639 L11  2    POPC H15S HAL2   0.090000        1.0080           0
    2640 L11  2    POPC C216 CTL2  -0.180000       12.0110           0
    2641 L11  2    POPC H16R HAL2   0.090000        1.0080           0
    2642 L11  2    POPC H16S HAL2   0.090000        1.0080           0
    2643 L11  2    POPC C217 CTL2  -0.180000       12.0110           0
    2644 L11  2    POPC H17R HAL2   0.090000        1.0080           0
    2645 L11  2    POPC H17S HAL2   0.090000        1.0080           0
    2646 L11  2    POPC C218 CTL3  -0.270000       12.0110           0
    2647 L11  2    POPC H18R HAL3   0.090000        1.0080           0
    2648 L11  2    POPC H18S HAL3   0.090000        1.0080           0
    2649 L11  2    POPC H18T HAL3   0.090000        1.0080           0
    2650 L11  2    POPC C33  CTL2  -0.180000       12.0110           0
    2651 L11  2    POPC H3X  HAL2   0.090000        1.0080           0
    2652 L11  2    POPC H3Y  HAL2   0.090000        1.0080           0
    2653 L11  2    POPC C34  CTL2  -0.180000       12.0110           0
    2654 L11  2    POPC H4X  HAL2   0.090000        1.0080           0
    2655 L11  2    POPC H4Y  HAL2   0.090000        1.0080           0
    2656 L11  2    POPC C35  CTL2  -0.180000       12.0110           0
    2657 L11  2    POPC H5X  HAL2   0.090000        1.0080           0
    2658 L11  2    POPC H5Y  HAL2   0.090000        1.0080           0
    2659 L11  2    POPC C36  CTL2  -0.180000       12.0110           0
    2660 L11  2    POPC H6X  HAL2   0.090000        1.0080           0
    2661 L11  2    POPC H6Y  HAL2   0.090000        1.0080           0
    2662 L11  2    POPC C37  CTL2  -0.180000       12.0110           0
    2663 L11  2    POPC H7X  HAL2   0.090000        1.0080           0
    2664 L11  2    POPC H7Y  HAL2   0.090000        1.0080           0
    2665 L11  2    POPC C38  CTL2  -0.180000       12.0110           0
    2666 L11  2    POPC H8X  HAL2   0.090000        1.0080           0
    2667 L11  2    POPC H8Y  HAL2   0.090000        1.0080           0
    2668 L11  2    POPC C39  CTL2  -0.180000       12.0110           0
    2669 L11  2    POPC H9X  HAL2   0.090000        1.0080           0
    2670 L11  2    POPC H9Y  HAL2   0.090000        1.0080           0
    2671 L11  2    POPC C310 CTL2  -0.180000       12.0110           0
    2672 L11  2    POPC H10X HAL2   0.090000        1.0080           0
    2673 L11  2    POPC H10Y HAL2   0.090000        1.0080           0
    2674 L11  2    POPC C311 CTL2  -0.180000       12.0110           0
    2675 L11  2    POPC H11X HAL2   0.090000        1.0080           0
    2676 L11  2    POPC H11Y HAL2   0.090000        1.0080           0
    2677 L11  2    POPC C312 CTL2  -0.180000       12.0110           0
    2678 L11  2    POPC H12X HAL2   0.090000        1.0080           0
    2679 L11  2    POPC H12Y HAL2   0.090000        1.0080           0
    2680 L11  2    POPC C313 CTL2  -0.180000       12.0110           0
    2681 L11  2    POPC H13X HAL2   0.090000        1.0080           0
    2682 L11  2    POPC H13Y HAL2   0.090000        1.0080           0
    2683 L11  2    POPC C314 CTL2  -0.180000       12.0110           0
    2684 L11  2    POPC H14X HAL2   0.090000        1.0080           0
    2685 L11  2    POPC H14Y HAL2   0.090000        1.0080           0
    2686 L11  2    POPC C315 CTL2  -0.180000       12.0110           0
    2687 L11  2    POPC H15X HAL2   0.090000        1.0080           0
    2688 L11  2    POPC H15Y HAL2   0.090000        1.0080           0
    2689 L11  2    POPC C316 CTL3  -0.270000       12.0110           0
    2690 L11  2    POPC H16X HAL3   0.090000        1.0080           0
    2691 L11  2    POPC H16Y HAL3   0.090000        1.0080           0
    2692 L11  2    POPC H16Z HAL3   0.090000        1.0080           0
    2693 L11  3    POPC N    NTL   -0.600000       14.0070           0
    2694 L11  3    POPC C12  CTL2  -0.100000       12.0110           0
    2695 L11  3    POPC C13  CTL5  -0.350000       12.0110           0
    2696 L11  3    POPC C14  CTL5  -0.350000       12.0110           0
    2697 L11  3    POPC C15  CTL5  -0.350000       12.0110           0
    2698 L11  3    POPC H12A HL     0.250000        1.0080           0
    2699 L11  3    POPC H12B HL     0.250000        1.0080           0
    2700 L11  3    POPC H13A HL     0.250000        1.0080           0
    2701 L11  3    POPC H13B HL     0.250000        1.0080           0
    2702 L11  3    POPC H13C HL     0.250000        1.0080           0
    2703 L11  3    POPC H14A HL     0.250000        1.0080           0
    2704 L11  3    POPC H14B HL     0.250000        1.0080           0
    2705 L11  3    POPC H14C HL     0.250000        1.0080           0
    2706 L11  3    POPC H15A HL     0.250000        1.0080           0
    2707 L11  3    POPC H15B HL     0.250000        1.0080           0
    2708 L11  3    POPC H15C HL     0.250000        1.0080           0
    2709 L11  3    POPC C11  CTL2  -0.080000       12.0110           0
    2710 L11  3    POPC H11A HAL2   0.090000        1.0080           0
    2711 L11  3    POPC H11B HAL2   0.090000        1.0080           0
    2712 L11  3    POPC P    PL     1.500000       30.9740           0
    2713 L11  3    POPC O13  O2L   -0.780000       15.9994           0
    2714 L11  3    POPC O14  O2L   -0.780000       15.9994           0
    2715 L11  3    POPC O12  OSLP  -0.570000       15.9994           0
    2716 L11  3    POPC O11  OSLP  -0.570000       15.9994           0
    2717 L11  3    POPC C1   CTL2  -0.080000       12.0110           0
    2718 L11  3    POPC HA   HAL2   0.090000        1.0080           0
    2719 L11  3    POPC HB   HAL2   0.090000        1.0080           0
    2720 L11  3    POPC C2   CTL1   0.170000       12.0110           0
    2721 L11  3    POPC HS   HAL1   0.090000        1.0080           0
    2722 L11  3    POPC O21  OSL   -0.490000       15.9994           0
    2723 L11  3    POPC C21  CL     0.900000       12.0110           0
    2724 L11  3    POPC O22  OBL   -0.630000       15.9994           0
    2725 L11  3    POPC C22  CTL2  -0.220000       12.0110           0
    2726 L11  3    POPC H2R  HAL2   0.090000        1.0080           0
    2727 L11  3    POPC H2S  HAL2   0.090000        1.0080           0
    2728 L11  3    POPC C3   CTL2   0.080000       12.0110           0
    2729 L11  3    POPC HX   HAL2   0.090000        1.0080           0
    2730 L11  3    POPC HY   HAL2   0.090000        1.0080           0
    2731 L11  3    POPC O31  OSL   -0.490000       15.9994           0
    2732 L11  3    POPC C31  CL     0.900000       12.0110           0
    2733 L11  3    POPC O32  OBL   -0.630000       15.9994           0
    2734 L11  3    POPC C32  CTL2  -0.220000       12.0110           0
    2735 L11  3    POPC H2X  HAL2   0.090000        1.0080           0
    2736 L11  3    POPC H2Y  HAL2   0.090000        1.0080           0
    2737 L11  3    POPC C23  CTL2  -0.180000       12.0110           0
    2738 L11  3    POPC H3R  HAL2   0.090000        1.0080           0
    2739 L11  3    POPC H3S  HAL2   0.090000        1.0080           0
    2740 L11  3    POPC C24  CTL2  -0.180000       12.0110           0
    2741 L11  3    POPC H4R  HAL2   0.090000        1.0080           0
    2742 L11  3    POPC H4S  HAL2   0.090000        1.0080           0
    2743 L11  3    POPC C25  CTL2  -0.180000       12.0110           0
    2744 L11  3    POPC H5R  HAL2   0.090000        1.0080           0
    2745 L11  3    POPC H5S  HAL2   0.090000        1.0080           0
    2746 L11  3    POPC C26  CTL2  -0.180000       12.0110           0
    2747 L11  3    POPC H6R  HAL2   0.090000        1.0080           0
    2748 L11  3    POPC H6S  HAL2   0.090000        1.0080           0
    2749 L11  3    POPC C27  CTL2  -0.180000       12.0110           0
    2750 L11  3    POPC H7R  HAL2   0.090000        1.0080           0
    2751 L11  3    POPC H7S  HAL2   0.090000        1.0080           0
    2752 L11  3    POPC C28  CTL2  -0.180000       12.0110           0
    2753 L11  3    POPC H8R  HAL2   0.090000        1.0080           0
    2754 L11  3    POPC H8S  HAL2   0.090000        1.0080           0
    2755 L11  3    POPC C29  CEL1  -0.150000       12.0110           0
    2756 L11  3    POPC H91  HEL1   0.150000        1.0080           0
    2757 L11  3    POPC C210 CEL1  -0.150000       12.0110           0
    2758 L11  3    POPC H101 HEL1   0.150000        1.0080           0
    2759 L11  3    POPC C211 CTL2  -0.180000       12.0110           0
    2760 L11  3    POPC H11R HAL2   0.090000        1.0080           0
    2761 L11  3    POPC H11S HAL2   0.090000        1.0080           0
    2762 L11  3    POPC C212 CTL2  -0.180000       12.0110           0
    2763 L11  3    POPC H12R HAL2   0.090000        1.0080           0
    2764 L11  3    POPC H12S HAL2   0.090000        1.0080           0
    2765 L11  3    POPC C213 CTL2  -0.180000       12.0110           0
    2766 L11  3    POPC H13R HAL2   0.090000        1.0080           0
    2767 L11  3    POPC H13S HAL2   0.090000        1.0080           0
    2768 L11  3    POPC C214 CTL2  -0.180000       12.0110           0
    2769 L11  3    POPC H14R HAL2   0.090000        1.0080           0
    2770 L11  3    POPC H14S HAL2   0.090000        1.0080           0
    2771 L11  3    POPC C215 CTL2  -0.180000       12.0110           0
    2772 L11  3    POPC H15R HAL2   0.090000        1.0080           0
    2773 L11  3    POPC H15S HAL2   0.090000        1.0080           0
    2774 L11  3    POPC C216 CTL2  -0.180000       12.0110           0
    2775 L11  3    POPC H16R HAL2   0.090000        1.0080           0
    2776 L11  3    POPC H16S HAL2   0.090000        1.0080           0
    2777 L11  3    POPC C217 CTL2  -0.180000       12.0110           0
    2778 L11  3    POPC H17R HAL2   0.090000        1.0080           0
    2779 L11  3    POPC H17S HAL2   0.090000        1.0080           0
    2780 L11  3    POPC C218 CTL3  -0.270000       12.0110           0
    2781 L11  3    POPC H18R HAL3   0.090000        1.0080           0
    2782 L11  3    POPC H18S HAL3   0.090000        1.0080           0
    2783 L11  3    POPC H18T HAL3   0.090000        1.0080           0
    2784 L11  3    POPC C33  CTL2  -0.180000       12.0110           0
    2785 L11  3    POPC H3X  HAL2   0.090000        1.0080           0
    2786 L11  3    POPC H3Y  HAL2   0.090000        1.0080           0
    2787 L11  3    POPC C34  CTL2  -0.180000       12.0110           0
    2788 L11  3    POPC H4X  HAL2   0.090000        1.0080           0
    2789 L11  3    POPC H4Y  HAL2   0.090000        1.0080           0
    2790 L11  3    POPC C35  CTL2  -0.180000       12.0110           0
    2791 L11  3    POPC H5X  HAL2   0.090000        1.0080           0
    2792 L11  3    POPC H5Y  HAL2   0.090000        1.0080           0
    2793 L11  3    POPC C36  CTL2  -0.180000       12.0110           0
    2794 L11  3    POPC H6X  HAL2   0.090000        1.0080           0
    2795 L11  3    POPC H6Y  HAL2   0.090000        1.0080           0
    2796 L11  3    POPC C37  CTL2  -0.180000       12.0110           0
    2797 L11  3    POPC H7X  HAL2   0.090000        1.0080           0
    2798 L11  3    POPC H7Y  HAL2   0.090000        1.0080           0
    2799 L11  3    POPC C38  CTL2  -0.180000       12.0110           0
    2800 L11  3    POPC H8X  HAL2   0.090000        1.0080           0
    2801 L11  3    POPC H8Y  HAL2   0.090000        1.0080           0
    2802 L11  3    POPC C39  CTL2  -0.180000       12.0110           0
    2803 L11  3    POPC H9X  HAL2   0.090000        1.0080           0
    2804 L11  3    POPC H9Y  HAL2   0.090000        1.0080           0
    2805 L11  3    POPC C310 CTL2  -0.180000       12.0110           0
    2806 L11  3    POPC H10X HAL2   0.090000        1.0080           0
    2807 L11  3    POPC H10Y HAL2   0.090000        1.0080           0
    2808 L11  3    POPC C311 CTL2  -0.180000       12.0110           0
    2809 L11  3    POPC H11X HAL2   0.090000        1.0080           0
    2810 L11  3    POPC H11Y HAL2   0.090000        1.0080           0
    2811 L11  3    POPC C312 CTL2  -0.180000       12.0110           0
    2812 L11  3    POPC H12X HAL2   0.090000        1.0080           0
    2813 L11  3    POPC H12Y HAL2   0.090000        1.0080           0
    2814 L11  3    POPC C313 CTL2  -0.180000       12.0110           0
    2815 L11  3    POPC H13X HAL2   0.090000        1.0080           0
    2816 L11  3    POPC H13Y HAL2   0.090000        1.0080           0
    2817 L11  3    POPC C314 CTL2  -0.180000       12.0110           0
    2818 L11  3    POPC H14X HAL2   0.090000        1.0080           0
    2819 L11  3    POPC H14Y HAL2   0.090000        1.0080           0
    2820 L11  3    POPC C315 CTL2  -0.180000       12.0110           0
    2821 L11  3    POPC H15X HAL2   0.090000        1.0080           0
    2822 L11  3    POPC H15Y HAL2   0.090000        1.0080           0
    2823 L11  3    POPC C316 CTL3  -0.270000       12.0110           0
    2824 L11  3    POPC H16X HAL3   0.090000        1.0080           0
    2825 L11  3    POPC H16Y HAL3   0.090000        1.0080           0
    2826 L11  3    POPC H16Z HAL3   0.090000        1.0080           0
    2827 L11  4    POPC N    NTL   -0.600000       14.0070           0
    2828 L11  4    POPC C12  CTL2  -0.100000       12.0110           0
    2829 L11  4    POPC C13  CTL5  -0.350000       12.0110           0
    2830 L11  4    POPC C14  CTL5  -0.350000       12.0110           0
    2831 L11  4    POPC C15  CTL5  -0.350000       12.0110           0
    2832 L11  4    POPC H12A HL     0.250000        1.0080           0
    2833 L11  4    POPC H12B HL     0.250000        1.0080           0
    2834 L11  4    POPC H13A HL     0.250000        1.0080           0
    2835 L11  4    POPC H13B HL     0.250000        1.0080           0
    2836 L11  4    POPC H13C HL     0.250000        1.0080           0
    2837 L11  4    POPC H14A HL     0.250000        1.0080           0
    2838 L11  4    POPC H14B HL     0.250000        1.0080           0
    2839 L11  4    POPC H14C HL     0.250000        1.0080           0
    2840 L11  4    POPC H15A HL     0.250000        1.0080           0
    2841 L11  4    POPC H15B HL     0.250000        1.0080           0
    2842 L11  4    POPC H15C HL     0.250000        1.0080           0
    2843 L11  4    POPC C11  CTL2  -0.080000       12.0110           0
    2844 L11  4    POPC H11A HAL2   0.090000        1.0080           0
    2845 L11  4    POPC H11B HAL2   0.090000        1.0080           0
    2846 L11  4    POPC P    PL     1.500000       30.9740           0
    2847 L11  4    POPC O13  O2L   -0.780000       15.9994           0
    2848 L11  4    POPC O14  O2L   -0.780000       15.9994           0
    2849 L11  4    POPC O12  OSLP  -0.570000       15.9994           0
    2850 L11  4    POPC O11  OSLP  -0.570000       15.9994           0
    2851 L11  4    POPC C1   CTL2  -0.080000       12.0110           0
    2852 L11  4    POPC HA   HAL2   0.090000        1.0080           0
    2853 L11  4    POPC HB   HAL2   0.090000        1.0080           0
    2854 L11  4    POPC C2   CTL1   0.170000       12.0110           0
    2855 L11  4    POPC HS   HAL1   0.090000        1.0080           0
    2856 L11  4    POPC O21  OSL   -0.490000       15.9994           0
    2857 L11  4    POPC C21  CL     0.900000       12.0110           0
    2858 L11  4    POPC O22  OBL   -0.630000       15.9994           0
    2859 L11  4    POPC C22  CTL2  -0.220000       12.0110           0
    2860 L11  4    POPC H2R  HAL2   0.090000        1.0080           0
    2861 L11  4    POPC H2S  HAL2   0.090000        1.0080           0
    2862 L11  4    POPC C3   CTL2   0.080000       12.0110           0
    2863 L11  4    POPC HX   HAL2   0.090000        1.0080           0
    2864 L11  4    POPC HY   HAL2   0.090000        1.0080           0
    2865 L11  4    POPC O31  OSL   -0.490000       15.9994           0
    2866 L11  4    POPC C31  CL     0.900000       12.0110           0
    2867 L11  4    POPC O32  OBL   -0.630000       15.9994           0
    2868 L11  4    POPC C32  CTL2  -0.220000       12.0110           0
    2869 L11  4    POPC H2X  HAL2   0.090000        1.0080           0
    2870 L11  4    POPC H2Y  HAL2   0.090000        1.0080           0
    2871 L11  4    POPC C23  CTL2  -0.180000       12.0110           0
    2872 L11  4    POPC H3R  HAL2   0.090000        1.0080           0
    2873 L11  4    POPC H3S  HAL2   0.090000        1.0080           0
    2874 L11  4    POPC C24  CTL2  -0.180000       12.0110           0
    2875 L11  4    POPC H4R  HAL2   0.090000        1.0080           0
    2876 L11  4    POPC H4S  HAL2   0.090000        1.0080           0
    2877 L11  4    POPC C25  CTL2  -0.180000       12.0110           0
    2878 L11  4    POPC H5R  HAL2   0.090000        1.0080           0
    2879 L11  4    POPC H5S  HAL2   0.090000        1.0080           0
    2880 L11  4    POPC C26  CTL2  -0.180000       12.0110           0
    2881 L11  4    POPC H6R  HAL2   0.090000        1.0080           0
    2882 L11  4    POPC H6S  HAL2   0.090000        1.0080           0
    2883 L11  4    POPC C27  CTL2  -0.180000       12.0110           0
    2884 L11  4    POPC H7R  HAL2   0.090000        1.0080           0
    2885 L11  4    POPC H7S  HAL2   0.090000        1.0080           0
    2886 L11  4    POPC C28  CTL2  -0.180000       12.0110           0
    2887 L11  4    POPC H8R  HAL2   0.090000        1.0080           0
    2888 L11  4    POPC H8S  HAL2   0.090000        1.0080           0
    2889 L11  4    POPC C29  CEL1  -0.150000       12.0110           0
    2890 L11  4    POPC H91  HEL1   0.150000        1.0080           0
    2891 L11  4    POPC C210 CEL1  -0.150000       12.0110           0
    2892 L11  4    POPC H101 HEL1   0.150000        1.0080           0
    2893 L11  4    POPC C211 CTL2  -0.180000       12.0110           0
    2894 L11  4    POPC H11R HAL2   0.090000        1.0080           0
    2895 L11  4    POPC H11S HAL2   0.090000        1.0080           0
    2896 L11  4    POPC C212 CTL2  -0.180000       12.0110           0
    2897 L11  4    POPC H12R HAL2   0.090000        1.0080           0
    2898 L11  4    POPC H12S HAL2   0.090000        1.0080           0
    2899 L11  4    POPC C213 CTL2  -0.180000       12.0110           0
    2900 L11  4    POPC H13R HAL2   0.090000        1.0080           0
    2901 L11  4    POPC H13S HAL2   0.090000        1.0080           0
    2902 L11  4    POPC C214 CTL2  -0.180000       12.0110           0
    2903 L11  4    POPC H14R HAL2   0.090000        1.0080           0
    2904 L11  4    POPC H14S HAL2   0.090000        1.0080           0
    2905 L11  4    POPC C215 CTL2  -0.180000       12.0110           0
    2906 L11  4    POPC H15R HAL2   0.090000        1.0080           0
    2907 L11  4    POPC H15S HAL2   0.090000        1.0080           0
    2908 L11  4    POPC C216 CTL2  -0.180000       12.0110           0
    2909 L11  4    POPC H16R HAL2   0.090000        1.0080           0
    2910 L11  4    POPC H16S HAL2   0.090000        1.0080           0
    2911 L11  4    POPC C217 CTL2  -0.180000       12.0110           0
    2912 L11  4    POPC H17R HAL2   0.090000        1.0080           0
    2913 L11  4    POPC H17S HAL2   0.090000        1.0080           0
    2914 L11  4    POPC C218 CTL3  -0.270000       12.0110           0
    2915 L11  4    POPC H18R HAL3   0.090000        1.0080           0
    2916 L11  4    POPC H18S HAL3   0.090000        1.0080           0
    2917 L11  4    POPC H18T HAL3   0.090000        1.0080           0
    2918 L11  4    POPC C33  CTL2  -0.180000       12.0110           0
    2919 L11  4    POPC H3X  HAL2   0.090000        1.0080           0
    2920 L11  4    POPC H3Y  HAL2   0.090000        1.0080           0
    2921 L11  4    POPC C34  CTL2  -0.180000       12.0110           0
    2922 L11  4    POPC H4X  HAL2   0.090000        1.0080           0
    2923 L11  4    POPC H4Y  HAL2   0.090000        1.0080           0
    2924 L11  4    POPC C35  CTL2  -0.180000       12.0110           0
    2925 L11  4    POPC H5X  HAL2   0.090000        1.0080           0
    2926 L11  4    POPC H5Y  HAL2   0.090000        1.0080           0
    2927 L11  4    POPC C36  CTL2  -0.180000       12.0110           0
    2928 L11  4    POPC H6X  HAL2   0.090000        1.0080           0
    2929 L11  4    POPC H6Y  HAL2   0.090000        1.0080           0
    2930 L11  4    POPC C37  CTL2  -0.180000       12.0110           0
    2931 L11  4    POPC H7X  HAL2   0.090000        1.0080           0
    2932 L11  4    POPC H7Y  HAL2   0.090000        1.0080           0
    2933 L11  4    POPC C38  CTL2  -0.180000       12.0110           0
    2934 L11  4    POPC H8X  HAL2   0.090000        1.0080           0
    2935 L11  4    POPC H8Y  HAL2   0.090000        1.0080           0
    2936 L11  4    POPC C39  CTL2  -0.180000       12.0110           0
    2937 L11  4    POPC H9X  HAL2   0.090000        1.0080           0
    2938 L11  4    POPC H9Y  HAL2   0.090000        1.0080           0
    2939 L11  4    POPC C310 CTL2  -0.180000       12.0110           0
    2940 L11  4    POPC H10X HAL2   0.090000        1.0080           0
    2941 L11  4    POPC H10Y HAL2   0.090000        1.0080           0
    2942 L11  4    POPC C311 CTL2  -0.180000       12.0110           0
    2943 L11  4    POPC H11X HAL2   0.090000        1.0080           0
    2944 L11  4    POPC H11Y HAL2   0.090000        1.0080           0
    2945 L11  4    POPC C312 CTL2  -0.180000       12.0110           0
    2946 L11  4    POPC H12X HAL2   0.090000        1.0080           0
    2947 L11  4    POPC H12Y HAL2   0.090000        1.0080           0
    2948 L11  4    POPC C313 CTL2  -0.180000       12.0110           0
    2949 L11  4    POPC H13X HAL2   0.090000        1.0080           0
    2950 L11  4    POPC H13Y HAL2   0.090000        1.0080           0
    2951 L11  4    POPC C314 CTL2  -0.180000       12.0110           0
    2952 L11  4    POPC H14X HAL2   0.090000        1.0080           0
    2953 L11  4    POPC H14Y HAL2   0.090000        1.0080           0
    2954 L11  4    POPC C315 CTL2  -0.180000       12.0110           0
    2955 L11  4    POPC H15X HAL2   0.090000        1.0080           0
    2956 L11  4    POPC H15Y HAL2   0.090000        1.0080           0
    2957 L11  4    POPC C316 CTL3  -0.270000       12.0110           0
    2958 L11  4    POPC H16X HAL3   0.090000        1.0080           0
    2959 L11  4    POPC H16Y HAL3   0.090000        1.0080           0
    2960 L11  4    POPC H16Z HAL3   0.090000        1.0080           0
    2961 L11  5    POPC N    NTL   -0.600000       14.0070           0
    2962 L11  5    POPC C12  CTL2  -0.100000       12.0110           0
    2963 L11  5    POPC C13  CTL5  -0.350000       12.0110           0
    2964 L11  5    POPC C14  CTL5  -0.350000       12.0110           0
    2965 L11  5    POPC C15  CTL5  -0.350000       12.0110           0
    2966 L11  5    POPC H12A HL     0.250000        1.0080           0
    2967 L11  5    POPC H12B HL     0.250000        1.0080           0
    2968 L11  5    POPC H13A HL     0.250000        1.0080           0
    2969 L11  5    POPC H13B HL     0.250000        1.0080           0
    2970 L11  5    POPC H13C HL     0.250000        1.0080           0
    2971 L11  5    POPC H14A HL     0.250000        1.0080           0
    2972 L11  5    POPC H14B HL     0.250000        1.0080           0
    2973 L11  5    POPC H14C HL     0.250000        1.0080           0
    2974 L11  5    POPC H15A HL     0.250000        1.0080           0
    2975 L11  5    POPC H15B HL     0.250000        1.0080           0
    2976 L11  5    POPC H15C HL     0.250000        1.0080           0
    2977 L11  5    POPC C11  CTL2  -0.080000       12.0110           0
    2978 L11  5    POPC H11A HAL2   0.090000        1.0080           0
    2979 L11  5    POPC H11B HAL2   0.090000        1.0080           0
    2980 L11  5    POPC P    PL     1.500000       30.9740           0
    2981 L11  5    POPC O13  O2L   -0.780000       15.9994           0
    2982 L11  5    POPC O14  O2L   -0.780000       15.9994           0
    2983 L11  5    POPC O12  OSLP  -0.570000       15.9994           0
    2984 L11  5    POPC O11  OSLP  -0.570000       15.9994           0
    2985 L11  5    POPC C1   CTL2  -0.080000       12.0110           0
    2986 L11  5    POPC HA   HAL2   0.090000        1.0080           0
    2987 L11  5    POPC HB   HAL2   0.090000        1.0080           0
    2988 L11  5    POPC C2   CTL1   0.170000       12.0110           0
    2989 L11  5    POPC HS   HAL1   0.090000        1.0080           0
    2990 L11  5    POPC O21  OSL   -0.490000       15.9994           0
    2991 L11  5    POPC C21  CL     0.900000       12.0110           0
    2992 L11  5    POPC O22  OBL   -0.630000       15.9994           0
    2993 L11  5    POPC C22  CTL2  -0.220000       12.0110           0
    2994 L11  5    POPC H2R  HAL2   0.090000        1.0080           0
    2995 L11  5    POPC H2S  HAL2   0.090000        1.0080           0
    2996 L11  5    POPC C3   CTL2   0.080000       12.0110           0
    2997 L11  5    POPC HX   HAL2   0.090000        1.0080           0
    2998 L11  5    POPC HY   HAL2   0.090000        1.0080           0
    2999 L11  5    POPC O31  OSL   -0.490000       15.9994           0
    3000 L11  5    POPC C31  CL     0.900000       12.0110           0
    3001 L11  5    POPC O32  OBL   -0.630000       15.9994           0
    3002 L11  5    POPC C32  CTL2  -0.220000       12.0110           0
    3003 L11  5    POPC H2X  HAL2   0.090000        1.0080           0
    3004 L11  5    POPC H2Y  HAL2   0.090000        1.0080           0
    3005 L11  5    POPC C23  CTL2  -0.180000       12.0110           0
    3006 L11  5    POPC H3R  HAL2   0.090000        1.0080           0
    3007 L11  5    POPC H3S  HAL2   0.090000        1.0080           0
    3008 L11  5    POPC C24  CTL2  -0.180000       12.0110           0
    3009 L11  5    POPC H4R  HAL2   0.090000        1.0080           0
    3010 L11  5    POPC H4S  HAL2   0.090000        1.0080           0
    3011 L11  5    POPC C25  CTL2  -0.180000       12.0110           0
    3012 L11  5    POPC H5R  HAL2   0.090000        1.0080           0
    3013 L11  5    POPC H5S  HAL2   0.090000        1.0080           0
    3014 L11  5    POPC C26  CTL2  -0.180000       12.0110           0
    3015 L11  5    POPC H6R  HAL2   0.090000        1.0080           0
    3016 L11  5    POPC H6S  HAL2   0.090000        1.0080           0
    3017 L11  5    POPC C27  CTL2  -0.180000       12.0110           0
    3018 L11  5    POPC H7R  HAL2   0.090000        1.0080           0
    3019 L11  5    POPC H7S  HAL2   0.090000        1.0080           0
    3020 L11  5    POPC C28  CTL2  -0.180000       12.0110           0
    3021 L11  5    POPC H8R  HAL2   0.090000        1.0080           0
    3022 L11  5    POPC H8S  HAL2   0.090000        1.0080           0
    3023 L11  5    POPC C29  CEL1  -0.150000       12.0110           0
    3024 L11  5    POPC H91  HEL1   0.150000        1.0080           0
    3025 L11  5    POPC C210 CEL1  -0.150000       12.0110           0
    3026 L11  5    POPC H101 HEL1   0.150000        1.0080           0
    3027 L11  5    POPC C211 CTL2  -0.180000       12.0110           0
    3028 L11  5    POPC H11R HAL2   0.090000        1.0080           0
    3029 L11  5    POPC H11S HAL2   0.090000        1.0080           0
    3030 L11  5    POPC C212 CTL2  -0.180000       12.0110           0
    3031 L11  5    POPC H12R HAL2   0.090000        1.0080           0
    3032 L11  5    POPC H12S HAL2   0.090000        1.0080           0
    3033 L11  5    POPC C213 CTL2  -0.180000       12.0110           0
    3034 L11  5    POPC H13R HAL2   0.090000        1.0080           0
    3035 L11  5    POPC H13S HAL2   0.090000        1.0080           0
    3036 L11  5    POPC C214 CTL2  -0.180000       12.0110           0
    3037 L11  5    POPC H14R HAL2   0.090000        1.0080           0
    3038 L11  5    POPC H14S HAL2   0.090000        1.0080           0
    3039 L11  5    POPC C215 CTL2  -0.180000       12.0110           0
    3040 L11  5    POPC H15R HAL2   0.090000        1.0080           0
    3041 L11  5    POPC H15S HAL2   0.090000        1.0080           0
    3042 L11  5    POPC C216 CTL2  -0.180000       12.0110           0
    3043 L11  5    POPC H16R HAL2   0.090000        1.0080           0
    3044 L11  5    POPC H16S HAL2   0.090000        1.0080           0
    3045 L11  5    POPC C217 CTL2  -0.180000       12.0110           0
    3046 L11  5    POPC H17R HAL2   0.090000        1.0080           0
    3047 L11  5    POPC H17S HAL2   0.090000        1.0080           0
    3048 L11  5    POPC C218 CTL3  -0.270000       12.0110           0
    3049 L11  5    POPC H18R HAL3   0.090000        1.0080           0
    3050 L11  5    POPC H18S HAL3   0.090000        1.0080           0
    3051 L11  5    POPC H18T HAL3   0.090000        1.0080           0
    3052 L11  5    POPC C33  CTL2  -0.180000       12.0110           0
    3053 L11  5    POPC H3X  HAL2   0.090000        1.0080           0
    3054 L11  5    POPC H3Y  HAL2   0.090000        1.0080           0
    3055 L11  5    POPC C34  CTL2  -0.180000       12.0110           0
    3056 L11  5    POPC H4X  HAL2   0.090000        1.0080           0
    3057 L11  5    POPC H4Y  HAL2   0.090000        1.0080           0
    3058 L11  5    POPC C35  CTL2  -0.180000       12.0110           0
    3059 L11  5    POPC H5X  HAL2   0.090000        1.0080           0
    3060 L11  5    POPC H5Y  HAL2   0.090000        1.0080           0
    3061 L11  5    POPC C36  CTL2  -0.180000       12.0110           0
    3062 L11  5    POPC H6X  HAL2   0.090000        1.0080           0
    3063 L11  5    POPC H6Y  HAL2   0.090000        1.0080           0
    3064 L11  5    POPC C37  CTL2  -0.180000       12.0110           0
    3065 L11  5    POPC H7X  HAL2   0.090000        1.0080           0
    3066 L11  5    POPC H7Y  HAL2   0.090000        1.0080           0
    3067 L11  5    POPC C38  CTL2  -0.180000       12.0110           0
    3068 L11  5    POPC H8X  HAL2   0.090000        1.0080           0
    3069 L11  5    POPC H8Y  HAL2   0.090000        1.0080           0
    3070 L11  5    POPC C39  CTL2  -0.180000       12.0110           0
    3071 L11  5    POPC H9X  HAL2   0.090000        1.0080           0
    3072 L11  5    POPC H9Y  HAL2   0.090000        1.0080           0
    3073 L11  5    POPC C310 CTL2  -0.180000       12.0110           0
    3074 L11  5    POPC H10X HAL2   0.090000        1.0080           0
    3075 L11  5    POPC H10Y HAL2   0.090000        1.0080           0
    3076 L11  5    POPC C311 CTL2  -0.180000       12.0110           0
    3077 L11  5    POPC H11X HAL2   0.090000        1.0080           0
    3078 L11  5    POPC H11Y HAL2   0.090000        1.0080           0
    3079 L11  5    POPC C312 CTL2  -0.180000       12.0110           0
    3080 L11  5    POPC H12X HAL2   0.090000        1.0080           0
    3081 L11  5    POPC H12Y HAL2   0.090000        1.0080           0
    3082 L11  5    POPC C313 CTL2  -0.180000       12.0110           0
    3083 L11  5    POPC H13X HAL2   0.090000        1.0080           0
    3084 L11  5    POPC H13Y HAL2   0.090000        1.0080           0
    3085 L11  5    POPC C314 CTL2  -0.180000       12.0110           0
    3086 L11  5    POPC H14X HAL2   0.090000        1.0080           0
    3087 L11  5    POPC H14Y HAL2   0.090000        1.0080           0
    3088 L11  5    POPC C315 CTL2  -0.180000       12.0110           0
    3089 L11  5    POPC H15X HAL2   0.090000        1.0080           0
    3090 L11  5    POPC H15Y HAL2   0.090000        1.0080           0
    3091 L11  5    POPC C316 CTL3  -0.270000       12.0110           0
    3092 L11  5    POPC H16X HAL3   0.090000        1.0080           0
    3093 L11  5    POPC H16Y HAL3   0.090000        1.0080           0
    3094 L11  5    POPC H16Z HAL3   0.090000        1.0080           0
    3095 L11  6    POPC N    NTL   -0.600000       14.0070           0
    3096 L11  6    POPC C12  CTL2  -0.100000       12.0110           0
    3097 L11  6    POPC C13  CTL5  -0.350000       12.0110           0
    3098 L11  6    POPC C14  CTL5  -0.350000       12.0110           0
    3099 L11  6    POPC C15  CTL5  -0.350000       12.0110           0
    3100 L11  6    POPC H12A HL     0.250000        1.0080           0
    3101 L11  6    POPC H12B HL     0.250000        1.0080           0
    3102 L11  6    POPC H13A HL     0.250000        1.0080           0
    3103 L11  6    POPC H13B HL     0.250000        1.0080           0
    3104 L11  6    POPC H13C HL     0.250000        1.0080           0
    3105 L11  6    POPC H14A HL     0.250000        1.0080           0
    3106 L11  6    POPC H14B HL     0.250000        1.0080           0
    3107 L11  6    POPC H14C HL     0.250000        1.0080           0
    3108 L11  6    POPC H15A HL     0.250000        1.0080           0
    3109 L11  6    POPC H15B HL     0.250000        1.0080           0
    3110 L11  6    POPC H15C HL     0.250000        1.0080           0
    3111 L11  6    POPC C11  CTL2  -0.080000       12.0110           0
    3112 L11  6    POPC H11A HAL2   0.090000        1.0080           0
    3113 L11  6    POPC H11B HAL2   0.090000        1.0080           0
    3114 L11  6    POPC P    PL     1.500000       30.9740           0
    3115 L11  6    POPC O13  O2L   -0.780000       15.9994           0
    3116 L11  6    POPC O14  O2L   -0.780000       15.9994           0
    3117 L11  6    POPC O12  OSLP  -0.570000       15.9994           0
    3118 L11  6    POPC O11  OSLP  -0.570000       15.9994           0
    3119 L11  6    POPC C1   CTL2  -0.080000       12.0110           0
    3120 L11  6    POPC HA   HAL2   0.090000        1.0080           0
    3121 L11  6    POPC HB   HAL2   0.090000        1.0080           0
    3122 L11  6    POPC C2   CTL1   0.170000       12.0110           0
    3123 L11  6    POPC HS   HAL1   0.090000        1.0080           0
    3124 L11  6    POPC O21  OSL   -0.490000       15.9994           0
    3125 L11  6    POPC C21  CL     0.900000       12.0110           0
    3126 L11  6    POPC O22  OBL   -0.630000       15.9994           0
    3127 L11  6    POPC C22  CTL2  -0.220000       12.0110           0
    3128 L11  6    POPC H2R  HAL2   0.090000        1.0080           0
    3129 L11  6    POPC H2S  HAL2   0.090000        1.0080           0
    3130 L11  6    POPC C3   CTL2   0.080000       12.0110           0
    3131 L11  6    POPC HX   HAL2   0.090000        1.0080           0
    3132 L11  6    POPC HY   HAL2   0.090000        1.0080           0
    3133 L11  6    POPC O31  OSL   -0.490000       15.9994           0
    3134 L11  6    POPC C31  CL     0.900000       12.0110           0
    3135 L11  6    POPC O32  OBL   -0.630000       15.9994           0
    3136 L11  6    POPC C32  CTL2  -0.220000       12.0110           0
    3137 L11  6    POPC H2X  HAL2   0.090000        1.0080           0
    3138 L11  6    POPC H2Y  HAL2   0.090000        1.0080           0
    3139 L11  6    POPC C23  CTL2  -0.180000       12.0110           0
    3140 L11  6    POPC H3R  HAL2   0.090000        1.0080           0
    3141 L11  6    POPC H3S  HAL2   0.090000        1.0080           0
    3142 L11  6    POPC C24  CTL2  -0.180000       12.0110           0
    3143 L11  6    POPC H4R  HAL2   0.090000        1.0080           0
    3144 L11  6    POPC H4S  HAL2   0.090000        1.0080           0
    3145 L11  6    POPC C25  CTL2  -0.180000       12.0110           0
    3146 L11  6    POPC H5R  HAL2   0.090000        1.0080           0
    3147 L11  6    POPC H5S  HAL2   0.090000        1.0080           0
    3148 L11  6    POPC C26  CTL2  -0.180000       12.0110           0
    3149 L11  6    POPC H6R  HAL2   0.090000        1.0080           0
    3150 L11  6    POPC H6S  HAL2   0.090000        1.0080           0
    3151 L11  6    POPC C27  CTL2  -0.180000       12.0110           0
    3152 L11  6    POPC H7R  HAL2   0.090000        1.0080           0
    3153 L11  6    POPC H7S  HAL2   0.090000        1.0080           0
    3154 L11  6    POPC C28  CTL2  -0.180000       12.0110           0
    3155 L11  6    POPC H8R  HAL2   0.090000        1.0080           0
    3156 L11  6    POPC H8S  HAL2   0.090000        1.0080           0
    3157 L11  6    POPC C29  CEL1  -0.150000       12.0110           0
    3158 L11  6    POPC H91  HEL1   0.150000        1.0080           0
    3159 L11  6    POPC C210 CEL1  -0.150000       12.0110           0
    3160 L11  6    POPC H101 HEL1   0.150000        1.0080           0
    3161 L11  6    POPC C211 CTL2  -0.180000       12.0110           0
    3162 L11  6    POPC H11R HAL2   0.090000        1.0080           0
    3163 L11  6    POPC H11S HAL2   0.090000        1.0080           0
    3164 L11  6    POPC C212 CTL2  -0.180000       12.0110           0
    3165 L11  6    POPC H12R HAL2   0.090000        1.0080           0
    3166 L11  6    POPC H12S HAL2   0.090000        1.0080           0
    3167 L11  6    POPC C213 CTL2  -0.180000       12.0110           0
    3168 L11  6    POPC H13R HAL2   0.090000        1.0080           0
    3169 L11  6    POPC H13S HAL2   0.090000        1.0080           0
    3170 L11  6    POPC C214 CTL2  -0.180000       12.0110           0
    3171 L11  6    POPC H14R HAL2   0.090000        1.0080           0
    3172 L11  6    POPC H14S HAL2   0.090000        1.0080           0
    3173 L11  6    POPC C215 CTL2  -0.180000       12.0110           0
    3174 L11  6    POPC H15R HAL2   0.090000        1.0080           0
    3175 L11  6    POPC H15S HAL2   0.090000        1.0080           0
    3176 L11  6    POPC C216 CTL2  -0.180000       12.0110           0
    3177 L11  6    POPC H16R HAL2   0.090000        1.0080           0
    3178 L11  6    POPC H16S HAL2   0.090000        1.0080           0
    3179 L11  6    POPC C217 CTL2  -0.180000       12.0110           0
    3180 L11  6    POPC H17R HAL2   0.090000        1.0080           0
    3181 L11  6    POPC H17S HAL2   0.090000        1.0080           0
    3182 L11  6    POPC C218 CTL3  -0.270000       12.0110           0
    3183 L11  6    POPC H18R HAL3   0.090000        1.0080           0
    3184 L11  6    POPC H18S HAL3   0.090000        1.0080           0
    3185 L11  6    POPC H18T HAL3   0.090000        1.0080           0
    3186 L11  6    POPC C33  CTL2  -0.180000       12.0110           0
    3187 L11  6    POPC H3X  HAL2   0.090000        1.0080           0
    3188 L11  6    POPC H3Y  HAL2   0.090000        1.0080           0
    3189 L11  6    POPC C34  CTL2  -0.180000       12.0110           0
    3190 L11  6    POPC H4X  HAL2   0.090000        1.0080           0
    3191 L11  6    POPC H4Y  HAL2   0.090000        1.0080           0
    3192 L11  6    POPC C35  CTL2  -0.180000       12.0110           0
    3193 L11  6    POPC H5X  HAL2   0.090000        1.0080           0
    3194 L11  6    POPC H5Y  HAL2   0.090000        1.0080           0
    3195 L11  6    POPC C36  CTL2  -0.180000       12.0110           0
    3196 L11  6    POPC H6X  HAL2   0.090000        1.0080           0
    3197 L11  6    POPC H6Y  HAL2   0.090000        1.0080           0
    3198 L11  6    POPC C37  CTL2  -0.180000       12.0110           0
    3199 L11  6    POPC H7X  HAL2   0.090000        1.0080           0
    3200 L11  6    POPC H7Y  HAL2   0.090000        1.0080           0
    3201 L11  6    POPC C38  CTL2  -0.180000       12.0110           0
    3202 L11  6    POPC H8X  HAL2   0.090000        1.0080           0
    3203 L11  6    POPC H8Y  HAL2   0.090000        1.0080           0
    3204 L11  6    POPC C39  CTL2  -0.180000       12.0110           0
    3205 L11  6    POPC H9X  HAL2   0.090000        1.0080           0
    3206 L11  6    POPC H9Y  HAL2   0.090000        1.0080           0
    3207 L11  6    POPC C310 CTL2  -0.180000       12.0110           0
    3208 L11  6    POPC H10X HAL2   0.090000        1.0080           0
    3209 L11  6    POPC H10Y HAL2   0.090000        1.0080           0
    3210 L11  6    POPC C311 CTL2  -0.180000       12.0110           0
    3211 L11  6    POPC H11X HAL2   0.090000        1.0080           0
    3212 L11  6    POPC H11Y HAL2   0.090000        1.0080           0
    3213 L11  6    POPC C312 CTL2  -0.180000       12.0110           0
    3214 L11  6    POPC H12X HAL2   0.090000        1.0080           0
    3215 L11  6    POPC H12Y HAL2   0.090000        1.0080           0
    3216 L11  6    POPC C313 CTL2  -0.180000       12.0110           0
    3217 L11  6    POPC H13X HAL2   0.090000        1.0080           0
    3218 L11  6    POPC H13Y HAL2   0.090000        1.0080           0
    3219 L11  6    POPC C314 CTL2  -0.180000       12.0110           0
    3220 L11  6    POPC H14X HAL2   0.090000        1.0080           0
    3221 L11  6    POPC H14Y HAL2   0.090000        1.0080           0
    3222 L11  6    POPC C315 CTL2  -0.180000       12.0110           0
    3223 L11  6    POPC H15X HAL2   0.090000        1.0080           0
    3224 L11  6    POPC H15Y HAL2   0.090000        1.0080           0
    3225 L11  6    POPC C316 CTL3  -0.270000       12.0110           0
    3226 L11  6    POPC H16X HAL3   0.090000        1.0080           0
    3227 L11  6    POPC H16Y HAL3   0.090000        1.0080           0
    3228 L11  6    POPC H16Z HAL3   0.090000        1.0080           0
    3229 L11  7    POPC N    NTL   -0.600000       14.0070           0
    3230 L11  7    POPC C12  CTL2  -0.100000       12.0110           0
    3231 L11  7    POPC C13  CTL5  -0.350000       12.0110           0
    3232 L11  7    POPC C14  CTL5  -0.350000       12.0110           0
    3233 L11  7    POPC C15  CTL5  -0.350000       12.0110           0
    3234 L11  7    POPC H12A HL     0.250000        1.0080           0
    3235 L11  7    POPC H12B HL     0.250000        1.0080           0
    3236 L11  7    POPC H13A HL     0.250000        1.0080           0
    3237 L11  7    POPC H13B HL     0.250000        1.0080           0
    3238 L11  7    POPC H13C HL     0.250000        1.0080           0
    3239 L11  7    POPC H14A HL     0.250000        1.0080           0
    3240 L11  7    POPC H14B HL     0.250000        1.0080           0
    3241 L11  7    POPC H14C HL     0.250000        1.0080           0
    3242 L11  7    POPC H15A HL     0.250000        1.0080           0
    3243 L11  7    POPC H15B HL     0.250000        1.0080           0
    3244 L11  7    POPC H15C HL     0.250000        1.0080           0
    3245 L11  7    POPC C11  CTL2  -0.080000       12.0110           0
    3246 L11  7    POPC H11A HAL2   0.090000        1.0080           0
    3247 L11  7    POPC H11B HAL2   0.090000        1.0080           0
    3248 L11  7    POPC P    PL     1.500000       30.9740           0
    3249 L11  7    POPC O13  O2L   -0.780000       15.9994           0
    3250 L11  7    POPC O14  O2L   -0.780000       15.9994           0
    3251 L11  7    POPC O12  OSLP  -0.570000       15.9994           0
    3252 L11  7    POPC O11  OSLP  -0.570000       15.9994           0
    3253 L11  7    POPC C1   CTL2  -0.080000       12.0110           0
    3254 L11  7    POPC HA   HAL2   0.090000        1.0080           0
    3255 L11  7    POPC HB   HAL2   0.090000        1.0080           0
    3256 L11  7    POPC C2   CTL1   0.170000       12.0110           0
    3257 L11  7    POPC HS   HAL1   0.090000        1.0080           0
    3258 L11  7    POPC O21  OSL   -0.490000       15.9994           0
    3259 L11  7    POPC C21  CL     0.900000       12.0110           0
    3260 L11  7    POPC O22  OBL   -0.630000       15.9994           0
    3261 L11  7    POPC C22  CTL2  -0.220000       12.0110           0
    3262 L11  7    POPC H2R  HAL2   0.090000        1.0080           0
    3263 L11  7    POPC H2S  HAL2   0.090000        1.0080           0
    3264 L11  7    POPC C3   CTL2   0.080000       12.0110           0
    3265 L11  7    POPC HX   HAL2   0.090000        1.0080           0
    3266 L11  7    POPC HY   HAL2   0.090000        1.0080           0
    3267 L11  7    POPC O31  OSL   -0.490000       15.9994           0
    3268 L11  7    POPC C31  CL     0.900000       12.0110           0
    3269 L11  7    POPC O32  OBL   -0.630000       15.9994           0
    3270 L11  7    POPC C32  CTL2  -0.220000       12.0110           0
    3271 L11  7    POPC H2X  HAL2   0.090000        1.0080           0
    3272 L11  7    POPC H2Y  HAL2   0.090000        1.0080           0
    3273 L11  7    POPC C23  CTL2  -0.180000       12.0110           0
    3274 L11  7    POPC H3R  HAL2   0.090000        1.0080           0
    3275 L11  7    POPC H3S  HAL2   0.090000        1.0080           0
    3276 L11  7    POPC C24  CTL2  -0.180000       12.0110           0
    3277 L11  7    POPC H4R  HAL2   0.090000        1.0080           0
    3278 L11  7    POPC H4S  HAL2   0.090000        1.0080           0
    3279 L11  7    POPC C25  CTL2  -0.180000       12.0110           0
    3280 L11  7    POPC H5R  HAL2   0.090000        1.0080           0
    3281 L11  7    POPC H5S  HAL2   0.090000        1.0080           0
    3282 L11  7    POPC C26  CTL2  -0.180000       12.0110           0
    3283 L11  7    POPC H6R  HAL2   0.090000        1.0080           0
    3284 L11  7    POPC H6S  HAL2   0.090000        1.0080           0
    3285 L11  7    POPC C27  CTL2  -0.180000       12.0110           0
    3286 L11  7    POPC H7R  HAL2   0.090000        1.0080           0
    3287 L11  7    POPC H7S  HAL2   0.090000        1.0080           0
    3288 L11  7    POPC C28  CTL2  -0.180000       12.0110           0
    3289 L11  7    POPC H8R  HAL2   0.090000        1.0080           0
    3290 L11  7    POPC H8S  HAL2   0.090000        1.0080           0
    3291 L11  7    POPC C29  CEL1  -0.150000       12.0110           0
    3292 L11  7    POPC H91  HEL1   0.150000        1.0080           0
    3293 L11  7    POPC C210 CEL1  -0.150000       12.0110           0
    3294 L11  7    POPC H101 HEL1   0.150000        1.0080           0
    3295 L11  7    POPC C211 CTL2  -0.180000       12.0110           0
    3296 L11  7    POPC H11R HAL2   0.090000        1.0080           0
    3297 L11  7    POPC H11S HAL2   0.090000        1.0080           0
    3298 L11  7    POPC C212 CTL2  -0.180000       12.0110           0
    3299 L11  7    POPC H12R HAL2   0.090000        1.0080           0
    3300 L11  7    POPC H12S HAL2   0.090000        1.0080           0
    3301 L11  7    POPC C213 CTL2  -0.180000       12.0110           0
    3302 L11  7    POPC H13R HAL2   0.090000        1.0080           0
    3303 L11  7    POPC H13S HAL2   0.090000        1.0080           0
    3304 L11  7    POPC C214 CTL2  -0.180000       12.0110           0
    3305 L11  7    POPC H14R HAL2   0.090000        1.0080           0
    3306 L11  7    POPC H14S HAL2   0.090000        1.0080           0
    3307 L11  7    POPC C215 CTL2  -0.180000       12.0110           0
    3308 L11  7    POPC H15R HAL2   0.090000        1.0080           0
    3309 L11  7    POPC H15S HAL2   0.090000        1.0080           0
    3310 L11  7    POPC C216 CTL2  -0.180000       12.0110           0
    3311 L11  7    POPC H16R HAL2   0.090000        1.0080           0
    3312 L11  7    POPC H16S HAL2   0.090000        1.0080           0
    3313 L11  7    POPC C217 CTL2  -0.180000       12.0110           0
    3314 L11  7    POPC H17R HAL2   0.090000        1.0080           0
    3315 L11  7    POPC H17S HAL2   0.090000        1.0080           0
    3316 L11  7    POPC C218 CTL3  -0.270000       12.0110           0
    3317 L11  7    POPC H18R HAL3   0.090000        1.0080           0
    3318 L11  7    POPC H18S HAL3   0.090000        1.0080           0
    3319 L11  7    POPC H18T HAL3   0.090000        1.0080           0
    3320 L11  7    POPC C33  CTL2  -0.180000       12.0110           0
    3321 L11  7    POPC H3X  HAL2   0.090000        1.0080           0
    3322 L11  7    POPC H3Y  HAL2   0.090000        1.0080           0
    3323 L11  7    POPC C34  CTL2  -0.180000       12.0110           0
    3324 L11  7    POPC H4X  HAL2   0.090000        1.0080           0
    3325 L11  7    POPC H4Y  HAL2   0.090000        1.0080           0
    3326 L11  7    POPC C35  CTL2  -0.180000       12.0110           0
    3327 L11  7    POPC H5X  HAL2   0.090000        1.0080           0
    3328 L11  7    POPC H5Y  HAL2   0.090000        1.0080           0
    3329 L11  7    POPC C36  CTL2  -0.180000       12.0110           0
    3330 L11  7    POPC H6X  HAL2   0.090000        1.0080           0
    3331 L11  7    POPC H6Y  HAL2   0.090000        1.0080           0
    3332 L11  7    POPC C37  CTL2  -0.180000       12.0110           0
    3333 L11  7    POPC H7X  HAL2   0.090000        1.0080           0
    3334 L11  7    POPC H7Y  HAL2   0.090000        1.0080           0
    3335 L11  7    POPC C38  CTL2  -0.180000       12.0110           0
    3336 L11  7    POPC H8X  HAL2   0.090000        1.0080           0
    3337 L11  7    POPC H8Y  HAL2   0.090000        1.0080           0
    3338 L11  7    POPC C39  CTL2  -0.180000       12.0110           0
    3339 L11  7    POPC H9X  HAL2   0.090000        1.0080           0
    3340 L11  7    POPC H9Y  HAL2   0.090000        1.0080           0
    3341 L11  7    POPC C310 CTL2  -0.180000       12.0110           0
    3342 L11  7    POPC H10X HAL2   0.090000        1.0080           0
    3343 L11  7    POPC H10Y HAL2   0.090000        1.0080           0
    3344 L11  7    POPC C311 CTL2  -0.180000       12.0110           0
    3345 L11  7    POPC H11X HAL2   0.090000        1.0080           0
    3346 L11  7    POPC H11Y HAL2   0.090000        1.0080           0
    3347 L11  7    POPC C312 CTL2  -0.180000       12.0110           0
    3348 L11  7    POPC H12X HAL2   0.090000        1.0080           0
    3349 L11  7    POPC H12Y HAL2   0.090000        1.0080           0
    3350 L11  7    POPC C313 CTL2  -0.180000       12.0110           0
    3351 L11  7    POPC H13X HAL2   0.090000        1.0080           0
    3352 L11  7    POPC H13Y HAL2   0.090000        1.0080           0
    3353 L11  7    POPC C314 CTL2  -0.180000       12.0110           0
    3354 L11  7    POPC H14X HAL2   0.090000        1.0080           0
    3355 L11  7    POPC H14Y HAL2   0.090000        1.0080           0
    3356 L11  7    POPC C315 CTL2  -0.180000       12.0110           0
    3357 L11  7    POPC H15X HAL2   0.090000        1.0080           0
    3358 L11  7    POPC H15Y HAL2   0.090000        1.0080           0
    3359 L11  7    POPC C316 CTL3  -0.270000       12.0110           0
    3360 L11  7    POPC H16X HAL3   0.090000        1.0080           0
    3361 L11  7    POPC H16Y HAL3   0.090000        1.0080           0
    3362 L11  7    POPC H16Z HAL3   0.090000        1.0080           0
    3363 L11  8    POPC N    NTL   -0.600000       14.0070           0
    3364 L11  8    POPC C12  CTL2  -0.100000       12.0110           0
    3365 L11  8    POPC C13  CTL5  -0.350000       12.0110           0
    3366 L11  8    POPC C14  CTL5  -0.350000       12.0110           0
    3367 L11  8    POPC C15  CTL5  -0.350000       12.0110           0
    3368 L11  8    POPC H12A HL     0.250000        1.0080           0
    3369 L11  8    POPC H12B HL     0.250000        1.0080           0
    3370 L11  8    POPC H13A HL     0.250000        1.0080           0
    3371 L11  8    POPC H13B HL     0.250000        1.0080           0
    3372 L11  8    POPC H13C HL     0.250000        1.0080           0
    3373 L11  8    POPC H14A HL     0.250000        1.0080           0
    3374 L11  8    POPC H14B HL     0.250000        1.0080           0
    3375 L11  8    POPC H14C HL     0.250000        1.0080           0
    3376 L11  8    POPC H15A HL     0.250000        1.0080           0
    3377 L11  8    POPC H15B HL     0.250000        1.0080           0
    3378 L11  8    POPC H15C HL     0.250000        1.0080           0
    3379 L11  8    POPC C11  CTL2  -0.080000       12.0110           0
    3380 L11  8    POPC H11A HAL2   0.090000        1.0080           0
    3381 L11  8    POPC H11B HAL2   0.090000        1.0080           0
    3382 L11  8    POPC P    PL     1.500000       30.9740           0
    3383 L11  8    POPC O13  O2L   -0.780000       15.9994           0
    3384 L11  8    POPC O14  O2L   -0.780000       15.9994           0
    3385 L11  8    POPC O12  OSLP  -0.570000       15.9994           0
    3386 L11  8    POPC O11  OSLP  -0.570000       15.9994           0
    3387 L11  8    POPC C1   CTL2  -0.080000       12.0110           0
    3388 L11  8    POPC HA   HAL2   0.090000        1.0080           0
    3389 L11  8    POPC HB   HAL2   0.090000        1.0080           0
    3390 L11  8    POPC C2   CTL1   0.170000       12.0110           0
    3391 L11  8    POPC HS   HAL1   0.090000        1.0080           0
    3392 L11  8    POPC O21  OSL   -0.490000       15.9994           0
    3393 L11  8    POPC C21  CL     0.900000       12.0110           0
    3394 L11  8    POPC O22  OBL   -0.630000       15.9994           0
    3395 L11  8    POPC C22  CTL2  -0.220000       12.0110           0
    3396 L11  8    POPC H2R  HAL2   0.090000        1.0080           0
    3397 L11  8    POPC H2S  HAL2   0.090000        1.0080           0
    3398 L11  8    POPC C3   CTL2   0.080000       12.0110           0
    3399 L11  8    POPC HX   HAL2   0.090000        1.0080           0
    3400 L11  8    POPC HY   HAL2   0.090000        1.0080           0
    3401 L11  8    POPC O31  OSL   -0.490000       15.9994           0
    3402 L11  8    POPC C31  CL     0.900000       12.0110           0
    3403 L11  8    POPC O32  OBL   -0.630000       15.9994           0
    3404 L11  8    POPC C32  CTL2  -0.220000       12.0110           0
    3405 L11  8    POPC H2X  HAL2   0.090000        1.0080           0
    3406 L11  8    POPC H2Y  HAL2   0.090000        1.0080           0
    3407 L11  8    POPC C23  CTL2  -0.180000       12.0110           0
    3408 L11  8    POPC H3R  HAL2   0.090000        1.0080           0
    3409 L11  8    POPC H3S  HAL2   0.090000        1.0080           0
    3410 L11  8    POPC C24  CTL2  -0.180000       12.0110           0
    3411 L11  8    POPC H4R  HAL2   0.090000        1.0080           0
    3412 L11  8    POPC H4S  HAL2   0.090000        1.0080           0
    3413 L11  8    POPC C25  CTL2  -0.180000       12.0110           0
    3414 L11  8    POPC H5R  HAL2   0.090000        1.0080           0
    3415 L11  8    POPC H5S  HAL2   0.090000        1.0080           0
    3416 L11  8    POPC C26  CTL2  -0.180000       12.0110           0
    3417 L11  8    POPC H6R  HAL2   0.090000        1.0080           0
    3418 L11  8    POPC H6S  HAL2   0.090000        1.0080           0
    3419 L11  8    POPC C27  CTL2  -0.180000       12.0110           0
    3420 L11  8    POPC H7R  HAL2   0.090000        1.0080           0
    3421 L11  8    POPC H7S  HAL2   0.090000        1.0080           0
    3422 L11  8    POPC C28  CTL2  -0.180000       12.0110           0
    3423 L11  8    POPC H8R  HAL2   0.090000        1.0080           0
    3424 L11  8    POPC H8S  HAL2   0.090000        1.0080           0
    3425 L11  8    POPC C29  CEL1  -0.150000       12.0110           0
    3426 L11  8    POPC H91  HEL1   0.150000        1.0080           0
    3427 L11  8    POPC C210 CEL1  -0.150000       12.0110           0
    3428 L11  8    POPC H101 HEL1   0.150000        1.0080           0
    3429 L11  8    POPC C211 CTL2  -0.180000       12.0110           0
    3430 L11  8    POPC H11R HAL2   0.090000        1.0080           0
    3431 L11  8    POPC H11S HAL2   0.090000        1.0080           0
    3432 L11  8    POPC C212 CTL2  -0.180000       12.0110           0
    3433 L11  8    POPC H12R HAL2   0.090000        1.0080           0
    3434 L11  8    POPC H12S HAL2   0.090000        1.0080           0
    3435 L11  8    POPC C213 CTL2  -0.180000       12.0110           0
    3436 L11  8    POPC H13R HAL2   0.090000        1.0080           0
    3437 L11  8    POPC H13S HAL2   0.090000        1.0080           0
    3438 L11  8    POPC C214 CTL2  -0.180000       12.0110           0
    3439 L11  8    POPC H14R HAL2   0.090000        1.0080           0
    3440 L11  8    POPC H14S HAL2   0.090000        1.0080           0
    3441 L11  8    POPC C215 CTL2  -0.180000       12.0110           0
    3442 L11  8    POPC H15R HAL2   0.090000        1.0080           0
    3443 L11  8    POPC H15S HAL2   0.090000        1.0080           0
    3444 L11  8    POPC C216 CTL2  -0.180000       12.0110           0
    3445 L11  8    POPC H16R HAL2   0.090000        1.0080           0
    3446 L11  8    POPC H16S HAL2   0.090000        1.0080           0
    3447 L11  8    POPC C217 CTL2  -0.180000       12.0110           0
    3448 L11  8    POPC H17R HAL2   0.090000        1.0080           0
    3449 L11  8    POPC H17S HAL2   0.090000        1.0080           0
    3450 L11  8    POPC C218 CTL3  -0.270000       12.0110           0
    3451 L11  8    POPC H18R HAL3   0.090000        1.0080           0
    3452 L11  8    POPC H18S HAL3   0.090000        1.0080           0
    3453 L11  8    POPC H18T HAL3   0.090000        1.0080           0
    3454 L11  8    POPC C33  CTL2  -0.180000       12.0110           0
    3455 L11  8    POPC H3X  HAL2   0.090000        1.0080           0
    3456 L11  8    POPC H3Y  HAL2   0.090000        1.0080           0
    3457 L11  8    POPC C34  CTL2  -0.180000       12.0110           0
    3458 L11  8    POPC H4X  HAL2   0.090000        1.0080           0
    3459 L11  8    POPC H4Y  HAL2   0.090000        1.0080           0
    3460 L11  8    POPC C35  CTL2  -0.180000       12.0110           0
    3461 L11  8    POPC H5X  HAL2   0.090000        1.0080           0
    3462 L11  8    POPC H5Y  HAL2   0.090000        1.0080           0
    3463 L11  8    POPC C36  CTL2  -0.180000       12.0110           0
    3464 L11  8    POPC H6X  HAL2   0.090000        1.0080           0
    3465 L11  8    POPC H6Y  HAL2   0.090000        1.0080           0
    3466 L11  8    POPC C37  CTL2  -0.180000       12.0110           0
    3467 L11  8    POPC H7X  HAL2   0.090000        1.0080           0
    3468 L11  8    POPC H7Y  HAL2   0.090000        1.0080           0
    3469 L11  8    POPC C38  CTL2  -0.180000       12.0110           0
    3470 L11  8    POPC H8X  HAL2   0.090000        1.0080           0
    3471 L11  8    POPC H8Y  HAL2   0.090000        1.0080           0
    3472 L11  8    POPC C39  CTL2  -0.180000       12.0110           0
    3473 L11  8    POPC H9X  HAL2   0.090000        1.0080           0
    3474 L11  8    POPC H9Y  HAL2   0.090000        1.0080           0
    3475 L11  8    POPC C310 CTL2  -0.180000       12.0110           0
    3476 L11  8    POPC H10X HAL2   0.090000        1.0080           0
    3477 L11  8    POPC H10Y HAL2   0.090000        1.0080           0
    3478 L11  8    POPC C311 CTL2  -0.180000       12.0110           0
    3479 L11  8    POPC H11X HAL2   0.090000        1.0080           0
    3480 L11  8    POPC H11Y HAL2   0.090000        1.0080           0
    3481 L11  8    POPC C312 CTL2  -0.180000       12.0110           0
    3482 L11  8    POPC H12X HAL2   0.090000        1.0080           0
    3483 L11  8    POPC H12Y HAL2   0.090000        1.0080           0
    3484 L11  8    POPC C313 CTL2  -0.180000       12.0110           0
    3485 L11  8    POPC H13X HAL2   0.090000        1.0080           0
    3486 L11  8    POPC H13Y HAL2   0.090000        1.0080           0
    3487 L11  8    POPC C314 CTL2  -0.180000       12.0110           0
    3488 L11  8    POPC H14X HAL2   0.090000        1.0080           0
    3489 L11  8    POPC H14Y HAL2   0.090000        1.0080           0
    3490 L11  8    POPC C315 CTL2  -0.180000       12.0110           0
    3491 L11  8    POPC H15X HAL2   0.090000        1.0080           0
    3492 L11  8    POPC H15Y HAL2   0.090000        1.0080           0
    3493 L11  8    POPC C316 CTL3  -0.270000       12.0110           0
    3494 L11  8    POPC H16X HAL3   0.090000        1.0080           0
    3495 L11  8    POPC H16Y HAL3   0.090000        1.0080           0
    3496 L11  8    POPC H16Z HAL3   0.090000        1.0080           0
    3497 L11  9    POPC N    NTL   -0.600000       14.0070           0
    3498 L11  9    POPC C12  CTL2  -0.100000       12.0110           0
    3499 L11  9    POPC C13  CTL5  -0.350000       12.0110           0
    3500 L11  9    POPC C14  CTL5  -0.350000       12.0110           0
    3501 L11  9    POPC C15  CTL5  -0.350000       12.0110           0
    3502 L11  9    POPC H12A HL     0.250000        1.0080           0
    3503 L11  9    POPC H12B HL     0.250000        1.0080           0
    3504 L11  9    POPC H13A HL     0.250000        1.0080           0
    3505 L11  9    POPC H13B HL     0.250000        1.0080           0
    3506 L11  9    POPC H13C HL     0.250000        1.0080           0
    3507 L11  9    POPC H14A HL     0.250000        1.0080           0
    3508 L11  9    POPC H14B HL     0.250000        1.0080           0
    3509 L11  9    POPC H14C HL     0.250000        1.0080           0
    3510 L11  9    POPC H15A HL     0.250000        1.0080           0
    3511 L11  9    POPC H15B HL     0.250000        1.0080           0
    3512 L11  9    POPC H15C HL     0.250000        1.0080           0
    3513 L11  9    POPC C11  CTL2  -0.080000       12.0110           0
    3514 L11  9    POPC H11A HAL2   0.090000        1.0080           0
    3515 L11  9    POPC H11B HAL2   0.090000        1.0080           0
    3516 L11  9    POPC P    PL     1.500000       30.9740           0
    3517 L11  9    POPC O13  O2L   -0.780000       15.9994           0
    3518 L11  9    POPC O14  O2L   -0.780000       15.9994           0
    3519 L11  9    POPC O12  OSLP  -0.570000       15.9994           0
    3520 L11  9    POPC O11  OSLP  -0.570000       15.9994           0
    3521 L11  9    POPC C1   CTL2  -0.080000       12.0110           0
    3522 L11  9    POPC HA   HAL2   0.090000        1.0080           0
    3523 L11  9    POPC HB   HAL2   0.090000        1.0080           0
    3524 L11  9    POPC C2   CTL1   0.170000       12.0110           0
    3525 L11  9    POPC HS   HAL1   0.090000        1.0080           0
    3526 L11  9    POPC O21  OSL   -0.490000       15.9994           0
    3527 L11  9    POPC C21  CL     0.900000       12.0110           0
    3528 L11  9    POPC O22  OBL   -0.630000       15.9994           0
    3529 L11  9    POPC C22  CTL2  -0.220000       12.0110           0
    3530 L11  9    POPC H2R  HAL2   0.090000        1.0080           0
    3531 L11  9    POPC H2S  HAL2   0.090000        1.0080           0
    3532 L11  9    POPC C3   CTL2   0.080000       12.0110           0
    3533 L11  9    POPC HX   HAL2   0.090000        1.0080           0
    3534 L11  9    POPC HY   HAL2   0.090000        1.0080           0
    3535 L11  9    POPC O31  OSL   -0.490000       15.9994           0
    3536 L11  9    POPC C31  CL     0.900000       12.0110           0
    3537 L11  9    POPC O32  OBL   -0.630000       15.9994           0
    3538 L11  9    POPC C32  CTL2  -0.220000       12.0110           0
    3539 L11  9    POPC H2X  HAL2   0.090000        1.0080           0
    3540 L11  9    POPC H2Y  HAL2   0.090000        1.0080           0
    3541 L11  9    POPC C23  CTL2  -0.180000       12.0110           0
    3542 L11  9    POPC H3R  HAL2   0.090000        1.0080           0
    3543 L11  9    POPC H3S  HAL2   0.090000        1.0080           0
    3544 L11  9    POPC C24  CTL2  -0.180000       12.0110           0
    3545 L11  9    POPC H4R  HAL2   0.090000        1.0080           0
    3546 L11  9    POPC H4S  HAL2   0.090000        1.0080           0
    3547 L11  9    POPC C25  CTL2  -0.180000       12.0110           0
    3548 L11  9    POPC H5R  HAL2   0.090000        1.0080           0
    3549 L11  9    POPC H5S  HAL2   0.090000        1.0080           0
    3550 L11  9    POPC C26  CTL2  -0.180000       12.0110           0
    3551 L11  9    POPC H6R  HAL2   0.090000        1.0080           0
    3552 L11  9    POPC H6S  HAL2   0.090000        1.0080           0
    3553 L11  9    POPC C27  CTL2  -0.180000       12.0110           0
    3554 L11  9    POPC H7R  HAL2   0.090000        1.0080           0
    3555 L11  9    POPC H7S  HAL2   0.090000        1.0080           0
    3556 L11  9    POPC C28  CTL2  -0.180000       12.0110           0
    3557 L11  9    POPC H8R  HAL2   0.090000        1.0080           0
    3558 L11  9    POPC H8S  HAL2   0.090000        1.0080           0
    3559 L11  9    POPC C29  CEL1  -0.150000       12.0110           0
    3560 L11  9    POPC H91  HEL1   0.150000        1.0080           0
    3561 L11  9    POPC C210 CEL1  -0.150000       12.0110           0
    3562 L11  9    POPC H101 HEL1   0.150000        1.0080           0
    3563 L11  9    POPC C211 CTL2  -0.180000       12.0110           0
    3564 L11  9    POPC H11R HAL2   0.090000        1.0080           0
    3565 L11  9    POPC H11S HAL2   0.090000        1.0080           0
    3566 L11  9    POPC C212 CTL2  -0.180000       12.0110           0
    3567 L11  9    POPC H12R HAL2   0.090000        1.0080           0
    3568 L11  9    POPC H12S HAL2   0.090000        1.0080           0
    3569 L11  9    POPC C213 CTL2  -0.180000       12.0110           0
    3570 L11  9    POPC H13R HAL2   0.090000        1.0080           0
    3571 L11  9    POPC H13S HAL2   0.090000        1.0080           0
    3572 L11  9    POPC C214 CTL2  -0.180000       12.0110           0
    3573 L11  9    POPC H14R HAL2   0.090000        1.0080           0
    3574 L11  9    POPC H14S HAL2   0.090000        1.0080           0
    3575 L11  9    POPC C215 CTL2  -0.180000       12.0110           0
    3576 L11  9    POPC H15R HAL2   0.090000        1.0080           0
    3577 L11  9    POPC H15S HAL2   0.090000        1.0080           0
    3578 L11  9    POPC C216 CTL2  -0.180000       12.0110           0
    3579 L11  9    POPC H16R HAL2   0.090000        1.0080           0
    3580 L11  9    POPC H16S HAL2   0.090000        1.0080           0
    3581 L11  9    POPC C217 CTL2  -0.180000       12.0110           0
    3582 L11  9    POPC H17R HAL2   0.090000        1.0080           0
    3583 L11  9    POPC H17S HAL2   0.090000        1.0080           0
    3584 L11  9    POPC C218 CTL3  -0.270000       12.0110           0
    3585 L11  9    POPC H18R HAL3   0.090000        1.0080           0
    3586 L11  9    POPC H18S HAL3   0.090000        1.0080           0
    3587 L11  9    POPC H18T HAL3   0.090000        1.0080           0
    3588 L11  9    POPC C33  CTL2  -0.180000       12.0110           0
    3589 L11  9    POPC H3X  HAL2   0.090000        1.0080           0
    3590 L11  9    POPC H3Y  HAL2   0.090000        1.0080           0
    3591 L11  9    POPC C34  CTL2  -0.180000       12.0110           0
    3592 L11  9    POPC H4X  HAL2   0.090000        1.0080           0
    3593 L11  9    POPC H4Y  HAL2   0.090000        1.0080           0
    3594 L11  9    POPC C35  CTL2  -0.180000       12.0110           0
    3595 L11  9    POPC H5X  HAL2   0.090000        1.0080           0
    3596 L11  9    POPC H5Y  HAL2   0.090000        1.0080           0
    3597 L11  9    POPC C36  CTL2  -0.180000       12.0110           0
    3598 L11  9    POPC H6X  HAL2   0.090000        1.0080           0
    3599 L11  9    POPC H6Y  HAL2   0.090000        1.0080           0
    3600 L11  9    POPC C37  CTL2  -0.180000       12.0110           0
    3601 L11  9    POPC H7X  HAL2   0.090000        1.0080           0
    3602 L11  9    POPC H7Y  HAL2   0.090000        1.0080           0
    3603 L11  9    POPC C38  CTL2  -0.180000       12.0110           0
    3604 L11  9    POPC H8X  HAL2   0.090000        1.0080           0
    3605 L11  9    POPC H8Y  HAL2   0.090000        1.0080           0
    3606 L11  9    POPC C39  CTL2  -0.180000       12.0110           0
    3607 L11  9    POPC H9X  HAL2   0.090000        1.0080           0
    3608 L11  9    POPC H9Y  HAL2   0.090000        1.0080           0
    3609 L11  9    POPC C310 CTL2  -0.180000       12.0110           0
    3610 L11  9    POPC H10X HAL2   0.090000        1.0080           0
    3611 L11  9    POPC H10Y HAL2   0.090000        1.0080           0
    3612 L11  9    POPC C311 CTL2  -0.180000       12.0110           0
    3613 L11  9    POPC H11X HAL2   0.090000        1.0080           0
    3614 L11  9    POPC H11Y HAL2   0.090000        1.0080           0
    3615 L11  9    POPC C312 CTL2  -0.180000       12.0110           0
    3616 L11  9    POPC H12X HAL2   0.090000        1.0080           0
    3617 L11  9    POPC H12Y HAL2   0.090000        1.0080           0
    3618 L11  9    POPC C313 CTL2  -0.180000       12.0110           0
    3619 L11  9    POPC H13X HAL2   0.090000        1.0080           0
    3620 L11  9    POPC H13Y HAL2   0.090000        1.0080           0
    3621 L11  9    POPC C314 CTL2  -0.180000       12.0110           0
    3622 L11  9    POPC H14X HAL2   0.090000        1.0080           0
    3623 L11  9    POPC H14Y HAL2   0.090000        1.0080           0
    3624 L11  9    POPC C315 CTL2  -0.180000       12.0110           0
    3625 L11  9    POPC H15X HAL2   0.090000        1.0080           0
    3626 L11  9    POPC H15Y HAL2   0.090000        1.0080           0
    3627 L11  9    POPC C316 CTL3  -0.270000       12.0110           0
    3628 L11  9    POPC H16X HAL3   0.090000        1.0080           0
    3629 L11  9    POPC H16Y HAL3   0.090000        1.0080           0
    3630 L11  9    POPC H16Z HAL3   0.090000        1.0080           0
    3631 L11  11   POPC N    NTL   -0.600000       14.0070           0
    3632 L11  11   POPC C12  CTL2  -0.100000       12.0110           0
    3633 L11  11   POPC C13  CTL5  -0.350000       12.0110           0
    3634 L11  11   POPC C14  CTL5  -0.350000       12.0110           0
    3635 L11  11   POPC C15  CTL5  -0.350000       12.0110           0
    3636 L11  11   POPC H12A HL     0.250000        1.0080           0
    3637 L11  11   POPC H12B HL     0.250000        1.0080           0
    3638 L11  11   POPC H13A HL     0.250000        1.0080           0
    3639 L11  11   POPC H13B HL     0.250000        1.0080           0
    3640 L11  11   POPC H13C HL     0.250000        1.0080           0
    3641 L11  11   POPC H14A HL     0.250000        1.0080           0
    3642 L11  11   POPC H14B HL     0.250000        1.0080           0
    3643 L11  11   POPC H14C HL     0.250000        1.0080           0
    3644 L11  11   POPC H15A HL     0.250000        1.0080           0
    3645 L11  11   POPC H15B HL     0.250000        1.0080           0
    3646 L11  11   POPC H15C HL     0.250000        1.0080           0
    3647 L11  11   POPC C11  CTL2  -0.080000       12.0110           0
    3648 L11  11   POPC H11A HAL2   0.090000        1.0080           0
    3649 L11  11   POPC H11B HAL2   0.090000        1.0080           0
    3650 L11  11   POPC P    PL     1.500000       30.9740           0
    3651 L11  11   POPC O13  O2L   -0.780000       15.9994           0
    3652 L11  11   POPC O14  O2L   -0.780000       15.9994           0
    3653 L11  11   POPC O12  OSLP  -0.570000       15.9994           0
    3654 L11  11   POPC O11  OSLP  -0.570000       15.9994           0
    3655 L11  11   POPC C1   CTL2  -0.080000       12.0110           0
    3656 L11  11   POPC HA   HAL2   0.090000        1.0080           0
    3657 L11  11   POPC HB   HAL2   0.090000        1.0080           0
    3658 L11  11   POPC C2   CTL1   0.170000       12.0110           0
    3659 L11  11   POPC HS   HAL1   0.090000        1.0080           0
    3660 L11  11   POPC O21  OSL   -0.490000       15.9994           0
    3661 L11  11   POPC C21  CL     0.900000       12.0110           0
    3662 L11  11   POPC O22  OBL   -0.630000       15.9994           0
    3663 L11  11   POPC C22  CTL2  -0.220000       12.0110           0
    3664 L11  11   POPC H2R  HAL2   0.090000        1.0080           0
    3665 L11  11   POPC H2S  HAL2   0.090000        1.0080           0
    3666 L11  11   POPC C3   CTL2   0.080000       12.0110           0
    3667 L11  11   POPC HX   HAL2   0.090000        1.0080           0
    3668 L11  11   POPC HY   HAL2   0.090000        1.0080           0
    3669 L11  11   POPC O31  OSL   -0.490000       15.9994           0
    3670 L11  11   POPC C31  CL     0.900000       12.0110           0
    3671 L11  11   POPC O32  OBL   -0.630000       15.9994           0
    3672 L11  11   POPC C32  CTL2  -0.220000       12.0110           0
    3673 L11  11   POPC H2X  HAL2   0.090000        1.0080           0
    3674 L11  11   POPC H2Y  HAL2   0.090000        1.0080           0
    3675 L11  11   POPC C23  CTL2  -0.180000       12.0110           0
    3676 L11  11   POPC H3R  HAL2   0.090000        1.0080           0
    3677 L11  11   POPC H3S  HAL2   0.090000        1.0080           0
    3678 L11  11   POPC C24  CTL2  -0.180000       12.0110           0
    3679 L11  11   POPC H4R  HAL2   0.090000        1.0080           0
    3680 L11  11   POPC H4S  HAL2   0.090000        1.0080           0
    3681 L11  11   POPC C25  CTL2  -0.180000       12.0110           0
    3682 L11  11   POPC H5R  HAL2   0.090000        1.0080           0
    3683 L11  11   POPC H5S  HAL2   0.090000        1.0080           0
    3684 L11  11   POPC C26  CTL2  -0.180000       12.0110           0
    3685 L11  11   POPC H6R  HAL2   0.090000        1.0080           0
    3686 L11  11   POPC H6S  HAL2   0.090000        1.0080           0
    3687 L11  11   POPC C27  CTL2  -0.180000       12.0110           0
    3688 L11  11   POPC H7R  HAL2   0.090000        1.0080           0
    3689 L11  11   POPC H7S  HAL2   0.090000        1.0080           0
    3690 L11  11   POPC C28  CTL2  -0.180000       12.0110           0
    3691 L11  11   POPC H8R  HAL2   0.090000        1.0080           0
    3692 L11  11   POPC H8S  HAL2   0.090000        1.0080           0
    3693 L11  11   POPC C29  CEL1  -0.150000       12.0110           0
    3694 L11  11   POPC H91  HEL1   0.150000        1.0080           0
    3695 L11  11   POPC C210 CEL1  -0.150000       12.0110           0
    3696 L11  11   POPC H101 HEL1   0.150000        1.0080           0
    3697 L11  11   POPC C211 CTL2  -0.180000       12.0110           0
    3698 L11  11   POPC H11R HAL2   0.090000        1.0080           0
    3699 L11  11   POPC H11S HAL2   0.090000        1.0080           0
    3700 L11  11   POPC C212 CTL2  -0.180000       12.0110           0
    3701 L11  11   POPC H12R HAL2   0.090000        1.0080           0
    3702 L11  11   POPC H12S HAL2   0.090000        1.0080           0
    3703 L11  11   POPC C213 CTL2  -0.180000       12.0110           0
    3704 L11  11   POPC H13R HAL2   0.090000        1.0080           0
    3705 L11  11   POPC H13S HAL2   0.090000        1.0080           0
    3706 L11  11   POPC C214 CTL2  -0.180000       12.0110           0
    3707 L11  11   POPC H14R HAL2   0.090000        1.0080           0
    3708 L11  11   POPC H14S HAL2   0.090000        1.0080           0
    3709 L11  11   POPC C215 CTL2  -0.180000       12.0110           0
    3710 L11  11   POPC H15R HAL2   0.090000        1.0080           0
    3711 L11  11   POPC H15S HAL2   0.090000        1.0080           0
    3712 L11  11   POPC C216 CTL2  -0.180000       12.0110           0
    3713 L11  11   POPC H16R HAL2   0.090000        1.0080           0
    3714 L11  11   POPC H16S HAL2   0.090000        1.0080           0
    3715 L11  11   POPC C217 CTL2  -0.180000       12.0110           0
    3716 L11  11   POPC H17R HAL2   0.090000        1.0080           0
    3717 L11  11   POPC H17S HAL2   0.090000        1.0080           0
    3718 L11  11   POPC C218 CTL3  -0.270000       12.0110           0
    3719 L11  11   POPC H18R HAL3   0.090000        1.0080           0
    3720 L11  11   POPC H18S HAL3   0.090000        1.0080           0
    3721 L11  11   POPC H18T HAL3   0.090000        1.0080           0
    3722 L11  11   POPC C33  CTL2  -0.180000       12.0110           0
    3723 L11  11   POPC H3X  HAL2   0.090000        1.0080           0
    3724 L11  11   POPC H3Y  HAL2   0.090000        1.0080           0
    3725 L11  11   POPC C34  CTL2  -0.180000       12.0110           0
    3726 L11  11   POPC H4X  HAL2   0.090000        1.0080           0
    3727 L11  11   POPC H4Y  HAL2   0.090000        1.0080           0
    3728 L11  11   POPC C35  CTL2  -0.180000       12.0110           0
    3729 L11  11   POPC H5X  HAL2   0.090000        1.0080           0
    3730 L11  11   POPC H5Y  HAL2   0.090000        1.0080           0
    3731 L11  11   POPC C36  CTL2  -0.180000       12.0110           0
    3732 L11  11   POPC H6X  HAL2   0.090000        1.0080           0
    3733 L11  11   POPC H6Y  HAL2   0.090000        1.0080           0
    3734 L11  11   POPC C37  CTL2  -0.180000       12.0110           0
    3735 L11  11   POPC H7X  HAL2   0.090000        1.0080           0
    3736 L11  11   POPC H7Y  HAL2   0.090000        1.0080           0
    3737 L11  11   POPC C38  CTL2  -0.180000       12.0110           0
    3738 L11  11   POPC H8X  HAL2   0.090000        1.0080           0
    3739 L11  11   POPC H8Y  HAL2   0.090000        1.0080           0
    3740 L11  11   POPC C39  CTL2  -0.180000       12.0110           0
    3741 L11  11   POPC H9X  HAL2   0.090000        1.0080           0
    3742 L11  11   POPC H9Y  HAL2   0.090000        1.0080           0
    3743 L11  11   POPC C310 CTL2  -0.180000       12.0110           0
    3744 L11  11   POPC H10X HAL2   0.090000        1.0080           0
    3745 L11  11   POPC H10Y HAL2   0.090000        1.0080           0
    3746 L11  11   POPC C311 CTL2  -0.180000       12.0110           0
    3747 L11  11   POPC H11X HAL2   0.090000        1.0080           0
    3748 L11  11   POPC H11Y HAL2   0.090000        1.0080           0
    3749 L11  11   POPC C312 CTL2  -0.180000       12.0110           0
    3750 L11  11   POPC H12X HAL2   0.090000        1.0080           0
    3751 L11  11   POPC H12Y HAL2   0.090000        1.0080           0
    3752 L11  11   POPC C313 CTL2  -0.180000       12.0110           0
    3753 L11  11   POPC H13X HAL2   0.090000        1.0080           0
    3754 L11  11   POPC H13Y HAL2   0.090000        1.0080           0
    3755 L11  11   POPC C314 CTL2  -0.180000       12.0110           0
    3756 L11  11   POPC H14X HAL2   0.090000        1.0080           0
    3757 L11  11   POPC H14Y HAL2   0.090000        1.0080           0
    3758 L11  11   POPC C315 CTL2  -0.180000       12.0110           0
    3759 L11  11   POPC H15X HAL2   0.090000        1.0080           0
    3760 L11  11   POPC H15Y HAL2   0.090000        1.0080           0
    3761 L11  11   POPC C316 CTL3  -0.270000       12.0110           0
    3762 L11  11   POPC H16X HAL3   0.090000        1.0080           0
    3763 L11  11   POPC H16Y HAL3   0.090000        1.0080           0
    3764 L11  11   POPC H16Z HAL3   0.090000        1.0080           0
    3765 L11  12   POPC N    NTL   -0.600000       14.0070           0
    3766 L11  12   POPC C12  CTL2  -0.100000       12.0110           0
    3767 L11  12   POPC C13  CTL5  -0.350000       12.0110           0
    3768 L11  12   POPC C14  CTL5  -0.350000       12.0110           0
    3769 L11  12   POPC C15  CTL5  -0.350000       12.0110           0
    3770 L11  12   POPC H12A HL     0.250000        1.0080           0
    3771 L11  12   POPC H12B HL     0.250000        1.0080           0
    3772 L11  12   POPC H13A HL     0.250000        1.0080           0
    3773 L11  12   POPC H13B HL     0.250000        1.0080           0
    3774 L11  12   POPC H13C HL     0.250000        1.0080           0
    3775 L11  12   POPC H14A HL     0.250000        1.0080           0
    3776 L11  12   POPC H14B HL     0.250000        1.0080           0
    3777 L11  12   POPC H14C HL     0.250000        1.0080           0
    3778 L11  12   POPC H15A HL     0.250000        1.0080           0
    3779 L11  12   POPC H15B HL     0.250000        1.0080           0
    3780 L11  12   POPC H15C HL     0.250000        1.0080           0
    3781 L11  12   POPC C11  CTL2  -0.080000       12.0110           0
    3782 L11  12   POPC H11A HAL2   0.090000        1.0080           0
    3783 L11  12   POPC H11B HAL2   0.090000        1.0080           0
    3784 L11  12   POPC P    PL     1.500000       30.9740           0
    3785 L11  12   POPC O13  O2L   -0.780000       15.9994           0
    3786 L11  12   POPC O14  O2L   -0.780000       15.9994           0
    3787 L11  12   POPC O12  OSLP  -0.570000       15.9994           0
    3788 L11  12   POPC O11  OSLP  -0.570000       15.9994           0
    3789 L11  12   POPC C1   CTL2  -0.080000       12.0110           0
    3790 L11  12   POPC HA   HAL2   0.090000        1.0080           0
    3791 L11  12   POPC HB   HAL2   0.090000        1.0080           0
    3792 L11  12   POPC C2   CTL1   0.170000       12.0110           0
    3793 L11  12   POPC HS   HAL1   0.090000        1.0080           0
    3794 L11  12   POPC O21  OSL   -0.490000       15.9994           0
    3795 L11  12   POPC C21  CL     0.900000       12.0110           0
    3796 L11  12   POPC O22  OBL   -0.630000       15.9994           0
    3797 L11  12   POPC C22  CTL2  -0.220000       12.0110           0
    3798 L11  12   POPC H2R  HAL2   0.090000        1.0080           0
    3799 L11  12   POPC H2S  HAL2   0.090000        1.0080           0
    3800 L11  12   POPC C3   CTL2   0.080000       12.0110           0
    3801 L11  12   POPC HX   HAL2   0.090000        1.0080           0
    3802 L11  12   POPC HY   HAL2   0.090000        1.0080           0
    3803 L11  12   POPC O31  OSL   -0.490000       15.9994           0
    3804 L11  12   POPC C31  CL     0.900000       12.0110           0
    3805 L11  12   POPC O32  OBL   -0.630000       15.9994           0
    3806 L11  12   POPC C32  CTL2  -0.220000       12.0110           0
    3807 L11  12   POPC H2X  HAL2   0.090000        1.0080           0
    3808 L11  12   POPC H2Y  HAL2   0.090000        1.0080           0
    3809 L11  12   POPC C23  CTL2  -0.180000       12.0110           0
    3810 L11  12   POPC H3R  HAL2   0.090000        1.0080           0
    3811 L11  12   POPC H3S  HAL2   0.090000        1.0080           0
    3812 L11  12   POPC C24  CTL2  -0.180000       12.0110           0
    3813 L11  12   POPC H4R  HAL2   0.090000        1.0080           0
    3814 L11  12   POPC H4S  HAL2   0.090000        1.0080           0
    3815 L11  12   POPC C25  CTL2  -0.180000       12.0110           0
    3816 L11  12   POPC H5R  HAL2   0.090000        1.0080           0
    3817 L11  12   POPC H5S  HAL2   0.090000        1.0080           0
    3818 L11  12   POPC C26  CTL2  -0.180000       12.0110           0
    3819 L11  12   POPC H6R  HAL2   0.090000        1.0080           0
    3820 L11  12   POPC H6S  HAL2   0.090000        1.0080           0
    3821 L11  12   POPC C27  CTL2  -0.180000       12.0110           0
    3822 L11  12   POPC H7R  HAL2   0.090000        1.0080           0
    3823 L11  12   POPC H7S  HAL2   0.090000        1.0080           0
    3824 L11  12   POPC C28  CTL2  -0.180000       12.0110           0
    3825 L11  12   POPC H8R  HAL2   0.090000        1.0080           0
    3826 L11  12   POPC H8S  HAL2   0.090000        1.0080           0
    3827 L11  12   POPC C29  CEL1  -0.150000       12.0110           0
    3828 L11  12   POPC H91  HEL1   0.150000        1.0080           0
    3829 L11  12   POPC C210 CEL1  -0.150000       12.0110           0
    3830 L11  12   POPC H101 HEL1   0.150000        1.0080           0
    3831 L11  12   POPC C211 CTL2  -0.180000       12.0110           0
    3832 L11  12   POPC H11R HAL2   0.090000        1.0080           0
    3833 L11  12   POPC H11S HAL2   0.090000        1.0080           0
    3834 L11  12   POPC C212 CTL2  -0.180000       12.0110           0
    3835 L11  12   POPC H12R HAL2   0.090000        1.0080           0
    3836 L11  12   POPC H12S HAL2   0.090000        1.0080           0
    3837 L11  12   POPC C213 CTL2  -0.180000       12.0110           0
    3838 L11  12   POPC H13R HAL2   0.090000        1.0080           0
    3839 L11  12   POPC H13S HAL2   0.090000        1.0080           0
    3840 L11  12   POPC C214 CTL2  -0.180000       12.0110           0
    3841 L11  12   POPC H14R HAL2   0.090000        1.0080           0
    3842 L11  12   POPC H14S HAL2   0.090000        1.0080           0
    3843 L11  12   POPC C215 CTL2  -0.180000       12.0110           0
    3844 L11  12   POPC H15R HAL2   0.090000        1.0080           0
    3845 L11  12   POPC H15S HAL2   0.090000        1.0080           0
    3846 L11  12   POPC C216 CTL2  -0.180000       12.0110           0
    3847 L11  12   POPC H16R HAL2   0.090000        1.0080           0
    3848 L11  12   POPC H16S HAL2   0.090000        1.0080           0
    3849 L11  12   POPC C217 CTL2  -0.180000       12.0110           0
    3850 L11  12   POPC H17R HAL2   0.090000        1.0080           0
    3851 L11  12   POPC H17S HAL2   0.090000        1.0080           0
    3852 L11  12   POPC C218 CTL3  -0.270000       12.0110           0
    3853 L11  12   POPC H18R HAL3   0.090000        1.0080           0
    3854 L11  12   POPC H18S HAL3   0.090000        1.0080           0
    3855 L11  12   POPC H18T HAL3   0.090000        1.0080           0
    3856 L11  12   POPC C33  CTL2  -0.180000       12.0110           0
    3857 L11  12   POPC H3X  HAL2   0.090000        1.0080           0
    3858 L11  12   POPC H3Y  HAL2   0.090000        1.0080           0
    3859 L11  12   POPC C34  CTL2  -0.180000       12.0110           0
    3860 L11  12   POPC H4X  HAL2   0.090000        1.0080           0
    3861 L11  12   POPC H4Y  HAL2   0.090000        1.0080           0
    3862 L11  12   POPC C35  CTL2  -0.180000       12.0110           0
    3863 L11  12   POPC H5X  HAL2   0.090000        1.0080           0
    3864 L11  12   POPC H5Y  HAL2   0.090000        1.0080           0
    3865 L11  12   POPC C36  CTL2  -0.180000       12.0110           0
    3866 L11  12   POPC H6X  HAL2   0.090000        1.0080           0
    3867 L11  12   POPC H6Y  HAL2   0.090000        1.0080           0
    3868 L11  12   POPC C37  CTL2  -0.180000       12.0110           0
    3869 L11  12   POPC H7X  HAL2   0.090000        1.0080           0
    3870 L11  12   POPC H7Y  HAL2   0.090000        1.0080           0
    3871 L11  12   POPC C38  CTL2  -0.180000       12.0110           0
    3872 L11  12   POPC H8X  HAL2   0.090000        1.0080           0
    3873 L11  12   POPC H8Y  HAL2   0.090000        1.0080           0
    3874 L11  12   POPC C39  CTL2  -0.180000       12.0110           0
    3875 L11  12   POPC H9X  HAL2   0.090000        1.0080           0
    3876 L11  12   POPC H9Y  HAL2   0.090000        1.0080           0
    3877 L11  12   POPC C310 CTL2  -0.180000       12.0110           0
    3878 L11  12   POPC H10X HAL2   0.090000        1.0080           0
    3879 L11  12   POPC H10Y HAL2   0.090000        1.0080           0
    3880 L11  12   POPC C311 CTL2  -0.180000       12.0110           0
    3881 L11  12   POPC H11X HAL2   0.090000        1.0080           0
    3882 L11  12   POPC H11Y HAL2   0.090000        1.0080           0
    3883 L11  12   POPC C312 CTL2  -0.180000       12.0110           0
    3884 L11  12   POPC H12X HAL2   0.090000        1.0080           0
    3885 L11  12   POPC H12Y HAL2   0.090000        1.0080           0
    3886 L11  12   POPC C313 CTL2  -0.180000       12.0110           0
    3887 L11  12   POPC H13X HAL2   0.090000        1.0080           0
    3888 L11  12   POPC H13Y HAL2   0.090000        1.0080           0
    3889 L11  12   POPC C314 CTL2  -0.180000       12.0110           0
    3890 L11  12   POPC H14X HAL2   0.090000        1.0080           0
    3891 L11  12   POPC H14Y HAL2   0.090000        1.0080           0
    3892 L11  12   POPC C315 CTL2  -0.180000       12.0110           0
    3893 L11  12   POPC H15X HAL2   0.090000        1.0080           0
    3894 L11  12   POPC H15Y HAL2   0.090000        1.0080           0
    3895 L11  12   POPC C316 CTL3  -0.270000       12.0110           0
    3896 L11  12   POPC H16X HAL3   0.090000        1.0080           0
    3897 L11  12   POPC H16Y HAL3   0.090000        1.0080           0
    3898 L11  12   POPC H16Z HAL3   0.090000        1.0080           0
    3899 L11  13   POPC N    NTL   -0.600000       14.0070           0
    3900 L11  13   POPC C12  CTL2  -0.100000       12.0110           0
    3901 L11  13   POPC C13  CTL5  -0.350000       12.0110           0
    3902 L11  13   POPC C14  CTL5  -0.350000       12.0110           0
    3903 L11  13   POPC C15  CTL5  -0.350000       12.0110           0
    3904 L11  13   POPC H12A HL     0.250000        1.0080           0
    3905 L11  13   POPC H12B HL     0.250000        1.0080           0
    3906 L11  13   POPC H13A HL     0.250000        1.0080           0
    3907 L11  13   POPC H13B HL     0.250000        1.0080           0
    3908 L11  13   POPC H13C HL     0.250000        1.0080           0
    3909 L11  13   POPC H14A HL     0.250000        1.0080           0
    3910 L11  13   POPC H14B HL     0.250000        1.0080           0
    3911 L11  13   POPC H14C HL     0.250000        1.0080           0
    3912 L11  13   POPC H15A HL     0.250000        1.0080           0
    3913 L11  13   POPC H15B HL     0.250000        1.0080           0
    3914 L11  13   POPC H15C HL     0.250000        1.0080           0
    3915 L11  13   POPC C11  CTL2  -0.080000       12.0110           0
    3916 L11  13   POPC H11A HAL2   0.090000        1.0080           0
    3917 L11  13   POPC H11B HAL2   0.090000        1.0080           0
    3918 L11  13   POPC P    PL     1.500000       30.9740           0
    3919 L11  13   POPC O13  O2L   -0.780000       15.9994           0
    3920 L11  13   POPC O14  O2L   -0.780000       15.9994           0
    3921 L11  13   POPC O12  OSLP  -0.570000       15.9994           0
    3922 L11  13   POPC O11  OSLP  -0.570000       15.9994           0
    3923 L11  13   POPC C1   CTL2  -0.080000       12.0110           0
    3924 L11  13   POPC HA   HAL2   0.090000        1.0080           0
    3925 L11  13   POPC HB   HAL2   0.090000        1.0080           0
    3926 L11  13   POPC C2   CTL1   0.170000       12.0110           0
    3927 L11  13   POPC HS   HAL1   0.090000        1.0080           0
    3928 L11  13   POPC O21  OSL   -0.490000       15.9994           0
    3929 L11  13   POPC C21  CL     0.900000       12.0110           0
    3930 L11  13   POPC O22  OBL   -0.630000       15.9994           0
    3931 L11  13   POPC C22  CTL2  -0.220000       12.0110           0
    3932 L11  13   POPC H2R  HAL2   0.090000        1.0080           0
    3933 L11  13   POPC H2S  HAL2   0.090000        1.0080           0
    3934 L11  13   POPC C3   CTL2   0.080000       12.0110           0
    3935 L11  13   POPC HX   HAL2   0.090000        1.0080           0
    3936 L11  13   POPC HY   HAL2   0.090000        1.0080           0
    3937 L11  13   POPC O31  OSL   -0.490000       15.9994           0
    3938 L11  13   POPC C31  CL     0.900000       12.0110           0
    3939 L11  13   POPC O32  OBL   -0.630000       15.9994           0
    3940 L11  13   POPC C32  CTL2  -0.220000       12.0110           0
    3941 L11  13   POPC H2X  HAL2   0.090000        1.0080           0
    3942 L11  13   POPC H2Y  HAL2   0.090000        1.0080           0
    3943 L11  13   POPC C23  CTL2  -0.180000       12.0110           0
    3944 L11  13   POPC H3R  HAL2   0.090000        1.0080           0
    3945 L11  13   POPC H3S  HAL2   0.090000        1.0080           0
    3946 L11  13   POPC C24  CTL2  -0.180000       12.0110           0
    3947 L11  13   POPC H4R  HAL2   0.090000        1.0080           0
    3948 L11  13   POPC H4S  HAL2   0.090000        1.0080           0
    3949 L11  13   POPC C25  CTL2  -0.180000       12.0110           0
    3950 L11  13   POPC H5R  HAL2   0.090000        1.0080           0
    3951 L11  13   POPC H5S  HAL2   0.090000        1.0080           0
    3952 L11  13   POPC C26  CTL2  -0.180000       12.0110           0
    3953 L11  13   POPC H6R  HAL2   0.090000        1.0080           0
    3954 L11  13   POPC H6S  HAL2   0.090000        1.0080           0
    3955 L11  13   POPC C27  CTL2  -0.180000       12.0110           0
    3956 L11  13   POPC H7R  HAL2   0.090000        1.0080           0
    3957 L11  13   POPC H7S  HAL2   0.090000        1.0080           0
    3958 L11  13   POPC C28  CTL2  -0.180000       12.0110           0
    3959 L11  13   POPC H8R  HAL2   0.090000        1.0080           0
    3960 L11  13   POPC H8S  HAL2   0.090000        1.0080           0
    3961 L11  13   POPC C29  CEL1  -0.150000       12.0110           0
    3962 L11  13   POPC H91  HEL1   0.150000        1.0080           0
    3963 L11  13   POPC C210 CEL1  -0.150000       12.0110           0
    3964 L11  13   POPC H101 HEL1   0.150000        1.0080           0
    3965 L11  13   POPC C211 CTL2  -0.180000       12.0110           0
    3966 L11  13   POPC H11R HAL2   0.090000        1.0080           0
    3967 L11  13   POPC H11S HAL2   0.090000        1.0080           0
    3968 L11  13   POPC C212 CTL2  -0.180000       12.0110           0
    3969 L11  13   POPC H12R HAL2   0.090000        1.0080           0
    3970 L11  13   POPC H12S HAL2   0.090000        1.0080           0
    3971 L11  13   POPC C213 CTL2  -0.180000       12.0110           0
    3972 L11  13   POPC H13R HAL2   0.090000        1.0080           0
    3973 L11  13   POPC H13S HAL2   0.090000        1.0080           0
    3974 L11  13   POPC C214 CTL2  -0.180000       12.0110           0
    3975 L11  13   POPC H14R HAL2   0.090000        1.0080           0
    3976 L11  13   POPC H14S HAL2   0.090000        1.0080           0
    3977 L11  13   POPC C215 CTL2  -0.180000       12.0110           0
    3978 L11  13   POPC H15R HAL2   0.090000        1.0080           0
    3979 L11  13   POPC H15S HAL2   0.090000        1.0080           0
    3980 L11  13   POPC C216 CTL2  -0.180000       12.0110           0
    3981 L11  13   POPC H16R HAL2   0.090000        1.0080           0
    3982 L11  13   POPC H16S HAL2   0.090000        1.0080           0
    3983 L11  13   POPC C217 CTL2  -0.180000       12.0110           0
    3984 L11  13   POPC H17R HAL2   0.090000        1.0080           0
    3985 L11  13   POPC H17S HAL2   0.090000        1.0080           0
    3986 L11  13   POPC C218 CTL3  -0.270000       12.0110           0
    3987 L11  13   POPC H18R HAL3   0.090000        1.0080           0
    3988 L11  13   POPC H18S HAL3   0.090000        1.0080           0
    3989 L11  13   POPC H18T HAL3   0.090000        1.0080           0
    3990 L11  13   POPC C33  CTL2  -0.180000       12.0110           0
    3991 L11  13   POPC H3X  HAL2   0.090000        1.0080           0
    3992 L11  13   POPC H3Y  HAL2   0.090000        1.0080           0
    3993 L11  13   POPC C34  CTL2  -0.180000       12.0110           0
    3994 L11  13   POPC H4X  HAL2   0.090000        1.0080           0
    3995 L11  13   POPC H4Y  HAL2   0.090000        1.0080           0
    3996 L11  13   POPC C35  CTL2  -0.180000       12.0110           0
    3997 L11  13   POPC H5X  HAL2   0.090000        1.0080           0
    3998 L11  13   POPC H5Y  HAL2   0.090000        1.0080           0
    3999 L11  13   POPC C36  CTL2  -0.180000       12.0110           0
    4000 L11  13   POPC H6X  HAL2   0.090000        1.0080           0
    4001 L11  13   POPC H6Y  HAL2   0.090000        1.0080           0
    4002 L11  13   POPC C37  CTL2  -0.180000       12.0110           0
    4003 L11  13   POPC H7X  HAL2   0.090000        1.0080           0
    4004 L11  13   POPC H7Y  HAL2   0.090000        1.0080           0
    4005 L11  13   POPC C38  CTL2  -0.180000       12.0110           0
    4006 L11  13   POPC H8X  HAL2   0.090000        1.0080           0
    4007 L11  13   POPC H8Y  HAL2   0.090000        1.0080           0
    4008 L11  13   POPC C39  CTL2  -0.180000       12.0110           0
    4009 L11  13   POPC H9X  HAL2   0.090000        1.0080           0
    4010 L11  13   POPC H9Y  HAL2   0.090000        1.0080           0
    4011 L11  13   POPC C310 CTL2  -0.180000       12.0110           0
    4012 L11  13   POPC H10X HAL2   0.090000        1.0080           0
    4013 L11  13   POPC H10Y HAL2   0.090000        1.0080           0
    4014 L11  13   POPC C311 CTL2  -0.180000       12.0110           0
    4015 L11  13   POPC H11X HAL2   0.090000        1.0080           0
    4016 L11  13   POPC H11Y HAL2   0.090000        1.0080           0
    4017 L11  13   POPC C312 CTL2  -0.180000       12.0110           0
    4018 L11  13   POPC H12X HAL2   0.090000        1.0080           0
    4019 L11  13   POPC H12Y HAL2   0.090000        1.0080           0
    4020 L11  13   POPC C313 CTL2  -0.180000       12.0110           0
    4021 L11  13   POPC H13X HAL2   0.090000        1.0080           0
    4022 L11  13   POPC H13Y HAL2   0.090000        1.0080           0
    4023 L11  13   POPC C314 CTL2  -0.180000       12.0110           0
    4024 L11  13   POPC H14X HAL2   0.090000        1.0080           0
    4025 L11  13   POPC H14Y HAL2   0.090000        1.0080           0
    4026 L11  13   POPC C315 CTL2  -0.180000       12.0110           0
    4027 L11  13   POPC H15X HAL2   0.090000        1.0080           0
    4028 L11  13   POPC H15Y HAL2   0.090000        1.0080           0
    4029 L11  13   POPC C316 CTL3  -0.270000       12.0110           0
    4030 L11  13   POPC H16X HAL3   0.090000        1.0080           0
    4031 L11  13   POPC H16Y HAL3   0.090000        1.0080           0
    4032 L11  13   POPC H16Z HAL3   0.090000        1.0080           0
    4033 L11  14   POPC N    NTL   -0.600000       14.0070           0
    4034 L11  14   POPC C12  CTL2  -0.100000       12.0110           0
    4035 L11  14   POPC C13  CTL5  -0.350000       12.0110           0
    4036 L11  14   POPC C14  CTL5  -0.350000       12.0110           0
    4037 L11  14   POPC C15  CTL5  -0.350000       12.0110           0
    4038 L11  14   POPC H12A HL     0.250000        1.0080           0
    4039 L11  14   POPC H12B HL     0.250000        1.0080           0
    4040 L11  14   POPC H13A HL     0.250000        1.0080           0
    4041 L11  14   POPC H13B HL     0.250000        1.0080           0
    4042 L11  14   POPC H13C HL     0.250000        1.0080           0
    4043 L11  14   POPC H14A HL     0.250000        1.0080           0
    4044 L11  14   POPC H14B HL     0.250000        1.0080           0
    4045 L11  14   POPC H14C HL     0.250000        1.0080           0
    4046 L11  14   POPC H15A HL     0.250000        1.0080           0
    4047 L11  14   POPC H15B HL     0.250000        1.0080           0
    4048 L11  14   POPC H15C HL     0.250000        1.0080           0
    4049 L11  14   POPC C11  CTL2  -0.080000       12.0110           0
    4050 L11  14   POPC H11A HAL2   0.090000        1.0080           0
    4051 L11  14   POPC H11B HAL2   0.090000        1.0080           0
    4052 L11  14   POPC P    PL     1.500000       30.9740           0
    4053 L11  14   POPC O13  O2L   -0.780000       15.9994           0
    4054 L11  14   POPC O14  O2L   -0.780000       15.9994           0
    4055 L11  14   POPC O12  OSLP  -0.570000       15.9994           0
    4056 L11  14   POPC O11  OSLP  -0.570000       15.9994           0
    4057 L11  14   POPC C1   CTL2  -0.080000       12.0110           0
    4058 L11  14   POPC HA   HAL2   0.090000        1.0080           0
    4059 L11  14   POPC HB   HAL2   0.090000        1.0080           0
    4060 L11  14   POPC C2   CTL1   0.170000       12.0110           0
    4061 L11  14   POPC HS   HAL1   0.090000        1.0080           0
    4062 L11  14   POPC O21  OSL   -0.490000       15.9994           0
    4063 L11  14   POPC C21  CL     0.900000       12.0110           0
    4064 L11  14   POPC O22  OBL   -0.630000       15.9994           0
    4065 L11  14   POPC C22  CTL2  -0.220000       12.0110           0
    4066 L11  14   POPC H2R  HAL2   0.090000        1.0080           0
    4067 L11  14   POPC H2S  HAL2   0.090000        1.0080           0
    4068 L11  14   POPC C3   CTL2   0.080000       12.0110           0
    4069 L11  14   POPC HX   HAL2   0.090000        1.0080           0
    4070 L11  14   POPC HY   HAL2   0.090000        1.0080           0
    4071 L11  14   POPC O31  OSL   -0.490000       15.9994           0
    4072 L11  14   POPC C31  CL     0.900000       12.0110           0
    4073 L11  14   POPC O32  OBL   -0.630000       15.9994           0
    4074 L11  14   POPC C32  CTL2  -0.220000       12.0110           0
    4075 L11  14   POPC H2X  HAL2   0.090000        1.0080           0
    4076 L11  14   POPC H2Y  HAL2   0.090000        1.0080           0
    4077 L11  14   POPC C23  CTL2  -0.180000       12.0110           0
    4078 L11  14   POPC H3R  HAL2   0.090000        1.0080           0
    4079 L11  14   POPC H3S  HAL2   0.090000        1.0080           0
    4080 L11  14   POPC C24  CTL2  -0.180000       12.0110           0
    4081 L11  14   POPC H4R  HAL2   0.090000        1.0080           0
    4082 L11  14   POPC H4S  HAL2   0.090000        1.0080           0
    4083 L11  14   POPC C25  CTL2  -0.180000       12.0110           0
    4084 L11  14   POPC H5R  HAL2   0.090000        1.0080           0
    4085 L11  14   POPC H5S  HAL2   0.090000        1.0080           0
    4086 L11  14   POPC C26  CTL2  -0.180000       12.0110           0
    4087 L11  14   POPC H6R  HAL2   0.090000        1.0080           0
    4088 L11  14   POPC H6S  HAL2   0.090000        1.0080           0
    4089 L11  14   POPC C27  CTL2  -0.180000       12.0110           0
    4090 L11  14   POPC H7R  HAL2   0.090000        1.0080           0
    4091 L11  14   POPC H7S  HAL2   0.090000        1.0080           0
    4092 L11  14   POPC C28  CTL2  -0.180000       12.0110           0
    4093 L11  14   POPC H8R  HAL2   0.090000        1.0080           0
    4094 L11  14   POPC H8S  HAL2   0.090000        1.0080           0
    4095 L11  14   POPC C29  CEL1  -0.150000       12.0110           0
    4096 L11  14   POPC H91  HEL1   0.150000        1.0080           0
    4097 L11  14   POPC C210 CEL1  -0.150000       12.0110           0
    4098 L11  14   POPC H101 HEL1   0.150000        1.0080           0
    4099 L11  14   POPC C211 CTL2  -0.180000       12.0110           0
    4100 L11  14   POPC H11R HAL2   0.090000        1.0080           0
    4101 L11  14   POPC H11S HAL2   0.090000        1.0080           0
    4102 L11  14   POPC C212 CTL2  -0.180000       12.0110           0
    4103 L11  14   POPC H12R HAL2   0.090000        1.0080           0
    4104 L11  14   POPC H12S HAL2   0.090000        1.0080           0
    4105 L11  14   POPC C213 CTL2  -0.180000       12.0110           0
    4106 L11  14   POPC H13R HAL2   0.090000        1.0080           0
    4107 L11  14   POPC H13S HAL2   0.090000        1.0080           0
    4108 L11  14   POPC C214 CTL2  -0.180000       12.0110           0
    4109 L11  14   POPC H14R HAL2   0.090000        1.0080           0
    4110 L11  14   POPC H14S HAL2   0.090000        1.0080           0
    4111 L11  14   POPC C215 CTL2  -0.180000       12.0110           0
    4112 L11  14   POPC H15R HAL2   0.090000        1.0080           0
    4113 L11  14   POPC H15S HAL2   0.090000        1.0080           0
    4114 L11  14   POPC C216 CTL2  -0.180000       12.0110           0
    4115 L11  14   POPC H16R HAL2   0.090000        1.0080           0
    4116 L11  14   POPC H16S HAL2   0.090000        1.0080           0
    4117 L11  14   POPC C217 CTL2  -0.180000       12.0110           0
    4118 L11  14   POPC H17R HAL2   0.090000        1.0080           0
    4119 L11  14   POPC H17S HAL2   0.090000        1.0080           0
    4120 L11  14   POPC C218 CTL3  -0.270000       12.0110           0
    4121 L11  14   POPC H18R HAL3   0.090000        1.0080           0
    4122 L11  14   POPC H18S HAL3   0.090000        1.0080           0
    4123 L11  14   POPC H18T HAL3   0.090000        1.0080           0
    4124 L11  14   POPC C33  CTL2  -0.180000       12.0110           0
    4125 L11  14   POPC H3X  HAL2   0.090000        1.0080           0
    4126 L11  14   POPC H3Y  HAL2   0.090000        1.0080           0
    4127 L11  14   POPC C34  CTL2  -0.180000       12.0110           0
    4128 L11  14   POPC H4X  HAL2   0.090000        1.0080           0
    4129 L11  14   POPC H4Y  HAL2   0.090000        1.0080           0
    4130 L11  14   POPC C35  CTL2  -0.180000       12.0110           0
    4131 L11  14   POPC H5X  HAL2   0.090000        1.0080           0
    4132 L11  14   POPC H5Y  HAL2   0.090000        1.0080           0
    4133 L11  14   POPC C36  CTL2  -0.180000       12.0110           0
    4134 L11  14   POPC H6X  HAL2   0.090000        1.0080           0
    4135 L11  14   POPC H6Y  HAL2   0.090000        1.0080           0
    4136 L11  14   POPC C37  CTL2  -0.180000       12.0110           0
    4137 L11  14   POPC H7X  HAL2   0.090000        1.0080           0
    4138 L11  14   POPC H7Y  HAL2   0.090000        1.0080           0
    4139 L11  14   POPC C38  CTL2  -0.180000       12.0110           0
    4140 L11  14   POPC H8X  HAL2   0.090000        1.0080           0
    4141 L11  14   POPC H8Y  HAL2   0.090000        1.0080           0
    4142 L11  14   POPC C39  CTL2  -0.180000       12.0110           0
    4143 L11  14   POPC H9X  HAL2   0.090000        1.0080           0
    4144 L11  14   POPC H9Y  HAL2   0.090000        1.0080           0
    4145 L11  14   POPC C310 CTL2  -0.180000       12.0110           0
    4146 L11  14   POPC H10X HAL2   0.090000        1.0080           0
    4147 L11  14   POPC H10Y HAL2   0.090000        1.0080           0
    4148 L11  14   POPC C311 CTL2  -0.180000       12.0110           0
    4149 L11  14   POPC H11X HAL2   0.090000        1.0080           0
    4150 L11  14   POPC H11Y HAL2   0.090000        1.0080           0
    4151 L11  14   POPC C312 CTL2  -0.180000       12.0110           0
    4152 L11  14   POPC H12X HAL2   0.090000        1.0080           0
    4153 L11  14   POPC H12Y HAL2   0.090000        1.0080           0
    4154 L11  14   POPC C313 CTL2  -0.180000       12.0110           0
    4155 L11  14   POPC H13X HAL2   0.090000        1.0080           0
    4156 L11  14   POPC H13Y HAL2   0.090000        1.0080           0
    4157 L11  14   POPC C314 CTL2  -0.180000       12.0110           0
    4158 L11  14   POPC H14X HAL2   0.090000        1.0080           0
    4159 L11  14   POPC H14Y HAL2   0.090000        1.0080           0
    4160 L11  14   POPC C315 CTL2  -0.180000       12.0110           0
    4161 L11  14   POPC H15X HAL2   0.090000        1.0080           0
    4162 L11  14   POPC H15Y HAL2   0.090000        1.0080           0
    4163 L11  14   POPC C316 CTL3  -0.270000       12.0110           0
    4164 L11  14   POPC H16X HAL3   0.090000        1.0080           0
    4165 L11  14   POPC H16Y HAL3   0.090000        1.0080           0
    4166 L11  14   POPC H16Z HAL3   0.090000        1.0080           0
    4167 L11  15   POPC N    NTL   -0.600000       14.0070           0
    4168 L11  15   POPC C12  CTL2  -0.100000       12.0110           0
    4169 L11  15   POPC C13  CTL5  -0.350000       12.0110           0
    4170 L11  15   POPC C14  CTL5  -0.350000       12.0110           0
    4171 L11  15   POPC C15  CTL5  -0.350000       12.0110           0
    4172 L11  15   POPC H12A HL     0.250000        1.0080           0
    4173 L11  15   POPC H12B HL     0.250000        1.0080           0
    4174 L11  15   POPC H13A HL     0.250000        1.0080           0
    4175 L11  15   POPC H13B HL     0.250000        1.0080           0
    4176 L11  15   POPC H13C HL     0.250000        1.0080           0
    4177 L11  15   POPC H14A HL     0.250000        1.0080           0
    4178 L11  15   POPC H14B HL     0.250000        1.0080           0
    4179 L11  15   POPC H14C HL     0.250000        1.0080           0
    4180 L11  15   POPC H15A HL     0.250000        1.0080           0
    4181 L11  15   POPC H15B HL     0.250000        1.0080           0
    4182 L11  15   POPC H15C HL     0.250000        1.0080           0
    4183 L11  15   POPC C11  CTL2  -0.080000       12.0110           0
    4184 L11  15   POPC H11A HAL2   0.090000        1.0080           0
    4185 L11  15   POPC H11B HAL2   0.090000        1.0080           0
    4186 L11  15   POPC P    PL     1.500000       30.9740           0
    4187 L11  15   POPC O13  O2L   -0.780000       15.9994           0
    4188 L11  15   POPC O14  O2L   -0.780000       15.9994           0
    4189 L11  15   POPC O12  OSLP  -0.570000       15.9994           0
    4190 L11  15   POPC O11  OSLP  -0.570000       15.9994           0
    4191 L11  15   POPC C1   CTL2  -0.080000       12.0110           0
    4192 L11  15   POPC HA   HAL2   0.090000        1.0080           0
    4193 L11  15   POPC HB   HAL2   0.090000        1.0080           0
    4194 L11  15   POPC C2   CTL1   0.170000       12.0110           0
    4195 L11  15   POPC HS   HAL1   0.090000        1.0080           0
    4196 L11  15   POPC O21  OSL   -0.490000       15.9994           0
    4197 L11  15   POPC C21  CL     0.900000       12.0110           0
    4198 L11  15   POPC O22  OBL   -0.630000       15.9994           0
    4199 L11  15   POPC C22  CTL2  -0.220000       12.0110           0
    4200 L11  15   POPC H2R  HAL2   0.090000        1.0080           0
    4201 L11  15   POPC H2S  HAL2   0.090000        1.0080           0
    4202 L11  15   POPC C3   CTL2   0.080000       12.0110           0
    4203 L11  15   POPC HX   HAL2   0.090000        1.0080           0
    4204 L11  15   POPC HY   HAL2   0.090000        1.0080           0
    4205 L11  15   POPC O31  OSL   -0.490000       15.9994           0
    4206 L11  15   POPC C31  CL     0.900000       12.0110           0
    4207 L11  15   POPC O32  OBL   -0.630000       15.9994           0
    4208 L11  15   POPC C32  CTL2  -0.220000       12.0110           0
    4209 L11  15   POPC H2X  HAL2   0.090000        1.0080           0
    4210 L11  15   POPC H2Y  HAL2   0.090000        1.0080           0
    4211 L11  15   POPC C23  CTL2  -0.180000       12.0110           0
    4212 L11  15   POPC H3R  HAL2   0.090000        1.0080           0
    4213 L11  15   POPC H3S  HAL2   0.090000        1.0080           0
    4214 L11  15   POPC C24  CTL2  -0.180000       12.0110           0
    4215 L11  15   POPC H4R  HAL2   0.090000        1.0080           0
    4216 L11  15   POPC H4S  HAL2   0.090000        1.0080           0
    4217 L11  15   POPC C25  CTL2  -0.180000       12.0110           0
    4218 L11  15   POPC H5R  HAL2   0.090000        1.0080           0
    4219 L11  15   POPC H5S  HAL2   0.090000        1.0080           0
    4220 L11  15   POPC C26  CTL2  -0.180000       12.0110           0
    4221 L11  15   POPC H6R  HAL2   0.090000        1.0080           0
    4222 L11  15   POPC H6S  HAL2   0.090000        1.0080           0
    4223 L11  15   POPC C27  CTL2  -0.180000       12.0110           0
    4224 L11  15   POPC H7R  HAL2   0.090000        1.0080           0
    4225 L11  15   POPC H7S  HAL2   0.090000        1.0080           0
    4226 L11  15   POPC C28  CTL2  -0.180000       12.0110           0
    4227 L11  15   POPC H8R  HAL2   0.090000        1.0080           0
    4228 L11  15   POPC H8S  HAL2   0.090000        1.0080           0
    4229 L11  15   POPC C29  CEL1  -0.150000       12.0110           0
    4230 L11  15   POPC H91  HEL1   0.150000        1.0080           0
    4231 L11  15   POPC C210 CEL1  -0.150000       12.0110           0
    4232 L11  15   POPC H101 HEL1   0.150000        1.0080           0
    4233 L11  15   POPC C211 CTL2  -0.180000       12.0110           0
    4234 L11  15   POPC H11R HAL2   0.090000        1.0080           0
    4235 L11  15   POPC H11S HAL2   0.090000        1.0080           0
    4236 L11  15   POPC C212 CTL2  -0.180000       12.0110           0
    4237 L11  15   POPC H12R HAL2   0.090000        1.0080           0
    4238 L11  15   POPC H12S HAL2   0.090000        1.0080           0
    4239 L11  15   POPC C213 CTL2  -0.180000       12.0110           0
    4240 L11  15   POPC H13R HAL2   0.090000        1.0080           0
    4241 L11  15   POPC H13S HAL2   0.090000        1.0080           0
    4242 L11  15   POPC C214 CTL2  -0.180000       12.0110           0
    4243 L11  15   POPC H14R HAL2   0.090000        1.0080           0
    4244 L11  15   POPC H14S HAL2   0.090000        1.0080           0
    4245 L11  15   POPC C215 CTL2  -0.180000       12.0110           0
    4246 L11  15   POPC H15R HAL2   0.090000        1.0080           0
    4247 L11  15   POPC H15S HAL2   0.090000        1.0080           0
    4248 L11  15   POPC C216 CTL2  -0.180000       12.0110           0
    4249 L11  15   POPC H16R HAL2   0.090000        1.0080           0
    4250 L11  15   POPC H16S HAL2   0.090000        1.0080           0
    4251 L11  15   POPC C217 CTL2  -0.180000       12.0110           0
    4252 L11  15   POPC H17R HAL2   0.090000        1.0080           0
    4253 L11  15   POPC H17S HAL2   0.090000        1.0080           0
    4254 L11  15   POPC C218 CTL3  -0.270000       12.0110           0
    4255 L11  15   POPC H18R HAL3   0.090000        1.0080           0
    4256 L11  15   POPC H18S HAL3   0.090000        1.0080           0
    4257 L11  15   POPC H18T HAL3   0.090000        1.0080           0
    4258 L11  15   POPC C33  CTL2  -0.180000       12.0110           0
    4259 L11  15   POPC H3X  HAL2   0.090000        1.0080           0
    4260 L11  15   POPC H3Y  HAL2   0.090000        1.0080           0
    4261 L11  15   POPC C34  CTL2  -0.180000       12.0110           0
    4262 L11  15   POPC H4X  HAL2   0.090000        1.0080           0
    4263 L11  15   POPC H4Y  HAL2   0.090000        1.0080           0
    4264 L11  15   POPC C35  CTL2  -0.180000       12.0110           0
    4265 L11  15   POPC H5X  HAL2   0.090000        1.0080           0
    4266 L11  15   POPC H5Y  HAL2   0.090000        1.0080           0
    4267 L11  15   POPC C36  CTL2  -0.180000       12.0110           0
    4268 L11  15   POPC H6X  HAL2   0.090000        1.0080           0
    4269 L11  15   POPC H6Y  HAL2   0.090000        1.0080           0
    4270 L11  15   POPC C37  CTL2  -0.180000       12.0110           0
    4271 L11  15   POPC H7X  HAL2   0.090000        1.0080           0
    4272 L11  15   POPC H7Y  HAL2   0.090000        1.0080           0
    4273 L11  15   POPC C38  CTL2  -0.180000       12.0110           0
    4274 L11  15   POPC H8X  HAL2   0.090000        1.0080           0
    4275 L11  15   POPC H8Y  HAL2   0.090000        1.0080           0
    4276 L11  15   POPC C39  CTL2  -0.180000       12.0110           0
    4277 L11  15   POPC H9X  HAL2   0.090000        1.0080           0
    4278 L11  15   POPC H9Y  HAL2   0.090000        1.0080           0
    4279 L11  15   POPC C310 CTL2  -0.180000       12.0110           0
    4280 L11  15   POPC H10X HAL2   0.090000        1.0080           0
    4281 L11  15   POPC H10Y HAL2   0.090000        1.0080           0
    4282 L11  15   POPC C311 CTL2  -0.180000       12.0110           0
    4283 L11  15   POPC H11X HAL2   0.090000        1.0080           0
    4284 L11  15   POPC H11Y HAL2   0.090000        1.0080           0
    4285 L11  15   POPC C312 CTL2  -0.180000       12.0110           0
    4286 L11  15   POPC H12X HAL2   0.090000        1.0080           0
    4287 L11  15   POPC H12Y HAL2   0.090000        1.0080           0
    4288 L11  15   POPC C313 CTL2  -0.180000       12.0110           0
    4289 L11  15   POPC H13X HAL2   0.090000        1.0080           0
    4290 L11  15   POPC H13Y HAL2   0.090000        1.0080           0
    4291 L11  15   POPC C314 CTL2  -0.180000       12.0110           0
    4292 L11  15   POPC H14X HAL2   0.090000        1.0080           0
    4293 L11  15   POPC H14Y HAL2   0.090000        1.0080           0
    4294 L11  15   POPC C315 CTL2  -0.180000       12.0110           0
    4295 L11  15   POPC H15X HAL2   0.090000        1.0080           0
    4296 L11  15   POPC H15Y HAL2   0.090000        1.0080           0
    4297 L11  15   POPC C316 CTL3  -0.270000       12.0110           0
    4298 L11  15   POPC H16X HAL3   0.090000        1.0080           0
    4299 L11  15   POPC H16Y HAL3   0.090000        1.0080           0
    4300 L11  15   POPC H16Z HAL3   0.090000        1.0080           0
    4301 L11  18   POPC N    NTL   -0.600000       14.0070           0
    4302 L11  18   POPC C12  CTL2  -0.100000       12.0110           0
    4303 L11  18   POPC C13  CTL5  -0.350000       12.0110           0
    4304 L11  18   POPC C14  CTL5  -0.350000       12.0110           0
    4305 L11  18   POPC C15  CTL5  -0.350000       12.0110           0
    4306 L11  18   POPC H12A HL     0.250000        1.0080           0
    4307 L11  18   POPC H12B HL     0.250000        1.0080           0
    4308 L11  18   POPC H13A HL     0.250000        1.0080           0
    4309 L11  18   POPC H13B HL     0.250000        1.0080           0
    4310 L11  18   POPC H13C HL     0.250000        1.0080           0
    4311 L11  18   POPC H14A HL     0.250000        1.0080           0
    4312 L11  18   POPC H14B HL     0.250000        1.0080           0
    4313 L11  18   POPC H14C HL     0.250000        1.0080           0
    4314 L11  18   POPC H15A HL     0.250000        1.0080           0
    4315 L11  18   POPC H15B HL     0.250000        1.0080           0
    4316 L11  18   POPC H15C HL     0.250000        1.0080           0
    4317 L11  18   POPC C11  CTL2  -0.080000       12.0110           0
    4318 L11  18   POPC H11A HAL2   0.090000        1.0080           0
    4319 L11  18   POPC H11B HAL2   0.090000        1.0080           0
    4320 L11  18   POPC P    PL     1.500000       30.9740           0
    4321 L11  18   POPC O13  O2L   -0.780000       15.9994           0
    4322 L11  18   POPC O14  O2L   -0.780000       15.9994           0
    4323 L11  18   POPC O12  OSLP  -0.570000       15.9994           0
    4324 L11  18   POPC O11  OSLP  -0.570000       15.9994           0
    4325 L11  18   POPC C1   CTL2  -0.080000       12.0110           0
    4326 L11  18   POPC HA   HAL2   0.090000        1.0080           0
    4327 L11  18   POPC HB   HAL2   0.090000        1.0080           0
    4328 L11  18   POPC C2   CTL1   0.170000       12.0110           0
    4329 L11  18   POPC HS   HAL1   0.090000        1.0080           0
    4330 L11  18   POPC O21  OSL   -0.490000       15.9994           0
    4331 L11  18   POPC C21  CL     0.900000       12.0110           0
    4332 L11  18   POPC O22  OBL   -0.630000       15.9994           0
    4333 L11  18   POPC C22  CTL2  -0.220000       12.0110           0
    4334 L11  18   POPC H2R  HAL2   0.090000        1.0080           0
    4335 L11  18   POPC H2S  HAL2   0.090000        1.0080           0
    4336 L11  18   POPC C3   CTL2   0.080000       12.0110           0
    4337 L11  18   POPC HX   HAL2   0.090000        1.0080           0
    4338 L11  18   POPC HY   HAL2   0.090000        1.0080           0
    4339 L11  18   POPC O31  OSL   -0.490000       15.9994           0
    4340 L11  18   POPC C31  CL     0.900000       12.0110           0
    4341 L11  18   POPC O32  OBL   -0.630000       15.9994           0
    4342 L11  18   POPC C32  CTL2  -0.220000       12.0110           0
    4343 L11  18   POPC H2X  HAL2   0.090000        1.0080           0
    4344 L11  18   POPC H2Y  HAL2   0.090000        1.0080           0
    4345 L11  18   POPC C23  CTL2  -0.180000       12.0110           0
    4346 L11  18   POPC H3R  HAL2   0.090000        1.0080           0
    4347 L11  18   POPC H3S  HAL2   0.090000        1.0080           0
    4348 L11  18   POPC C24  CTL2  -0.180000       12.0110           0
    4349 L11  18   POPC H4R  HAL2   0.090000        1.0080           0
    4350 L11  18   POPC H4S  HAL2   0.090000        1.0080           0
    4351 L11  18   POPC C25  CTL2  -0.180000       12.0110           0
    4352 L11  18   POPC H5R  HAL2   0.090000        1.0080           0
    4353 L11  18   POPC H5S  HAL2   0.090000        1.0080           0
    4354 L11  18   POPC C26  CTL2  -0.180000       12.0110           0
    4355 L11  18   POPC H6R  HAL2   0.090000        1.0080           0
    4356 L11  18   POPC H6S  HAL2   0.090000        1.0080           0
    4357 L11  18   POPC C27  CTL2  -0.180000       12.0110           0
    4358 L11  18   POPC H7R  HAL2   0.090000        1.0080           0
    4359 L11  18   POPC H7S  HAL2   0.090000        1.0080           0
    4360 L11  18   POPC C28  CTL2  -0.180000       12.0110           0
    4361 L11  18   POPC H8R  HAL2   0.090000        1.0080           0
    4362 L11  18   POPC H8S  HAL2   0.090000        1.0080           0
    4363 L11  18   POPC C29  CEL1  -0.150000       12.0110           0
    4364 L11  18   POPC H91  HEL1   0.150000        1.0080           0
    4365 L11  18   POPC C210 CEL1  -0.150000       12.0110           0
    4366 L11  18   POPC H101 HEL1   0.150000        1.0080           0
    4367 L11  18   POPC C211 CTL2  -0.180000       12.0110           0
    4368 L11  18   POPC H11R HAL2   0.090000        1.0080           0
    4369 L11  18   POPC H11S HAL2   0.090000        1.0080           0
    4370 L11  18   POPC C212 CTL2  -0.180000       12.0110           0
    4371 L11  18   POPC H12R HAL2   0.090000        1.0080           0
    4372 L11  18   POPC H12S HAL2   0.090000        1.0080           0
    4373 L11  18   POPC C213 CTL2  -0.180000       12.0110           0
    4374 L11  18   POPC H13R HAL2   0.090000        1.0080           0
    4375 L11  18   POPC H13S HAL2   0.090000        1.0080           0
    4376 L11  18   POPC C214 CTL2  -0.180000       12.0110           0
    4377 L11  18   POPC H14R HAL2   0.090000        1.0080           0
    4378 L11  18   POPC H14S HAL2   0.090000        1.0080           0
    4379 L11  18   POPC C215 CTL2  -0.180000       12.0110           0
    4380 L11  18   POPC H15R HAL2   0.090000        1.0080           0
    4381 L11  18   POPC H15S HAL2   0.090000        1.0080           0
    4382 L11  18   POPC C216 CTL2  -0.180000       12.0110           0
    4383 L11  18   POPC H16R HAL2   0.090000        1.0080           0
    4384 L11  18   POPC H16S HAL2   0.090000        1.0080           0
    4385 L11  18   POPC C217 CTL2  -0.180000       12.0110           0
    4386 L11  18   POPC H17R HAL2   0.090000        1.0080           0
    4387 L11  18   POPC H17S HAL2   0.090000        1.0080           0
    4388 L11  18   POPC C218 CTL3  -0.270000       12.0110           0
    4389 L11  18   POPC H18R HAL3   0.090000        1.0080           0
    4390 L11  18   POPC H18S HAL3   0.090000        1.0080           0
    4391 L11  18   POPC H18T HAL3   0.090000        1.0080           0
    4392 L11  18   POPC C33  CTL2  -0.180000       12.0110           0
    4393 L11  18   POPC H3X  HAL2   0.090000        1.0080           0
    4394 L11  18   POPC H3Y  HAL2   0.090000        1.0080           0
    4395 L11  18   POPC C34  CTL2  -0.180000       12.0110           0
    4396 L11  18   POPC H4X  HAL2   0.090000        1.0080           0
    4397 L11  18   POPC H4Y  HAL2   0.090000        1.0080           0
    4398 L11  18   POPC C35  CTL2  -0.180000       12.0110           0
    4399 L11  18   POPC H5X  HAL2   0.090000        1.0080           0
    4400 L11  18   POPC H5Y  HAL2   0.090000        1.0080           0
    4401 L11  18   POPC C36  CTL2  -0.180000       12.0110           0
    4402 L11  18   POPC H6X  HAL2   0.090000        1.0080           0
    4403 L11  18   POPC H6Y  HAL2   0.090000        1.0080           0
    4404 L11  18   POPC C37  CTL2  -0.180000       12.0110           0
    4405 L11  18   POPC H7X  HAL2   0.090000        1.0080           0
    4406 L11  18   POPC H7Y  HAL2   0.090000        1.0080           0
    4407 L11  18   POPC C38  CTL2  -0.180000       12.0110           0
    4408 L11  18   POPC H8X  HAL2   0.090000        1.0080           0
    4409 L11  18   POPC H8Y  HAL2   0.090000        1.0080           0
    4410 L11  18   POPC C39  CTL2  -0.180000       12.0110           0
    4411 L11  18   POPC H9X  HAL2   0.090000        1.0080           0
    4412 L11  18   POPC H9Y  HAL2   0.090000        1.0080           0
    4413 L11  18   POPC C310 CTL2  -0.180000       12.0110           0
    4414 L11  18   POPC H10X HAL2   0.090000        1.0080           0
    4415 L11  18   POPC H10Y HAL2   0.090000        1.0080           0
    4416 L11  18   POPC C311 CTL2  -0.180000       12.0110           0
    4417 L11  18   POPC H11X HAL2   0.090000        1.0080           0
    4418 L11  18   POPC H11Y HAL2   0.090000        1.0080           0
    4419 L11  18   POPC C312 CTL2  -0.180000       12.0110           0
    4420 L11  18   POPC H12X HAL2   0.090000        1.0080           0
    4421 L11  18   POPC H12Y HAL2   0.090000        1.0080           0
    4422 L11  18   POPC C313 CTL2  -0.180000       12.0110           0
    4423 L11  18   POPC H13X HAL2   0.090000        1.0080           0
    4424 L11  18   POPC H13Y HAL2   0.090000        1.0080           0
    4425 L11  18   POPC C314 CTL2  -0.180000       12.0110           0
    4426 L11  18   POPC H14X HAL2   0.090000        1.0080           0
    4427 L11  18   POPC H14Y HAL2   0.090000        1.0080           0
    4428 L11  18   POPC C315 CTL2  -0.180000       12.0110           0
    4429 L11  18   POPC H15X HAL2   0.090000        1.0080           0
    4430 L11  18   POPC H15Y HAL2   0.090000        1.0080           0
    4431 L11  18   POPC C316 CTL3  -0.270000       12.0110           0
    4432 L11  18   POPC H16X HAL3   0.090000        1.0080           0
    4433 L11  18   POPC H16Y HAL3   0.090000        1.0080           0
    4434 L11  18   POPC H16Z HAL3   0.090000        1.0080           0
    4435 L11  19   POPC N    NTL   -0.600000       14.0070           0
    4436 L11  19   POPC C12  CTL2  -0.100000       12.0110           0
    4437 L11  19   POPC C13  CTL5  -0.350000       12.0110           0
    4438 L11  19   POPC C14  CTL5  -0.350000       12.0110           0
    4439 L11  19   POPC C15  CTL5  -0.350000       12.0110           0
    4440 L11  19   POPC H12A HL     0.250000        1.0080           0
    4441 L11  19   POPC H12B HL     0.250000        1.0080           0
    4442 L11  19   POPC H13A HL     0.250000        1.0080           0
    4443 L11  19   POPC H13B HL     0.250000        1.0080           0
    4444 L11  19   POPC H13C HL     0.250000        1.0080           0
    4445 L11  19   POPC H14A HL     0.250000        1.0080           0
    4446 L11  19   POPC H14B HL     0.250000        1.0080           0
    4447 L11  19   POPC H14C HL     0.250000        1.0080           0
    4448 L11  19   POPC H15A HL     0.250000        1.0080           0
    4449 L11  19   POPC H15B HL     0.250000        1.0080           0
    4450 L11  19   POPC H15C HL     0.250000        1.0080           0
    4451 L11  19   POPC C11  CTL2  -0.080000       12.0110           0
    4452 L11  19   POPC H11A HAL2   0.090000        1.0080           0
    4453 L11  19   POPC H11B HAL2   0.090000        1.0080           0
    4454 L11  19   POPC P    PL     1.500000       30.9740           0
    4455 L11  19   POPC O13  O2L   -0.780000       15.9994           0
    4456 L11  19   POPC O14  O2L   -0.780000       15.9994           0
    4457 L11  19   POPC O12  OSLP  -0.570000       15.9994           0
    4458 L11  19   POPC O11  OSLP  -0.570000       15.9994           0
    4459 L11  19   POPC C1   CTL2  -0.080000       12.0110           0
    4460 L11  19   POPC HA   HAL2   0.090000        1.0080           0
    4461 L11  19   POPC HB   HAL2   0.090000        1.0080           0
    4462 L11  19   POPC C2   CTL1   0.170000       12.0110           0
    4463 L11  19   POPC HS   HAL1   0.090000        1.0080           0
    4464 L11  19   POPC O21  OSL   -0.490000       15.9994           0
    4465 L11  19   POPC C21  CL     0.900000       12.0110           0
    4466 L11  19   POPC O22  OBL   -0.630000       15.9994           0
    4467 L11  19   POPC C22  CTL2  -0.220000       12.0110           0
    4468 L11  19   POPC H2R  HAL2   0.090000        1.0080           0
    4469 L11  19   POPC H2S  HAL2   0.090000        1.0080           0
    4470 L11  19   POPC C3   CTL2   0.080000       12.0110           0
    4471 L11  19   POPC HX   HAL2   0.090000        1.0080           0
    4472 L11  19   POPC HY   HAL2   0.090000        1.0080           0
    4473 L11  19   POPC O31  OSL   -0.490000       15.9994           0
    4474 L11  19   POPC C31  CL     0.900000       12.0110           0
    4475 L11  19   POPC O32  OBL   -0.630000       15.9994           0
    4476 L11  19   POPC C32  CTL2  -0.220000       12.0110           0
    4477 L11  19   POPC H2X  HAL2   0.090000        1.0080           0
    4478 L11  19   POPC H2Y  HAL2   0.090000        1.0080           0
    4479 L11  19   POPC C23  CTL2  -0.180000       12.0110           0
    4480 L11  19   POPC H3R  HAL2   0.090000        1.0080           0
    4481 L11  19   POPC H3S  HAL2   0.090000        1.0080           0
    4482 L11  19   POPC C24  CTL2  -0.180000       12.0110           0
    4483 L11  19   POPC H4R  HAL2   0.090000        1.0080           0
    4484 L11  19   POPC H4S  HAL2   0.090000        1.0080           0
    4485 L11  19   POPC C25  CTL2  -0.180000       12.0110           0
    4486 L11  19   POPC H5R  HAL2   0.090000        1.0080           0
    4487 L11  19   POPC H5S  HAL2   0.090000        1.0080           0
    4488 L11  19   POPC C26  CTL2  -0.180000       12.0110           0
    4489 L11  19   POPC H6R  HAL2   0.090000        1.0080           0
    4490 L11  19   POPC H6S  HAL2   0.090000        1.0080           0
    4491 L11  19   POPC C27  CTL2  -0.180000       12.0110           0
    4492 L11  19   POPC H7R  HAL2   0.090000        1.0080           0
    4493 L11  19   POPC H7S  HAL2   0.090000        1.0080           0
    4494 L11  19   POPC C28  CTL2  -0.180000       12.0110           0
    4495 L11  19   POPC H8R  HAL2   0.090000        1.0080           0
    4496 L11  19   POPC H8S  HAL2   0.090000        1.0080           0
    4497 L11  19   POPC C29  CEL1  -0.150000       12.0110           0
    4498 L11  19   POPC H91  HEL1   0.150000        1.0080           0
    4499 L11  19   POPC C210 CEL1  -0.150000       12.0110           0
    4500 L11  19   POPC H101 HEL1   0.150000        1.0080           0
    4501 L11  19   POPC C211 CTL2  -0.180000       12.0110           0
    4502 L11  19   POPC H11R HAL2   0.090000        1.0080           0
    4503 L11  19   POPC H11S HAL2   0.090000        1.0080           0
    4504 L11  19   POPC C212 CTL2  -0.180000       12.0110           0
    4505 L11  19   POPC H12R HAL2   0.090000        1.0080           0
    4506 L11  19   POPC H12S HAL2   0.090000        1.0080           0
    4507 L11  19   POPC C213 CTL2  -0.180000       12.0110           0
    4508 L11  19   POPC H13R HAL2   0.090000        1.0080           0
    4509 L11  19   POPC H13S HAL2   0.090000        1.0080           0
    4510 L11  19   POPC C214 CTL2  -0.180000       12.0110           0
    4511 L11  19   POPC H14R HAL2   0.090000        1.0080           0
    4512 L11  19   POPC H14S HAL2   0.090000        1.0080           0
    4513 L11  19   POPC C215 CTL2  -0.180000       12.0110           0
    4514 L11  19   POPC H15R HAL2   0.090000        1.0080           0
    4515 L11  19   POPC H15S HAL2   0.090000        1.0080           0
    4516 L11  19   POPC C216 CTL2  -0.180000       12.0110           0
    4517 L11  19   POPC H16R HAL2   0.090000        1.0080           0
    4518 L11  19   POPC H16S HAL2   0.090000        1.0080           0
    4519 L11  19   POPC C217 CTL2  -0.180000       12.0110           0
    4520 L11  19   POPC H17R HAL2   0.090000        1.0080           0
    4521 L11  19   POPC H17S HAL2   0.090000        1.0080           0
    4522 L11  19   POPC C218 CTL3  -0.270000       12.0110           0
    4523 L11  19   POPC H18R HAL3   0.090000        1.0080           0
    4524 L11  19   POPC H18S HAL3   0.090000        1.0080           0
    4525 L11  19   POPC H18T HAL3   0.090000        1.0080           0
    4526 L11  19   POPC C33  CTL2  -0.180000       12.0110           0
    4527 L11  19   POPC H3X  HAL2   0.090000        1.0080           0
    4528 L11  19   POPC H3Y  HAL2   0.090000        1.0080           0
    4529 L11  19   POPC C34  CTL2  -0.180000       12.0110           0
    4530 L11  19   POPC H4X  HAL2   0.090000        1.0080           0
    4531 L11  19   POPC H4Y  HAL2   0.090000        1.0080           0
    4532 L11  19   POPC C35  CTL2  -0.180000       12.0110           0
    4533 L11  19   POPC H5X  HAL2   0.090000        1.0080           0
    4534 L11  19   POPC H5Y  HAL2   0.090000        1.0080           0
    4535 L11  19   POPC C36  CTL2  -0.180000       12.0110           0
    4536 L11  19   POPC H6X  HAL2   0.090000        1.0080           0
    4537 L11  19   POPC H6Y  HAL2   0.090000        1.0080           0
    4538 L11  19   POPC C37  CTL2  -0.180000       12.0110           0
    4539 L11  19   POPC H7X  HAL2   0.090000        1.0080           0
    4540 L11  19   POPC H7Y  HAL2   0.090000        1.0080           0
    4541 L11  19   POPC C38  CTL2  -0.180000       12.0110           0
    4542 L11  19   POPC H8X  HAL2   0.090000        1.0080           0
    4543 L11  19   POPC H8Y  HAL2   0.090000        1.0080           0
    4544 L11  19   POPC C39  CTL2  -0.180000       12.0110           0
    4545 L11  19   POPC H9X  HAL2   0.090000        1.0080           0
    4546 L11  19   POPC H9Y  HAL2   0.090000        1.0080           0
    4547 L11  19   POPC C310 CTL2  -0.180000       12.0110           0
    4548 L11  19   POPC H10X HAL2   0.090000        1.0080           0
    4549 L11  19   POPC H10Y HAL2   0.090000        1.0080           0
    4550 L11  19   POPC C311 CTL2  -0.180000       12.0110           0
    4551 L11  19   POPC H11X HAL2   0.090000        1.0080           0
    4552 L11  19   POPC H11Y HAL2   0.090000        1.0080           0
    4553 L11  19   POPC C312 CTL2  -0.180000       12.0110           0
    4554 L11  19   POPC H12X HAL2   0.090000        1.0080           0
    4555 L11  19   POPC H12Y HAL2   0.090000        1.0080           0
    4556 L11  19   POPC C313 CTL2  -0.180000       12.0110           0
    4557 L11  19   POPC H13X HAL2   0.090000        1.0080           0
    4558 L11  19   POPC H13Y HAL2   0.090000        1.0080           0
    4559 L11  19   POPC C314 CTL2  -0.180000       12.0110           0
    4560 L11  19   POPC H14X HAL2   0.090000        1.0080           0
    4561 L11  19   POPC H14Y HAL2   0.090000        1.0080           0
    4562 L11  19   POPC C315 CTL2  -0.180000       12.0110           0
    4563 L11  19   POPC H15X HAL2   0.090000        1.0080           0
    4564 L11  19   POPC H15Y HAL2   0.090000        1.0080           0
    4565 L11  19   POPC C316 CTL3  -0.270000       12.0110           0
    4566 L11  19   POPC H16X HAL3   0.090000        1.0080           0
    4567 L11  19   POPC H16Y HAL3   0.090000        1.0080           0
    4568 L11  19   POPC H16Z HAL3   0.090000        1.0080           0
    4569 L11  20   POPC N    NTL   -0.600000       14.0070           0
    4570 L11  20   POPC C12  CTL2  -0.100000       12.0110           0
    4571 L11  20   POPC C13  CTL5  -0.350000       12.0110           0
    4572 L11  20   POPC C14  CTL5  -0.350000       12.0110           0
    4573 L11  20   POPC C15  CTL5  -0.350000       12.0110           0
    4574 L11  20   POPC H12A HL     0.250000        1.0080           0
    4575 L11  20   POPC H12B HL     0.250000        1.0080           0
    4576 L11  20   POPC H13A HL     0.250000        1.0080           0
    4577 L11  20   POPC H13B HL     0.250000        1.0080           0
    4578 L11  20   POPC H13C HL     0.250000        1.0080           0
    4579 L11  20   POPC H14A HL     0.250000        1.0080           0
    4580 L11  20   POPC H14B HL     0.250000        1.0080           0
    4581 L11  20   POPC H14C HL     0.250000        1.0080           0
    4582 L11  20   POPC H15A HL     0.250000        1.0080           0
    4583 L11  20   POPC H15B HL     0.250000        1.0080           0
    4584 L11  20   POPC H15C HL     0.250000        1.0080           0
    4585 L11  20   POPC C11  CTL2  -0.080000       12.0110           0
    4586 L11  20   POPC H11A HAL2   0.090000        1.0080           0
    4587 L11  20   POPC H11B HAL2   0.090000        1.0080           0
    4588 L11  20   POPC P    PL     1.500000       30.9740           0
    4589 L11  20   POPC O13  O2L   -0.780000       15.9994           0
    4590 L11  20   POPC O14  O2L   -0.780000       15.9994           0
    4591 L11  20   POPC O12  OSLP  -0.570000       15.9994           0
    4592 L11  20   POPC O11  OSLP  -0.570000       15.9994           0
    4593 L11  20   POPC C1   CTL2  -0.080000       12.0110           0
    4594 L11  20   POPC HA   HAL2   0.090000        1.0080           0
    4595 L11  20   POPC HB   HAL2   0.090000        1.0080           0
    4596 L11  20   POPC C2   CTL1   0.170000       12.0110           0
    4597 L11  20   POPC HS   HAL1   0.090000        1.0080           0
    4598 L11  20   POPC O21  OSL   -0.490000       15.9994           0
    4599 L11  20   POPC C21  CL     0.900000       12.0110           0
    4600 L11  20   POPC O22  OBL   -0.630000       15.9994           0
    4601 L11  20   POPC C22  CTL2  -0.220000       12.0110           0
    4602 L11  20   POPC H2R  HAL2   0.090000        1.0080           0
    4603 L11  20   POPC H2S  HAL2   0.090000        1.0080           0
    4604 L11  20   POPC C3   CTL2   0.080000       12.0110           0
    4605 L11  20   POPC HX   HAL2   0.090000        1.0080           0
    4606 L11  20   POPC HY   HAL2   0.090000        1.0080           0
    4607 L11  20   POPC O31  OSL   -0.490000       15.9994           0
    4608 L11  20   POPC C31  CL     0.900000       12.0110           0
    4609 L11  20   POPC O32  OBL   -0.630000       15.9994           0
    4610 L11  20   POPC C32  CTL2  -0.220000       12.0110           0
    4611 L11  20   POPC H2X  HAL2   0.090000        1.0080           0
    4612 L11  20   POPC H2Y  HAL2   0.090000        1.0080           0
    4613 L11  20   POPC C23  CTL2  -0.180000       12.0110           0
    4614 L11  20   POPC H3R  HAL2   0.090000        1.0080           0
    4615 L11  20   POPC H3S  HAL2   0.090000        1.0080           0
    4616 L11  20   POPC C24  CTL2  -0.180000       12.0110           0
    4617 L11  20   POPC H4R  HAL2   0.090000        1.0080           0
    4618 L11  20   POPC H4S  HAL2   0.090000        1.0080           0
    4619 L11  20   POPC C25  CTL2  -0.180000       12.0110           0
    4620 L11  20   POPC H5R  HAL2   0.090000        1.0080           0
    4621 L11  20   POPC H5S  HAL2   0.090000        1.0080           0
    4622 L11  20   POPC C26  CTL2  -0.180000       12.0110           0
    4623 L11  20   POPC H6R  HAL2   0.090000        1.0080           0
    4624 L11  20   POPC H6S  HAL2   0.090000        1.0080           0
    4625 L11  20   POPC C27  CTL2  -0.180000       12.0110           0
    4626 L11  20   POPC H7R  HAL2   0.090000        1.0080           0
    4627 L11  20   POPC H7S  HAL2   0.090000        1.0080           0
    4628 L11  20   POPC C28  CTL2  -0.180000       12.0110           0
    4629 L11  20   POPC H8R  HAL2   0.090000        1.0080           0
    4630 L11  20   POPC H8S  HAL2   0.090000        1.0080           0
    4631 L11  20   POPC C29  CEL1  -0.150000       12.0110           0
    4632 L11  20   POPC H91  HEL1   0.150000        1.0080           0
    4633 L11  20   POPC C210 CEL1  -0.150000       12.0110           0
    4634 L11  20   POPC H101 HEL1   0.150000        1.0080           0
    4635 L11  20   POPC C211 CTL2  -0.180000       12.0110           0
    4636 L11  20   POPC H11R HAL2   0.090000        1.0080           0
    4637 L11  20   POPC H11S HAL2   0.090000        1.0080           0
    4638 L11  20   POPC C212 CTL2  -0.180000       12.0110           0
    4639 L11  20   POPC H12R HAL2   0.090000        1.0080           0
    4640 L11  20   POPC H12S HAL2   0.090000        1.0080           0
    4641 L11  20   POPC C213 CTL2  -0.180000       12.0110           0
    4642 L11  20   POPC H13R HAL2   0.090000        1.0080           0
    4643 L11  20   POPC H13S HAL2   0.090000        1.0080           0
    4644 L11  20   POPC C214 CTL2  -0.180000       12.0110           0
    4645 L11  20   POPC H14R HAL2   0.090000        1.0080           0
    4646 L11  20   POPC H14S HAL2   0.090000        1.0080           0
    4647 L11  20   POPC C215 CTL2  -0.180000       12.0110           0
    4648 L11  20   POPC H15R HAL2   0.090000        1.0080           0
    4649 L11  20   POPC H15S HAL2   0.090000        1.0080           0
    4650 L11  20   POPC C216 CTL2  -0.180000       12.0110           0
    4651 L11  20   POPC H16R HAL2   0.090000        1.0080           0
    4652 L11  20   POPC H16S HAL2   0.090000        1.0080           0
    4653 L11  20   POPC C217 CTL2  -0.180000       12.0110           0
    4654 L11  20   POPC H17R HAL2   0.090000        1.0080           0
    4655 L11  20   POPC H17S HAL2   0.090000        1.0080           0
    4656 L11  20   POPC C218 CTL3  -0.270000       12.0110           0
    4657 L11  20   POPC H18R HAL3   0.090000        1.0080           0
    4658 L11  20   POPC H18S HAL3   0.090000        1.0080           0
    4659 L11  20   POPC H18T HAL3   0.090000        1.0080           0
    4660 L11  20   POPC C33  CTL2  -0.180000       12.0110           0
    4661 L11  20   POPC H3X  HAL2   0.090000        1.0080           0
    4662 L11  20   POPC H3Y  HAL2   0.090000        1.0080           0
    4663 L11  20   POPC C34  CTL2  -0.180000       12.0110           0
    4664 L11  20   POPC H4X  HAL2   0.090000        1.0080           0
    4665 L11  20   POPC H4Y  HAL2   0.090000        1.0080           0
    4666 L11  20   POPC C35  CTL2  -0.180000       12.0110           0
    4667 L11  20   POPC H5X  HAL2   0.090000        1.0080           0
    4668 L11  20   POPC H5Y  HAL2   0.090000        1.0080           0
    4669 L11  20   POPC C36  CTL2  -0.180000       12.0110           0
    4670 L11  20   POPC H6X  HAL2   0.090000        1.0080           0
    4671 L11  20   POPC H6Y  HAL2   0.090000        1.0080           0
    4672 L11  20   POPC C37  CTL2  -0.180000       12.0110           0
    4673 L11  20   POPC H7X  HAL2   0.090000        1.0080           0
    4674 L11  20   POPC H7Y  HAL2   0.090000        1.0080           0
    4675 L11  20   POPC C38  CTL2  -0.180000       12.0110           0
    4676 L11  20   POPC H8X  HAL2   0.090000        1.0080           0
    4677 L11  20   POPC H8Y  HAL2   0.090000        1.0080           0
    4678 L11  20   POPC C39  CTL2  -0.180000       12.0110           0
    4679 L11  20   POPC H9X  HAL2   0.090000        1.0080           0
    4680 L11  20   POPC H9Y  HAL2   0.090000        1.0080           0
    4681 L11  20   POPC C310 CTL2  -0.180000       12.0110           0
    4682 L11  20   POPC H10X HAL2   0.090000        1.0080           0
    4683 L11  20   POPC H10Y HAL2   0.090000        1.0080           0
    4684 L11  20   POPC C311 CTL2  -0.180000       12.0110           0
    4685 L11  20   POPC H11X HAL2   0.090000        1.0080           0
    4686 L11  20   POPC H11Y HAL2   0.090000        1.0080           0
    4687 L11  20   POPC C312 CTL2  -0.180000       12.0110           0
    4688 L11  20   POPC H12X HAL2   0.090000        1.0080           0
    4689 L11  20   POPC H12Y HAL2   0.090000        1.0080           0
    4690 L11  20   POPC C313 CTL2  -0.180000       12.0110           0
    4691 L11  20   POPC H13X HAL2   0.090000        1.0080           0
    4692 L11  20   POPC H13Y HAL2   0.090000        1.0080           0
    4693 L11  20   POPC C314 CTL2  -0.180000       12.0110           0
    4694 L11  20   POPC H14X HAL2   0.090000        1.0080           0
    4695 L11  20   POPC H14Y HAL2   0.090000        1.0080           0
    4696 L11  20   POPC C315 CTL2  -0.180000       12.0110           0
    4697 L11  20   POPC H15X HAL2   0.090000        1.0080           0
    4698 L11  20   POPC H15Y HAL2   0.090000        1.0080           0
    4699 L11  20   POPC C316 CTL3  -0.270000       12.0110           0
    4700 L11  20   POPC H16X HAL3   0.090000        1.0080           0
    4701 L11  20   POPC H16Y HAL3   0.090000        1.0080           0
    4702 L11  20   POPC H16Z HAL3   0.090000        1.0080           0
    4703 L11  25   POPC N    NTL   -0.600000       14.0070           0
    4704 L11  25   POPC C12  CTL2  -0.100000       12.0110           0
    4705 L11  25   POPC C13  CTL5  -0.350000       12.0110           0
    4706 L11  25   POPC C14  CTL5  -0.350000       12.0110           0
    4707 L11  25   POPC C15  CTL5  -0.350000       12.0110           0
    4708 L11  25   POPC H12A HL     0.250000        1.0080           0
    4709 L11  25   POPC H12B HL     0.250000        1.0080           0
    4710 L11  25   POPC H13A HL     0.250000        1.0080           0
    4711 L11  25   POPC H13B HL     0.250000        1.0080           0
    4712 L11  25   POPC H13C HL     0.250000        1.0080           0
    4713 L11  25   POPC H14A HL     0.250000        1.0080           0
    4714 L11  25   POPC H14B HL     0.250000        1.0080           0
    4715 L11  25   POPC H14C HL     0.250000        1.0080           0
    4716 L11  25   POPC H15A HL     0.250000        1.0080           0
    4717 L11  25   POPC H15B HL     0.250000        1.0080           0
    4718 L11  25   POPC H15C HL     0.250000        1.0080           0
    4719 L11  25   POPC C11  CTL2  -0.080000       12.0110           0
    4720 L11  25   POPC H11A HAL2   0.090000        1.0080           0
    4721 L11  25   POPC H11B HAL2   0.090000        1.0080           0
    4722 L11  25   POPC P    PL     1.500000       30.9740           0
    4723 L11  25   POPC O13  O2L   -0.780000       15.9994           0
    4724 L11  25   POPC O14  O2L   -0.780000       15.9994           0
    4725 L11  25   POPC O12  OSLP  -0.570000       15.9994           0
    4726 L11  25   POPC O11  OSLP  -0.570000       15.9994           0
    4727 L11  25   POPC C1   CTL2  -0.080000       12.0110           0
    4728 L11  25   POPC HA   HAL2   0.090000        1.0080           0
    4729 L11  25   POPC HB   HAL2   0.090000        1.0080           0
    4730 L11  25   POPC C2   CTL1   0.170000       12.0110           0
    4731 L11  25   POPC HS   HAL1   0.090000        1.0080           0
    4732 L11  25   POPC O21  OSL   -0.490000       15.9994           0
    4733 L11  25   POPC C21  CL     0.900000       12.0110           0
    4734 L11  25   POPC O22  OBL   -0.630000       15.9994           0
    4735 L11  25   POPC C22  CTL2  -0.220000       12.0110           0
    4736 L11  25   POPC H2R  HAL2   0.090000        1.0080           0
    4737 L11  25   POPC H2S  HAL2   0.090000        1.0080           0
    4738 L11  25   POPC C3   CTL2   0.080000       12.0110           0
    4739 L11  25   POPC HX   HAL2   0.090000        1.0080           0
    4740 L11  25   POPC HY   HAL2   0.090000        1.0080           0
    4741 L11  25   POPC O31  OSL   -0.490000       15.9994           0
    4742 L11  25   POPC C31  CL     0.900000       12.0110           0
    4743 L11  25   POPC O32  OBL   -0.630000       15.9994           0
    4744 L11  25   POPC C32  CTL2  -0.220000       12.0110           0
    4745 L11  25   POPC H2X  HAL2   0.090000        1.0080           0
    4746 L11  25   POPC H2Y  HAL2   0.090000        1.0080           0
    4747 L11  25   POPC C23  CTL2  -0.180000       12.0110           0
    4748 L11  25   POPC H3R  HAL2   0.090000        1.0080           0
    4749 L11  25   POPC H3S  HAL2   0.090000        1.0080           0
    4750 L11  25   POPC C24  CTL2  -0.180000       12.0110           0
    4751 L11  25   POPC H4R  HAL2   0.090000        1.0080           0
    4752 L11  25   POPC H4S  HAL2   0.090000        1.0080           0
    4753 L11  25   POPC C25  CTL2  -0.180000       12.0110           0
    4754 L11  25   POPC H5R  HAL2   0.090000        1.0080           0
    4755 L11  25   POPC H5S  HAL2   0.090000        1.0080           0
    4756 L11  25   POPC C26  CTL2  -0.180000       12.0110           0
    4757 L11  25   POPC H6R  HAL2   0.090000        1.0080           0
    4758 L11  25   POPC H6S  HAL2   0.090000        1.0080           0
    4759 L11  25   POPC C27  CTL2  -0.180000       12.0110           0
    4760 L11  25   POPC H7R  HAL2   0.090000        1.0080           0
    4761 L11  25   POPC H7S  HAL2   0.090000        1.0080           0
    4762 L11  25   POPC C28  CTL2  -0.180000       12.0110           0
    4763 L11  25   POPC H8R  HAL2   0.090000        1.0080           0
    4764 L11  25   POPC H8S  HAL2   0.090000        1.0080           0
    4765 L11  25   POPC C29  CEL1  -0.150000       12.0110           0
    4766 L11  25   POPC H91  HEL1   0.150000        1.0080           0
    4767 L11  25   POPC C210 CEL1  -0.150000       12.0110           0
    4768 L11  25   POPC H101 HEL1   0.150000        1.0080           0
    4769 L11  25   POPC C211 CTL2  -0.180000       12.0110           0
    4770 L11  25   POPC H11R HAL2   0.090000        1.0080           0
    4771 L11  25   POPC H11S HAL2   0.090000        1.0080           0
    4772 L11  25   POPC C212 CTL2  -0.180000       12.0110           0
    4773 L11  25   POPC H12R HAL2   0.090000        1.0080           0
    4774 L11  25   POPC H12S HAL2   0.090000        1.0080           0
    4775 L11  25   POPC C213 CTL2  -0.180000       12.0110           0
    4776 L11  25   POPC H13R HAL2   0.090000        1.0080           0
    4777 L11  25   POPC H13S HAL2   0.090000        1.0080           0
    4778 L11  25   POPC C214 CTL2  -0.180000       12.0110           0
    4779 L11  25   POPC H14R HAL2   0.090000        1.0080           0
    4780 L11  25   POPC H14S HAL2   0.090000        1.0080           0
    4781 L11  25   POPC C215 CTL2  -0.180000       12.0110           0
    4782 L11  25   POPC H15R HAL2   0.090000        1.0080           0
    4783 L11  25   POPC H15S HAL2   0.090000        1.0080           0
    4784 L11  25   POPC C216 CTL2  -0.180000       12.0110           0
    4785 L11  25   POPC H16R HAL2   0.090000        1.0080           0
    4786 L11  25   POPC H16S HAL2   0.090000        1.0080           0
    4787 L11  25   POPC C217 CTL2  -0.180000       12.0110           0
    4788 L11  25   POPC H17R HAL2   0.090000        1.0080           0
    4789 L11  25   POPC H17S HAL2   0.090000        1.0080           0
    4790 L11  25   POPC C218 CTL3  -0.270000       12.0110           0
    4791 L11  25   POPC H18R HAL3   0.090000        1.0080           0
    4792 L11  25   POPC H18S HAL3   0.090000        1.0080           0
    4793 L11  25   POPC H18T HAL3   0.090000        1.0080           0
    4794 L11  25   POPC C33  CTL2  -0.180000       12.0110           0
    4795 L11  25   POPC H3X  HAL2   0.090000        1.0080           0
    4796 L11  25   POPC H3Y  HAL2   0.090000        1.0080           0
    4797 L11  25   POPC C34  CTL2  -0.180000       12.0110           0
    4798 L11  25   POPC H4X  HAL2   0.090000        1.0080           0
    4799 L11  25   POPC H4Y  HAL2   0.090000        1.0080           0
    4800 L11  25   POPC C35  CTL2  -0.180000       12.0110           0
    4801 L11  25   POPC H5X  HAL2   0.090000        1.0080           0
    4802 L11  25   POPC H5Y  HAL2   0.090000        1.0080           0
    4803 L11  25   POPC C36  CTL2  -0.180000       12.0110           0
    4804 L11  25   POPC H6X  HAL2   0.090000        1.0080           0
    4805 L11  25   POPC H6Y  HAL2   0.090000        1.0080           0
    4806 L11  25   POPC C37  CTL2  -0.180000       12.0110           0
    4807 L11  25   POPC H7X  HAL2   0.090000        1.0080           0
    4808 L11  25   POPC H7Y  HAL2   0.090000        1.0080           0
    4809 L11  25   POPC C38  CTL2  -0.180000       12.0110           0
    4810 L11  25   POPC H8X  HAL2   0.090000        1.0080           0
    4811 L11  25   POPC H8Y  HAL2   0.090000        1.0080           0
    4812 L11  25   POPC C39  CTL2  -0.180000       12.0110           0
    4813 L11  25   POPC H9X  HAL2   0.090000        1.0080           0
    4814 L11  25   POPC H9Y  HAL2   0.090000        1.0080           0
    4815 L11  25   POPC C310 CTL2  -0.180000       12.0110           0
    4816 L11  25   POPC H10X HAL2   0.090000        1.0080           0
    4817 L11  25   POPC H10Y HAL2   0.090000        1.0080           0
    4818 L11  25   POPC C311 CTL2  -0.180000       12.0110           0
    4819 L11  25   POPC H11X HAL2   0.090000        1.0080           0
    4820 L11  25   POPC H11Y HAL2   0.090000        1.0080           0
    4821 L11  25   POPC C312 CTL2  -0.180000       12.0110           0
    4822 L11  25   POPC H12X HAL2   0.090000        1.0080           0
    4823 L11  25   POPC H12Y HAL2   0.090000        1.0080           0
    4824 L11  25   POPC C313 CTL2  -0.180000       12.0110           0
    4825 L11  25   POPC H13X HAL2   0.090000        1.0080           0
    4826 L11  25   POPC H13Y HAL2   0.090000        1.0080           0
    4827 L11  25   POPC C314 CTL2  -0.180000       12.0110           0
    4828 L11  25   POPC H14X HAL2   0.090000        1.0080           0
    4829 L11  25   POPC H14Y HAL2   0.090000        1.0080           0
    4830 L11  25   POPC C315 CTL2  -0.180000       12.0110           0
    4831 L11  25   POPC H15X HAL2   0.090000        1.0080           0
    4832 L11  25   POPC H15Y HAL2   0.090000        1.0080           0
    4833 L11  25   POPC C316 CTL3  -0.270000       12.0110           0
    4834 L11  25   POPC H16X HAL3   0.090000        1.0080           0
    4835 L11  25   POPC H16Y HAL3   0.090000        1.0080           0
    4836 L11  25   POPC H16Z HAL3   0.090000        1.0080           0
    4837 L11  26   POPC N    NTL   -0.600000       14.0070           0
    4838 L11  26   POPC C12  CTL2  -0.100000       12.0110           0
    4839 L11  26   POPC C13  CTL5  -0.350000       12.0110           0
    4840 L11  26   POPC C14  CTL5  -0.350000       12.0110           0
    4841 L11  26   POPC C15  CTL5  -0.350000       12.0110           0
    4842 L11  26   POPC H12A HL     0.250000        1.0080           0
    4843 L11  26   POPC H12B HL     0.250000        1.0080           0
    4844 L11  26   POPC H13A HL     0.250000        1.0080           0
    4845 L11  26   POPC H13B HL     0.250000        1.0080           0
    4846 L11  26   POPC H13C HL     0.250000        1.0080           0
    4847 L11  26   POPC H14A HL     0.250000        1.0080           0
    4848 L11  26   POPC H14B HL     0.250000        1.0080           0
    4849 L11  26   POPC H14C HL     0.250000        1.0080           0
    4850 L11  26   POPC H15A HL     0.250000        1.0080           0
    4851 L11  26   POPC H15B HL     0.250000        1.0080           0
    4852 L11  26   POPC H15C HL     0.250000        1.0080           0
    4853 L11  26   POPC C11  CTL2  -0.080000       12.0110           0
    4854 L11  26   POPC H11A HAL2   0.090000        1.0080           0
    4855 L11  26   POPC H11B HAL2   0.090000        1.0080           0
    4856 L11  26   POPC P    PL     1.500000       30.9740           0
    4857 L11  26   POPC O13  O2L   -0.780000       15.9994           0
    4858 L11  26   POPC O14  O2L   -0.780000       15.9994           0
    4859 L11  26   POPC O12  OSLP  -0.570000       15.9994           0
    4860 L11  26   POPC O11  OSLP  -0.570000       15.9994           0
    4861 L11  26   POPC C1   CTL2  -0.080000       12.0110           0
    4862 L11  26   POPC HA   HAL2   0.090000        1.0080           0
    4863 L11  26   POPC HB   HAL2   0.090000        1.0080           0
    4864 L11  26   POPC C2   CTL1   0.170000       12.0110           0
    4865 L11  26   POPC HS   HAL1   0.090000        1.0080           0
    4866 L11  26   POPC O21  OSL   -0.490000       15.9994           0
    4867 L11  26   POPC C21  CL     0.900000       12.0110           0
    4868 L11  26   POPC O22  OBL   -0.630000       15.9994           0
    4869 L11  26   POPC C22  CTL2  -0.220000       12.0110           0
    4870 L11  26   POPC H2R  HAL2   0.090000        1.0080           0
    4871 L11  26   POPC H2S  HAL2   0.090000        1.0080           0
    4872 L11  26   POPC C3   CTL2   0.080000       12.0110           0
    4873 L11  26   POPC HX   HAL2   0.090000        1.0080           0
    4874 L11  26   POPC HY   HAL2   0.090000        1.0080           0
    4875 L11  26   POPC O31  OSL   -0.490000       15.9994           0
    4876 L11  26   POPC C31  CL     0.900000       12.0110           0
    4877 L11  26   POPC O32  OBL   -0.630000       15.9994           0
    4878 L11  26   POPC C32  CTL2  -0.220000       12.0110           0
    4879 L11  26   POPC H2X  HAL2   0.090000        1.0080           0
    4880 L11  26   POPC H2Y  HAL2   0.090000        1.0080           0
    4881 L11  26   POPC C23  CTL2  -0.180000       12.0110           0
    4882 L11  26   POPC H3R  HAL2   0.090000        1.0080           0
    4883 L11  26   POPC H3S  HAL2   0.090000        1.0080           0
    4884 L11  26   POPC C24  CTL2  -0.180000       12.0110           0
    4885 L11  26   POPC H4R  HAL2   0.090000        1.0080           0
    4886 L11  26   POPC H4S  HAL2   0.090000        1.0080           0
    4887 L11  26   POPC C25  CTL2  -0.180000       12.0110           0
    4888 L11  26   POPC H5R  HAL2   0.090000        1.0080           0
    4889 L11  26   POPC H5S  HAL2   0.090000        1.0080           0
    4890 L11  26   POPC C26  CTL2  -0.180000       12.0110           0
    4891 L11  26   POPC H6R  HAL2   0.090000        1.0080           0
    4892 L11  26   POPC H6S  HAL2   0.090000        1.0080           0
    4893 L11  26   POPC C27  CTL2  -0.180000       12.0110           0
    4894 L11  26   POPC H7R  HAL2   0.090000        1.0080           0
    4895 L11  26   POPC H7S  HAL2   0.090000        1.0080           0
    4896 L11  26   POPC C28  CTL2  -0.180000       12.0110           0
    4897 L11  26   POPC H8R  HAL2   0.090000        1.0080           0
    4898 L11  26   POPC H8S  HAL2   0.090000        1.0080           0
    4899 L11  26   POPC C29  CEL1  -0.150000       12.0110           0
    4900 L11  26   POPC H91  HEL1   0.150000        1.0080           0
    4901 L11  26   POPC C210 CEL1  -0.150000       12.0110           0
    4902 L11  26   POPC H101 HEL1   0.150000        1.0080           0
    4903 L11  26   POPC C211 CTL2  -0.180000       12.0110           0
    4904 L11  26   POPC H11R HAL2   0.090000        1.0080           0
    4905 L11  26   POPC H11S HAL2   0.090000        1.0080           0
    4906 L11  26   POPC C212 CTL2  -0.180000       12.0110           0
    4907 L11  26   POPC H12R HAL2   0.090000        1.0080           0
    4908 L11  26   POPC H12S HAL2   0.090000        1.0080           0
    4909 L11  26   POPC C213 CTL2  -0.180000       12.0110           0
    4910 L11  26   POPC H13R HAL2   0.090000        1.0080           0
    4911 L11  26   POPC H13S HAL2   0.090000        1.0080           0
    4912 L11  26   POPC C214 CTL2  -0.180000       12.0110           0
    4913 L11  26   POPC H14R HAL2   0.090000        1.0080           0
    4914 L11  26   POPC H14S HAL2   0.090000        1.0080           0
    4915 L11  26   POPC C215 CTL2  -0.180000       12.0110           0
    4916 L11  26   POPC H15R HAL2   0.090000        1.0080           0
    4917 L11  26   POPC H15S HAL2   0.090000        1.0080           0
    4918 L11  26   POPC C216 CTL2  -0.180000       12.0110           0
    4919 L11  26   POPC H16R HAL2   0.090000        1.0080           0
    4920 L11  26   POPC H16S HAL2   0.090000        1.0080           0
    4921 L11  26   POPC C217 CTL2  -0.180000       12.0110           0
    4922 L11  26   POPC H17R HAL2   0.090000        1.0080           0
    4923 L11  26   POPC H17S HAL2   0.090000        1.0080           0
    4924 L11  26   POPC C218 CTL3  -0.270000       12.0110           0
    4925 L11  26   POPC H18R HAL3   0.090000        1.0080           0
    4926 L11  26   POPC H18S HAL3   0.090000        1.0080           0
    4927 L11  26   POPC H18T HAL3   0.090000        1.0080           0
    4928 L11  26   POPC C33  CTL2  -0.180000       12.0110           0
    4929 L11  26   POPC H3X  HAL2   0.090000        1.0080           0
    4930 L11  26   POPC H3Y  HAL2   0.090000        1.0080           0
    4931 L11  26   POPC C34  CTL2  -0.180000       12.0110           0
    4932 L11  26   POPC H4X  HAL2   0.090000        1.0080           0
    4933 L11  26   POPC H4Y  HAL2   0.090000        1.0080           0
    4934 L11  26   POPC C35  CTL2  -0.180000       12.0110           0
    4935 L11  26   POPC H5X  HAL2   0.090000        1.0080           0
    4936 L11  26   POPC H5Y  HAL2   0.090000        1.0080           0
    4937 L11  26   POPC C36  CTL2  -0.180000       12.0110           0
    4938 L11  26   POPC H6X  HAL2   0.090000        1.0080           0
    4939 L11  26   POPC H6Y  HAL2   0.090000        1.0080           0
    4940 L11  26   POPC C37  CTL2  -0.180000       12.0110           0
    4941 L11  26   POPC H7X  HAL2   0.090000        1.0080           0
    4942 L11  26   POPC H7Y  HAL2   0.090000        1.0080           0
    4943 L11  26   POPC C38  CTL2  -0.180000       12.0110           0
    4944 L11  26   POPC H8X  HAL2   0.090000        1.0080           0
    4945 L11  26   POPC H8Y  HAL2   0.090000        1.0080           0
    4946 L11  26   POPC C39  CTL2  -0.180000       12.0110           0
    4947 L11  26   POPC H9X  HAL2   0.090000        1.0080           0
    4948 L11  26   POPC H9Y  HAL2   0.090000        1.0080           0
    4949 L11  26   POPC C310 CTL2  -0.180000       12.0110           0
    4950 L11  26   POPC H10X HAL2   0.090000        1.0080           0
    4951 L11  26   POPC H10Y HAL2   0.090000        1.0080           0
    4952 L11  26   POPC C311 CTL2  -0.180000       12.0110           0
    4953 L11  26   POPC H11X HAL2   0.090000        1.0080           0
    4954 L11  26   POPC H11Y HAL2   0.090000        1.0080           0
    4955 L11  26   POPC C312 CTL2  -0.180000       12.0110           0
    4956 L11  26   POPC H12X HAL2   0.090000        1.0080           0
    4957 L11  26   POPC H12Y HAL2   0.090000        1.0080           0
    4958 L11  26   POPC C313 CTL2  -0.180000       12.0110           0
    4959 L11  26   POPC H13X HAL2   0.090000        1.0080           0
    4960 L11  26   POPC H13Y HAL2   0.090000        1.0080           0
    4961 L11  26   POPC C314 CTL2  -0.180000       12.0110           0
    4962 L11  26   POPC H14X HAL2   0.090000        1.0080           0
    4963 L11  26   POPC H14Y HAL2   0.090000        1.0080           0
    4964 L11  26   POPC C315 CTL2  -0.180000       12.0110           0
    4965 L11  26   POPC H15X HAL2   0.090000        1.0080           0
    4966 L11  26   POPC H15Y HAL2   0.090000        1.0080           0
    4967 L11  26   POPC C316 CTL3  -0.270000       12.0110           0
    4968 L11  26   POPC H16X HAL3   0.090000        1.0080           0
    4969 L11  26   POPC H16Y HAL3   0.090000        1.0080           0
    4970 L11  26   POPC H16Z HAL3   0.090000        1.0080           0
    4971 L11  28   POPC N    NTL   -0.600000       14.0070           0
    4972 L11  28   POPC C12  CTL2  -0.100000       12.0110           0
    4973 L11  28   POPC C13  CTL5  -0.350000       12.0110           0
    4974 L11  28   POPC C14  CTL5  -0.350000       12.0110           0
    4975 L11  28   POPC C15  CTL5  -0.350000       12.0110           0
    4976 L11  28   POPC H12A HL     0.250000        1.0080           0
    4977 L11  28   POPC H12B HL     0.250000        1.0080           0
    4978 L11  28   POPC H13A HL     0.250000        1.0080           0
    4979 L11  28   POPC H13B HL     0.250000        1.0080           0
    4980 L11  28   POPC H13C HL     0.250000        1.0080           0
    4981 L11  28   POPC H14A HL     0.250000        1.0080           0
    4982 L11  28   POPC H14B HL     0.250000        1.0080           0
    4983 L11  28   POPC H14C HL     0.250000        1.0080           0
    4984 L11  28   POPC H15A HL     0.250000        1.0080           0
    4985 L11  28   POPC H15B HL     0.250000        1.0080           0
    4986 L11  28   POPC H15C HL     0.250000        1.0080           0
    4987 L11  28   POPC C11  CTL2  -0.080000       12.0110           0
    4988 L11  28   POPC H11A HAL2   0.090000        1.0080           0
    4989 L11  28   POPC H11B HAL2   0.090000        1.0080           0
    4990 L11  28   POPC P    PL     1.500000       30.9740           0
    4991 L11  28   POPC O13  O2L   -0.780000       15.9994           0
    4992 L11  28   POPC O14  O2L   -0.780000       15.9994           0
    4993 L11  28   POPC O12  OSLP  -0.570000       15.9994           0
    4994 L11  28   POPC O11  OSLP  -0.570000       15.9994           0
    4995 L11  28   POPC C1   CTL2  -0.080000       12.0110           0
    4996 L11  28   POPC HA   HAL2   0.090000        1.0080           0
    4997 L11  28   POPC HB   HAL2   0.090000        1.0080           0
    4998 L11  28   POPC C2   CTL1   0.170000       12.0110           0
    4999 L11  28   POPC HS   HAL1   0.090000        1.0080           0
    5000 L11  28   POPC O21  OSL   -0.490000       15.9994           0
    5001 L11  28   POPC C21  CL     0.900000       12.0110           0
    5002 L11  28   POPC O22  OBL   -0.630000       15.9994           0
    5003 L11  28   POPC C22  CTL2  -0.220000       12.0110           0
    5004 L11  28   POPC H2R  HAL2   0.090000        1.0080           0
    5005 L11  28   POPC H2S  HAL2   0.090000        1.0080           0
    5006 L11  28   POPC C3   CTL2   0.080000       12.0110           0
    5007 L11  28   POPC HX   HAL2   0.090000        1.0080           0
    5008 L11  28   POPC HY   HAL2   0.090000        1.0080           0
    5009 L11  28   POPC O31  OSL   -0.490000       15.9994           0
    5010 L11  28   POPC C31  CL     0.900000       12.0110           0
    5011 L11  28   POPC O32  OBL   -0.630000       15.9994           0
    5012 L11  28   POPC C32  CTL2  -0.220000       12.0110           0
    5013 L11  28   POPC H2X  HAL2   0.090000        1.0080           0
    5014 L11  28   POPC H2Y  HAL2   0.090000        1.0080           0
    5015 L11  28   POPC C23  CTL2  -0.180000       12.0110           0
    5016 L11  28   POPC H3R  HAL2   0.090000        1.0080           0
    5017 L11  28   POPC H3S  HAL2   0.090000        1.0080           0
    5018 L11  28   POPC C24  CTL2  -0.180000       12.0110           0
    5019 L11  28   POPC H4R  HAL2   0.090000        1.0080           0
    5020 L11  28   POPC H4S  HAL2   0.090000        1.0080           0
    5021 L11  28   POPC C25  CTL2  -0.180000       12.0110           0
    5022 L11  28   POPC H5R  HAL2   0.090000        1.0080           0
    5023 L11  28   POPC H5S  HAL2   0.090000        1.0080           0
    5024 L11  28   POPC C26  CTL2  -0.180000       12.0110           0
    5025 L11  28   POPC H6R  HAL2   0.090000        1.0080           0
    5026 L11  28   POPC H6S  HAL2   0.090000        1.0080           0
    5027 L11  28   POPC C27  CTL2  -0.180000       12.0110           0
    5028 L11  28   POPC H7R  HAL2   0.090000        1.0080           0
    5029 L11  28   POPC H7S  HAL2   0.090000        1.0080           0
    5030 L11  28   POPC C28  CTL2  -0.180000       12.0110           0
    5031 L11  28   POPC H8R  HAL2   0.090000        1.0080           0
    5032 L11  28   POPC H8S  HAL2   0.090000        1.0080           0
    5033 L11  28   POPC C29  CEL1  -0.150000       12.0110           0
    5034 L11  28   POPC H91  HEL1   0.150000        1.0080           0
    5035 L11  28   POPC C210 CEL1  -0.150000       12.0110           0
    5036 L11  28   POPC H101 HEL1   0.150000        1.0080           0
    5037 L11  28   POPC C211 CTL2  -0.180000       12.0110           0
    5038 L11  28   POPC H11R HAL2   0.090000        1.0080           0
    5039 L11  28   POPC H11S HAL2   0.090000        1.0080           0
    5040 L11  28   POPC C212 CTL2  -0.180000       12.0110           0
    5041 L11  28   POPC H12R HAL2   0.090000        1.0080           0
    5042 L11  28   POPC H12S HAL2   0.090000        1.0080           0
    5043 L11  28   POPC C213 CTL2  -0.180000       12.0110           0
    5044 L11  28   POPC H13R HAL2   0.090000        1.0080           0
    5045 L11  28   POPC H13S HAL2   0.090000        1.0080           0
    5046 L11  28   POPC C214 CTL2  -0.180000       12.0110           0
    5047 L11  28   POPC H14R HAL2   0.090000        1.0080           0
    5048 L11  28   POPC H14S HAL2   0.090000        1.0080           0
    5049 L11  28   POPC C215 CTL2  -0.180000       12.0110           0
    5050 L11  28   POPC H15R HAL2   0.090000        1.0080           0
    5051 L11  28   POPC H15S HAL2   0.090000        1.0080           0
    5052 L11  28   POPC C216 CTL2  -0.180000       12.0110           0
    5053 L11  28   POPC H16R HAL2   0.090000        1.0080           0
    5054 L11  28   POPC H16S HAL2   0.090000        1.0080           0
    5055 L11  28   POPC C217 CTL2  -0.180000       12.0110           0
    5056 L11  28   POPC H17R HAL2   0.090000        1.0080           0
    5057 L11  28   POPC H17S HAL2   0.090000        1.0080           0
    5058 L11  28   POPC C218 CTL3  -0.270000       12.0110           0
    5059 L11  28   POPC H18R HAL3   0.090000        1.0080           0
    5060 L11  28   POPC H18S HAL3   0.090000        1.0080           0
    5061 L11  28   POPC H18T HAL3   0.090000        1.0080           0
    5062 L11  28   POPC C33  CTL2  -0.180000       12.0110           0
    5063 L11  28   POPC H3X  HAL2   0.090000        1.0080           0
    5064 L11  28   POPC H3Y  HAL2   0.090000        1.0080           0
    5065 L11  28   POPC C34  CTL2  -0.180000       12.0110           0
    5066 L11  28   POPC H4X  HAL2   0.090000        1.0080           0
    5067 L11  28   POPC H4Y  HAL2   0.090000        1.0080           0
    5068 L11  28   POPC C35  CTL2  -0.180000       12.0110           0
    5069 L11  28   POPC H5X  HAL2   0.090000        1.0080           0
    5070 L11  28   POPC H5Y  HAL2   0.090000        1.0080           0
    5071 L11  28   POPC C36  CTL2  -0.180000       12.0110           0
    5072 L11  28   POPC H6X  HAL2   0.090000        1.0080           0
    5073 L11  28   POPC H6Y  HAL2   0.090000        1.0080           0
    5074 L11  28   POPC C37  CTL2  -0.180000       12.0110           0
    5075 L11  28   POPC H7X  HAL2   0.090000        1.0080           0
    5076 L11  28   POPC H7Y  HAL2   0.090000        1.0080           0
    5077 L11  28   POPC C38  CTL2  -0.180000       12.0110           0
    5078 L11  28   POPC H8X  HAL2   0.090000        1.0080           0
    5079 L11  28   POPC H8Y  HAL2   0.090000        1.0080           0
    5080 L11  28   POPC C39  CTL2  -0.180000       12.0110           0
    5081 L11  28   POPC H9X  HAL2   0.090000        1.0080           0
    5082 L11  28   POPC H9Y  HAL2   0.090000        1.0080           0
    5083 L11  28   POPC C310 CTL2  -0.180000       12.0110           0
    5084 L11  28   POPC H10X HAL2   0.090000        1.0080           0
    5085 L11  28   POPC H10Y HAL2   0.090000        1.0080           0
    5086 L11  28   POPC C311 CTL2  -0.180000       12.0110           0
    5087 L11  28   POPC H11X HAL2   0.090000        1.0080           0
    5088 L11  28   POPC H11Y HAL2   0.090000        1.0080           0
    5089 L11  28   POPC C312 CTL2  -0.180000       12.0110           0
    5090 L11  28   POPC H12X HAL2   0.090000        1.0080           0
    5091 L11  28   POPC H12Y HAL2   0.090000        1.0080           0
    5092 L11  28   POPC C313 CTL2  -0.180000       12.0110           0
    5093 L11  28   POPC H13X HAL2   0.090000        1.0080           0
    5094 L11  28   POPC H13Y HAL2   0.090000        1.0080           0
    5095 L11  28   POPC C314 CTL2  -0.180000       12.0110           0
    5096 L11  28   POPC H14X HAL2   0.090000        1.0080           0
    5097 L11  28   POPC H14Y HAL2   0.090000        1.0080           0
    5098 L11  28   POPC C315 CTL2  -0.180000       12.0110           0
    5099 L11  28   POPC H15X HAL2   0.090000        1.0080           0
    5100 L11  28   POPC H15Y HAL2   0.090000        1.0080           0
    5101 L11  28   POPC C316 CTL3  -0.270000       12.0110           0
    5102 L11  28   POPC H16X HAL3   0.090000        1.0080           0
    5103 L11  28   POPC H16Y HAL3   0.090000        1.0080           0
    5104 L11  28   POPC H16Z HAL3   0.090000        1.0080           0
    5105 L21  1    POPC N    NTL   -0.600000       14.0070           0
    5106 L21  1    POPC C12  CTL2  -0.100000       12.0110           0
    5107 L21  1    POPC C13  CTL5  -0.350000       12.0110           0
    5108 L21  1    POPC C14  CTL5  -0.350000       12.0110           0
    5109 L21  1    POPC C15  CTL5  -0.350000       12.0110           0
    5110 L21  1    POPC H12A HL     0.250000        1.0080           0
    5111 L21  1    POPC H12B HL     0.250000        1.0080           0
    5112 L21  1    POPC H13A HL     0.250000        1.0080           0
    5113 L21  1    POPC H13B HL     0.250000        1.0080           0
    5114 L21  1    POPC H13C HL     0.250000        1.0080           0
    5115 L21  1    POPC H14A HL     0.250000        1.0080           0
    5116 L21  1    POPC H14B HL     0.250000        1.0080           0
    5117 L21  1    POPC H14C HL     0.250000        1.0080           0
    5118 L21  1    POPC H15A HL     0.250000        1.0080           0
    5119 L21  1    POPC H15B HL     0.250000        1.0080           0
    5120 L21  1    POPC H15C HL     0.250000        1.0080           0
    5121 L21  1    POPC C11  CTL2  -0.080000       12.0110           0
    5122 L21  1    POPC H11A HAL2   0.090000        1.0080           0
    5123 L21  1    POPC H11B HAL2   0.090000        1.0080           0
    5124 L21  1    POPC P    PL     1.500000       30.9740           0
    5125 L21  1    POPC O13  O2L   -0.780000       15.9994           0
    5126 L21  1    POPC O14  O2L   -0.780000       15.9994           0
    5127 L21  1    POPC O12  OSLP  -0.570000       15.9994           0
    5128 L21  1    POPC O11  OSLP  -0.570000       15.9994           0
    5129 L21  1    POPC C1   CTL2  -0.080000       12.0110           0
    5130 L21  1    POPC HA   HAL2   0.090000        1.0080           0
    5131 L21  1    POPC HB   HAL2   0.090000        1.0080           0
    5132 L21  1    POPC C2   CTL1   0.170000       12.0110           0
    5133 L21  1    POPC HS   HAL1   0.090000        1.0080           0
    5134 L21  1    POPC O21  OSL   -0.490000       15.9994           0
    5135 L21  1    POPC C21  CL     0.900000       12.0110           0
    5136 L21  1    POPC O22  OBL   -0.630000       15.9994           0
    5137 L21  1    POPC C22  CTL2  -0.220000       12.0110           0
    5138 L21  1    POPC H2R  HAL2   0.090000        1.0080           0
    5139 L21  1    POPC H2S  HAL2   0.090000        1.0080           0
    5140 L21  1    POPC C3   CTL2   0.080000       12.0110           0
    5141 L21  1    POPC HX   HAL2   0.090000        1.0080           0
    5142 L21  1    POPC HY   HAL2   0.090000        1.0080           0
    5143 L21  1    POPC O31  OSL   -0.490000       15.9994           0
    5144 L21  1    POPC C31  CL     0.900000       12.0110           0
    5145 L21  1    POPC O32  OBL   -0.630000       15.9994           0
    5146 L21  1    POPC C32  CTL2  -0.220000       12.0110           0
    5147 L21  1    POPC H2X  HAL2   0.090000        1.0080           0
    5148 L21  1    POPC H2Y  HAL2   0.090000        1.0080           0
    5149 L21  1    POPC C23  CTL2  -0.180000       12.0110           0
    5150 L21  1    POPC H3R  HAL2   0.090000        1.0080           0
    5151 L21  1    POPC H3S  HAL2   0.090000        1.0080           0
    5152 L21  1    POPC C24  CTL2  -0.180000       12.0110           0
    5153 L21  1    POPC H4R  HAL2   0.090000        1.0080           0
    5154 L21  1    POPC H4S  HAL2   0.090000        1.0080           0
    5155 L21  1    POPC C25  CTL2  -0.180000       12.0110           0
    5156 L21  1    POPC H5R  HAL2   0.090000        1.0080           0
    5157 L21  1    POPC H5S  HAL2   0.090000        1.0080           0
    5158 L21  1    POPC C26  CTL2  -0.180000       12.0110           0
    5159 L21  1    POPC H6R  HAL2   0.090000        1.0080           0
    5160 L21  1    POPC H6S  HAL2   0.090000        1.0080           0
    5161 L21  1    POPC C27  CTL2  -0.180000       12.0110           0
    5162 L21  1    POPC H7R  HAL2   0.090000        1.0080           0
    5163 L21  1    POPC H7S  HAL2   0.090000        1.0080           0
    5164 L21  1    POPC C28  CTL2  -0.180000       12.0110           0
    5165 L21  1    POPC H8R  HAL2   0.090000        1.0080           0
    5166 L21  1    POPC H8S  HAL2   0.090000        1.0080           0
    5167 L21  1    POPC C29  CEL1  -0.150000       12.0110           0
    5168 L21  1    POPC H91  HEL1   0.150000        1.0080           0
    5169 L21  1    POPC C210 CEL1  -0.150000       12.0110           0
    5170 L21  1    POPC H101 HEL1   0.150000        1.0080           0
    5171 L21  1    POPC C211 CTL2  -0.180000       12.0110           0
    5172 L21  1    POPC H11R HAL2   0.090000        1.0080           0
    5173 L21  1    POPC H11S HAL2   0.090000        1.0080           0
    5174 L21  1    POPC C212 CTL2  -0.180000       12.0110           0
    5175 L21  1    POPC H12R HAL2   0.090000        1.0080           0
    5176 L21  1    POPC H12S HAL2   0.090000        1.0080           0
    5177 L21  1    POPC C213 CTL2  -0.180000       12.0110           0
    5178 L21  1    POPC H13R HAL2   0.090000        1.0080           0
    5179 L21  1    POPC H13S HAL2   0.090000        1.0080           0
    5180 L21  1    POPC C214 CTL2  -0.180000       12.0110           0
    5181 L21  1    POPC H14R HAL2   0.090000        1.0080           0
    5182 L21  1    POPC H14S HAL2   0.090000        1.0080           0
    5183 L21  1    POPC C215 CTL2  -0.180000       12.0110           0
    5184 L21  1    POPC H15R HAL2   0.090000        1.0080           0
    5185 L21  1    POPC H15S HAL2   0.090000        1.0080           0
    5186 L21  1    POPC C216 CTL2  -0.180000       12.0110           0
    5187 L21  1    POPC H16R HAL2   0.090000        1.0080           0
    5188 L21  1    POPC H16S HAL2   0.090000        1.0080           0
    5189 L21  1    POPC C217 CTL2  -0.180000       12.0110           0
    5190 L21  1    POPC H17R HAL2   0.090000        1.0080           0
    5191 L21  1    POPC H17S HAL2   0.090000        1.0080           0
    5192 L21  1    POPC C218 CTL3  -0.270000       12.0110           0
    5193 L21  1    POPC H18R HAL3   0.090000        1.0080           0
    5194 L21  1    POPC H18S HAL3   0.090000        1.0080           0
    5195 L21  1    POPC H18T HAL3   0.090000        1.0080           0
    5196 L21  1    POPC C33  CTL2  -0.180000       12.0110           0
    5197 L21  1    POPC H3X  HAL2   0.090000        1.0080           0
    5198 L21  1    POPC H3Y  HAL2   0.090000        1.0080           0
    5199 L21  1    POPC C34  CTL2  -0.180000       12.0110           0
    5200 L21  1    POPC H4X  HAL2   0.090000        1.0080           0
    5201 L21  1    POPC H4Y  HAL2   0.090000        1.0080           0
    5202 L21  1    POPC C35  CTL2  -0.180000       12.0110           0
    5203 L21  1    POPC H5X  HAL2   0.090000        1.0080           0
    5204 L21  1    POPC H5Y  HAL2   0.090000        1.0080           0
    5205 L21  1    POPC C36  CTL2  -0.180000       12.0110           0
    5206 L21  1    POPC H6X  HAL2   0.090000        1.0080           0
    5207 L21  1    POPC H6Y  HAL2   0.090000        1.0080           0
    5208 L21  1    POPC C37  CTL2  -0.180000       12.0110           0
    5209 L21  1    POPC H7X  HAL2   0.090000        1.0080           0
    5210 L21  1    POPC H7Y  HAL2   0.090000        1.0080           0
    5211 L21  1    POPC C38  CTL2  -0.180000       12.0110           0
    5212 L21  1    POPC H8X  HAL2   0.090000        1.0080           0
    5213 L21  1    POPC H8Y  HAL2   0.090000        1.0080           0
    5214 L21  1    POPC C39  CTL2  -0.180000       12.0110           0
    5215 L21  1    POPC H9X  HAL2   0.090000        1.0080           0
    5216 L21  1    POPC H9Y  HAL2   0.090000        1.0080           0
    5217 L21  1    POPC C310 CTL2  -0.180000       12.0110           0
    5218 L21  1    POPC H10X HAL2   0.090000        1.0080           0
    5219 L21  1    POPC H10Y HAL2   0.090000        1.0080           0
    5220 L21  1    POPC C311 CTL2  -0.180000       12.0110           0
    5221 L21  1    POPC H11X HAL2   0.090000        1.0080           0
    5222 L21  1    POPC H11Y HAL2   0.090000        1.0080           0
    5223 L21  1    POPC C312 CTL2  -0.180000       12.0110           0
    5224 L21  1    POPC H12X HAL2   0.090000        1.0080           0
    5225 L21  1    POPC H12Y HAL2   0.090000        1.0080           0
    5226 L21  1    POPC C313 CTL2  -0.180000       12.0110           0
    5227 L21  1    POPC H13X HAL2   0.090000        1.0080           0
    5228 L21  1    POPC H13Y HAL2   0.090000        1.0080           0
    5229 L21  1    POPC C314 CTL2  -0.180000       12.0110           0
    5230 L21  1    POPC H14X HAL2   0.090000        1.0080           0
    5231 L21  1    POPC H14Y HAL2   0.090000        1.0080           0
    5232 L21  1    POPC C315 CTL2  -0.180000       12.0110           0
    5233 L21  1    POPC H15X HAL2   0.090000        1.0080           0
    5234 L21  1    POPC H15Y HAL2   0.090000        1.0080           0
    5235 L21  1    POPC C316 CTL3  -0.270000       12.0110           0
    5236 L21  1    POPC H16X HAL3   0.090000        1.0080           0
    5237 L21  1    POPC H16Y HAL3   0.090000        1.0080           0
    5238 L21  1    POPC H16Z HAL3   0.090000        1.0080           0
    5239 L21  2    POPC N    NTL   -0.600000       14.0070           0
    5240 L21  2    POPC C12  CTL2  -0.100000       12.0110           0
    5241 L21  2    POPC C13  CTL5  -0.350000       12.0110           0
    5242 L21  2    POPC C14  CTL5  -0.350000       12.0110           0
    5243 L21  2    POPC C15  CTL5  -0.350000       12.0110           0
    5244 L21  2    POPC H12A HL     0.250000        1.0080           0
    5245 L21  2    POPC H12B HL     0.250000        1.0080           0
    5246 L21  2    POPC H13A HL     0.250000        1.0080           0
    5247 L21  2    POPC H13B HL     0.250000        1.0080           0
    5248 L21  2    POPC H13C HL     0.250000        1.0080           0
    5249 L21  2    POPC H14A HL     0.250000        1.0080           0
    5250 L21  2    POPC H14B HL     0.250000        1.0080           0
    5251 L21  2    POPC H14C HL     0.250000        1.0080           0
    5252 L21  2    POPC H15A HL     0.250000        1.0080           0
    5253 L21  2    POPC H15B HL     0.250000        1.0080           0
    5254 L21  2    POPC H15C HL     0.250000        1.0080           0
    5255 L21  2    POPC C11  CTL2  -0.080000       12.0110           0
    5256 L21  2    POPC H11A HAL2   0.090000        1.0080           0
    5257 L21  2    POPC H11B HAL2   0.090000        1.0080           0
    5258 L21  2    POPC P    PL     1.500000       30.9740           0
    5259 L21  2    POPC O13  O2L   -0.780000       15.9994           0
    5260 L21  2    POPC O14  O2L   -0.780000       15.9994           0
    5261 L21  2    POPC O12  OSLP  -0.570000       15.9994           0
    5262 L21  2    POPC O11  OSLP  -0.570000       15.9994           0
    5263 L21  2    POPC C1   CTL2  -0.080000       12.0110           0
    5264 L21  2    POPC HA   HAL2   0.090000        1.0080           0
    5265 L21  2    POPC HB   HAL2   0.090000        1.0080           0
    5266 L21  2    POPC C2   CTL1   0.170000       12.0110           0
    5267 L21  2    POPC HS   HAL1   0.090000        1.0080           0
    5268 L21  2    POPC O21  OSL   -0.490000       15.9994           0
    5269 L21  2    POPC C21  CL     0.900000       12.0110           0
    5270 L21  2    POPC O22  OBL   -0.630000       15.9994           0
    5271 L21  2    POPC C22  CTL2  -0.220000       12.0110           0
    5272 L21  2    POPC H2R  HAL2   0.090000        1.0080           0
    5273 L21  2    POPC H2S  HAL2   0.090000        1.0080           0
    5274 L21  2    POPC C3   CTL2   0.080000       12.0110           0
    5275 L21  2    POPC HX   HAL2   0.090000        1.0080           0
    5276 L21  2    POPC HY   HAL2   0.090000        1.0080           0
    5277 L21  2    POPC O31  OSL   -0.490000       15.9994           0
    5278 L21  2    POPC C31  CL     0.900000       12.0110           0
    5279 L21  2    POPC O32  OBL   -0.630000       15.9994           0
    5280 L21  2    POPC C32  CTL2  -0.220000       12.0110           0
    5281 L21  2    POPC H2X  HAL2   0.090000        1.0080           0
    5282 L21  2    POPC H2Y  HAL2   0.090000        1.0080           0
    5283 L21  2    POPC C23  CTL2  -0.180000       12.0110           0
    5284 L21  2    POPC H3R  HAL2   0.090000        1.0080           0
    5285 L21  2    POPC H3S  HAL2   0.090000        1.0080           0
    5286 L21  2    POPC C24  CTL2  -0.180000       12.0110           0
    5287 L21  2    POPC H4R  HAL2   0.090000        1.0080           0
    5288 L21  2    POPC H4S  HAL2   0.090000        1.0080           0
    5289 L21  2    POPC C25  CTL2  -0.180000       12.0110           0
    5290 L21  2    POPC H5R  HAL2   0.090000        1.0080           0
    5291 L21  2    POPC H5S  HAL2   0.090000        1.0080           0
    5292 L21  2    POPC C26  CTL2  -0.180000       12.0110           0
    5293 L21  2    POPC H6R  HAL2   0.090000        1.0080           0
    5294 L21  2    POPC H6S  HAL2   0.090000        1.0080           0
    5295 L21  2    POPC C27  CTL2  -0.180000       12.0110           0
    5296 L21  2    POPC H7R  HAL2   0.090000        1.0080           0
    5297 L21  2    POPC H7S  HAL2   0.090000        1.0080           0
    5298 L21  2    POPC C28  CTL2  -0.180000       12.0110           0
    5299 L21  2    POPC H8R  HAL2   0.090000        1.0080           0
    5300 L21  2    POPC H8S  HAL2   0.090000        1.0080           0
    5301 L21  2    POPC C29  CEL1  -0.150000       12.0110           0
    5302 L21  2    POPC H91  HEL1   0.150000        1.0080           0
    5303 L21  2    POPC C210 CEL1  -0.150000       12.0110           0
    5304 L21  2    POPC H101 HEL1   0.150000        1.0080           0
    5305 L21  2    POPC C211 CTL2  -0.180000       12.0110           0
    5306 L21  2    POPC H11R HAL2   0.090000        1.0080           0
    5307 L21  2    POPC H11S HAL2   0.090000        1.0080           0
    5308 L21  2    POPC C212 CTL2  -0.180000       12.0110           0
    5309 L21  2    POPC H12R HAL2   0.090000        1.0080           0
    5310 L21  2    POPC H12S HAL2   0.090000        1.0080           0
    5311 L21  2    POPC C213 CTL2  -0.180000       12.0110           0
    5312 L21  2    POPC H13R HAL2   0.090000        1.0080           0
    5313 L21  2    POPC H13S HAL2   0.090000        1.0080           0
    5314 L21  2    POPC C214 CTL2  -0.180000       12.0110           0
    5315 L21  2    POPC H14R HAL2   0.090000        1.0080           0
    5316 L21  2    POPC H14S HAL2   0.090000        1.0080           0
    5317 L21  2    POPC C215 CTL2  -0.180000       12.0110           0
    5318 L21  2    POPC H15R HAL2   0.090000        1.0080           0
    5319 L21  2    POPC H15S HAL2   0.090000        1.0080           0
    5320 L21  2    POPC C216 CTL2  -0.180000       12.0110           0
    5321 L21  2    POPC H16R HAL2   0.090000        1.0080           0
    5322 L21  2    POPC H16S HAL2   0.090000        1.0080           0
    5323 L21  2    POPC C217 CTL2  -0.180000       12.0110           0
    5324 L21  2    POPC H17R HAL2   0.090000        1.0080           0
    5325 L21  2    POPC H17S HAL2   0.090000        1.0080           0
    5326 L21  2    POPC C218 CTL3  -0.270000       12.0110           0
    5327 L21  2    POPC H18R HAL3   0.090000        1.0080           0
    5328 L21  2    POPC H18S HAL3   0.090000        1.0080           0
    5329 L21  2    POPC H18T HAL3   0.090000        1.0080           0
    5330 L21  2    POPC C33  CTL2  -0.180000       12.0110           0
    5331 L21  2    POPC H3X  HAL2   0.090000        1.0080           0
    5332 L21  2    POPC H3Y  HAL2   0.090000        1.0080           0
    5333 L21  2    POPC C34  CTL2  -0.180000       12.0110           0
    5334 L21  2    POPC H4X  HAL2   0.090000        1.0080           0
    5335 L21  2    POPC H4Y  HAL2   0.090000        1.0080           0
    5336 L21  2    POPC C35  CTL2  -0.180000       12.0110           0
    5337 L21  2    POPC H5X  HAL2   0.090000        1.0080           0
    5338 L21  2    POPC H5Y  HAL2   0.090000        1.0080           0
    5339 L21  2    POPC C36  CTL2  -0.180000       12.0110           0
    5340 L21  2    POPC H6X  HAL2   0.090000        1.0080           0
    5341 L21  2    POPC H6Y  HAL2   0.090000        1.0080           0
    5342 L21  2    POPC C37  CTL2  -0.180000       12.0110           0
    5343 L21  2    POPC H7X  HAL2   0.090000        1.0080           0
    5344 L21  2    POPC H7Y  HAL2   0.090000        1.0080           0
    5345 L21  2    POPC C38  CTL2  -0.180000       12.0110           0
    5346 L21  2    POPC H8X  HAL2   0.090000        1.0080           0
    5347 L21  2    POPC H8Y  HAL2   0.090000        1.0080           0
    5348 L21  2    POPC C39  CTL2  -0.180000       12.0110           0
    5349 L21  2    POPC H9X  HAL2   0.090000        1.0080           0
    5350 L21  2    POPC H9Y  HAL2   0.090000        1.0080           0
    5351 L21  2    POPC C310 CTL2  -0.180000       12.0110           0
    5352 L21  2    POPC H10X HAL2   0.090000        1.0080           0
    5353 L21  2    POPC H10Y HAL2   0.090000        1.0080           0
    5354 L21  2    POPC C311 CTL2  -0.180000       12.0110           0
    5355 L21  2    POPC H11X HAL2   0.090000        1.0080           0
    5356 L21  2    POPC H11Y HAL2   0.090000        1.0080           0
    5357 L21  2    POPC C312 CTL2  -0.180000       12.0110           0
    5358 L21  2    POPC H12X HAL2   0.090000        1.0080           0
    5359 L21  2    POPC H12Y HAL2   0.090000        1.0080           0
    5360 L21  2    POPC C313 CTL2  -0.180000       12.0110           0
    5361 L21  2    POPC H13X HAL2   0.090000        1.0080           0
    5362 L21  2    POPC H13Y HAL2   0.090000        1.0080           0
    5363 L21  2    POPC C314 CTL2  -0.180000       12.0110           0
    5364 L21  2    POPC H14X HAL2   0.090000        1.0080           0
    5365 L21  2    POPC H14Y HAL2   0.090000        1.0080           0
    5366 L21  2    POPC C315 CTL2  -0.180000       12.0110           0
    5367 L21  2    POPC H15X HAL2   0.090000        1.0080           0
    5368 L21  2    POPC H15Y HAL2   0.090000        1.0080           0
    5369 L21  2    POPC C316 CTL3  -0.270000       12.0110           0
    5370 L21  2    POPC H16X HAL3   0.090000        1.0080           0
    5371 L21  2    POPC H16Y HAL3   0.090000        1.0080           0
    5372 L21  2    POPC H16Z HAL3   0.090000        1.0080           0
    5373 L21  3    POPC N    NTL   -0.600000       14.0070           0
    5374 L21  3    POPC C12  CTL2  -0.100000       12.0110           0
    5375 L21  3    POPC C13  CTL5  -0.350000       12.0110           0
    5376 L21  3    POPC C14  CTL5  -0.350000       12.0110           0
    5377 L21  3    POPC C15  CTL5  -0.350000       12.0110           0
    5378 L21  3    POPC H12A HL     0.250000        1.0080           0
    5379 L21  3    POPC H12B HL     0.250000        1.0080           0
    5380 L21  3    POPC H13A HL     0.250000        1.0080           0
    5381 L21  3    POPC H13B HL     0.250000        1.0080           0
    5382 L21  3    POPC H13C HL     0.250000        1.0080           0
    5383 L21  3    POPC H14A HL     0.250000        1.0080           0
    5384 L21  3    POPC H14B HL     0.250000        1.0080           0
    5385 L21  3    POPC H14C HL     0.250000        1.0080           0
    5386 L21  3    POPC H15A HL     0.250000        1.0080           0
    5387 L21  3    POPC H15B HL     0.250000        1.0080           0
    5388 L21  3    POPC H15C HL     0.250000        1.0080           0
    5389 L21  3    POPC C11  CTL2  -0.080000       12.0110           0
    5390 L21  3    POPC H11A HAL2   0.090000        1.0080           0
    5391 L21  3    POPC H11B HAL2   0.090000        1.0080           0
    5392 L21  3    POPC P    PL     1.500000       30.9740           0
    5393 L21  3    POPC O13  O2L   -0.780000       15.9994           0
    5394 L21  3    POPC O14  O2L   -0.780000       15.9994           0
    5395 L21  3    POPC O12  OSLP  -0.570000       15.9994           0
    5396 L21  3    POPC O11  OSLP  -0.570000       15.9994           0
    5397 L21  3    POPC C1   CTL2  -0.080000       12.0110           0
    5398 L21  3    POPC HA   HAL2   0.090000        1.0080           0
    5399 L21  3    POPC HB   HAL2   0.090000        1.0080           0
    5400 L21  3    POPC C2   CTL1   0.170000       12.0110           0
    5401 L21  3    POPC HS   HAL1   0.090000        1.0080           0
    5402 L21  3    POPC O21  OSL   -0.490000       15.9994           0
    5403 L21  3    POPC C21  CL     0.900000       12.0110           0
    5404 L21  3    POPC O22  OBL   -0.630000       15.9994           0
    5405 L21  3    POPC C22  CTL2  -0.220000       12.0110           0
    5406 L21  3    POPC H2R  HAL2   0.090000        1.0080           0
    5407 L21  3    POPC H2S  HAL2   0.090000        1.0080           0
    5408 L21  3    POPC C3   CTL2   0.080000       12.0110           0
    5409 L21  3    POPC HX   HAL2   0.090000        1.0080           0
    5410 L21  3    POPC HY   HAL2   0.090000        1.0080           0
    5411 L21  3    POPC O31  OSL   -0.490000       15.9994           0
    5412 L21  3    POPC C31  CL     0.900000       12.0110           0
    5413 L21  3    POPC O32  OBL   -0.630000       15.9994           0
    5414 L21  3    POPC C32  CTL2  -0.220000       12.0110           0
    5415 L21  3    POPC H2X  HAL2   0.090000        1.0080           0
    5416 L21  3    POPC H2Y  HAL2   0.090000        1.0080           0
    5417 L21  3    POPC C23  CTL2  -0.180000       12.0110           0
    5418 L21  3    POPC H3R  HAL2   0.090000        1.0080           0
    5419 L21  3    POPC H3S  HAL2   0.090000        1.0080           0
    5420 L21  3    POPC C24  CTL2  -0.180000       12.0110           0
    5421 L21  3    POPC H4R  HAL2   0.090000        1.0080           0
    5422 L21  3    POPC H4S  HAL2   0.090000        1.0080           0
    5423 L21  3    POPC C25  CTL2  -0.180000       12.0110           0
    5424 L21  3    POPC H5R  HAL2   0.090000        1.0080           0
    5425 L21  3    POPC H5S  HAL2   0.090000        1.0080           0
    5426 L21  3    POPC C26  CTL2  -0.180000       12.0110           0
    5427 L21  3    POPC H6R  HAL2   0.090000        1.0080           0
    5428 L21  3    POPC H6S  HAL2   0.090000        1.0080           0
    5429 L21  3    POPC C27  CTL2  -0.180000       12.0110           0
    5430 L21  3    POPC H7R  HAL2   0.090000        1.0080           0
    5431 L21  3    POPC H7S  HAL2   0.090000        1.0080           0
    5432 L21  3    POPC C28  CTL2  -0.180000       12.0110           0
    5433 L21  3    POPC H8R  HAL2   0.090000        1.0080           0
    5434 L21  3    POPC H8S  HAL2   0.090000        1.0080           0
    5435 L21  3    POPC C29  CEL1  -0.150000       12.0110           0
    5436 L21  3    POPC H91  HEL1   0.150000        1.0080           0
    5437 L21  3    POPC C210 CEL1  -0.150000       12.0110           0
    5438 L21  3    POPC H101 HEL1   0.150000        1.0080           0
    5439 L21  3    POPC C211 CTL2  -0.180000       12.0110           0
    5440 L21  3    POPC H11R HAL2   0.090000        1.0080           0
    5441 L21  3    POPC H11S HAL2   0.090000        1.0080           0
    5442 L21  3    POPC C212 CTL2  -0.180000       12.0110           0
    5443 L21  3    POPC H12R HAL2   0.090000        1.0080           0
    5444 L21  3    POPC H12S HAL2   0.090000        1.0080           0
    5445 L21  3    POPC C213 CTL2  -0.180000       12.0110           0
    5446 L21  3    POPC H13R HAL2   0.090000        1.0080           0
    5447 L21  3    POPC H13S HAL2   0.090000        1.0080           0
    5448 L21  3    POPC C214 CTL2  -0.180000       12.0110           0
    5449 L21  3    POPC H14R HAL2   0.090000        1.0080           0
    5450 L21  3    POPC H14S HAL2   0.090000        1.0080           0
    5451 L21  3    POPC C215 CTL2  -0.180000       12.0110           0
    5452 L21  3    POPC H15R HAL2   0.090000        1.0080           0
    5453 L21  3    POPC H15S HAL2   0.090000        1.0080           0
    5454 L21  3    POPC C216 CTL2  -0.180000       12.0110           0
    5455 L21  3    POPC H16R HAL2   0.090000        1.0080           0
    5456 L21  3    POPC H16S HAL2   0.090000        1.0080           0
    5457 L21  3    POPC C217 CTL2  -0.180000       12.0110           0
    5458 L21  3    POPC H17R HAL2   0.090000        1.0080           0
    5459 L21  3    POPC H17S HAL2   0.090000        1.0080           0
    5460 L21  3    POPC C218 CTL3  -0.270000       12.0110           0
    5461 L21  3    POPC H18R HAL3   0.090000        1.0080           0
    5462 L21  3    POPC H18S HAL3   0.090000        1.0080           0
    5463 L21  3    POPC H18T HAL3   0.090000        1.0080           0
    5464 L21  3    POPC C33  CTL2  -0.180000       12.0110           0
    5465 L21  3    POPC H3X  HAL2   0.090000        1.0080           0
    5466 L21  3    POPC H3Y  HAL2   0.090000        1.0080           0
    5467 L21  3    POPC C34  CTL2  -0.180000       12.0110           0
    5468 L21  3    POPC H4X  HAL2   0.090000        1.0080           0
    5469 L21  3    POPC H4Y  HAL2   0.090000        1.0080           0
    5470 L21  3    POPC C35  CTL2  -0.180000       12.0110           0
    5471 L21  3    POPC H5X  HAL2   0.090000        1.0080           0
    5472 L21  3    POPC H5Y  HAL2   0.090000        1.0080           0
    5473 L21  3    POPC C36  CTL2  -0.180000       12.0110           0
    5474 L21  3    POPC H6X  HAL2   0.090000        1.0080           0
    5475 L21  3    POPC H6Y  HAL2   0.090000        1.0080           0
    5476 L21  3    POPC C37  CTL2  -0.180000       12.0110           0
    5477 L21  3    POPC H7X  HAL2   0.090000        1.0080           0
    5478 L21  3    POPC H7Y  HAL2   0.090000        1.0080           0
    5479 L21  3    POPC C38  CTL2  -0.180000       12.0110           0
    5480 L21  3    POPC H8X  HAL2   0.090000        1.0080           0
    5481 L21  3    POPC H8Y  HAL2   0.090000        1.0080           0
    5482 L21  3    POPC C39  CTL2  -0.180000       12.0110           0
    5483 L21  3    POPC H9X  HAL2   0.090000        1.0080           0
    5484 L21  3    POPC H9Y  HAL2   0.090000        1.0080           0
    5485 L21  3    POPC C310 CTL2  -0.180000       12.0110           0
    5486 L21  3    POPC H10X HAL2   0.090000        1.0080           0
    5487 L21  3    POPC H10Y HAL2   0.090000        1.0080           0
    5488 L21  3    POPC C311 CTL2  -0.180000       12.0110           0
    5489 L21  3    POPC H11X HAL2   0.090000        1.0080           0
    5490 L21  3    POPC H11Y HAL2   0.090000        1.0080           0
    5491 L21  3    POPC C312 CTL2  -0.180000       12.0110           0
    5492 L21  3    POPC H12X HAL2   0.090000        1.0080           0
    5493 L21  3    POPC H12Y HAL2   0.090000        1.0080           0
    5494 L21  3    POPC C313 CTL2  -0.180000       12.0110           0
    5495 L21  3    POPC H13X HAL2   0.090000        1.0080           0
    5496 L21  3    POPC H13Y HAL2   0.090000        1.0080           0
    5497 L21  3    POPC C314 CTL2  -0.180000       12.0110           0
    5498 L21  3    POPC H14X HAL2   0.090000        1.0080           0
    5499 L21  3    POPC H14Y HAL2   0.090000        1.0080           0
    5500 L21  3    POPC C315 CTL2  -0.180000       12.0110           0
    5501 L21  3    POPC H15X HAL2   0.090000        1.0080           0
    5502 L21  3    POPC H15Y HAL2   0.090000        1.0080           0
    5503 L21  3    POPC C316 CTL3  -0.270000       12.0110           0
    5504 L21  3    POPC H16X HAL3   0.090000        1.0080           0
    5505 L21  3    POPC H16Y HAL3   0.090000        1.0080           0
    5506 L21  3    POPC H16Z HAL3   0.090000        1.0080           0
    5507 L21  4    POPC N    NTL   -0.600000       14.0070           0
    5508 L21  4    POPC C12  CTL2  -0.100000       12.0110           0
    5509 L21  4    POPC C13  CTL5  -0.350000       12.0110           0
    5510 L21  4    POPC C14  CTL5  -0.350000       12.0110           0
    5511 L21  4    POPC C15  CTL5  -0.350000       12.0110           0
    5512 L21  4    POPC H12A HL     0.250000        1.0080           0
    5513 L21  4    POPC H12B HL     0.250000        1.0080           0
    5514 L21  4    POPC H13A HL     0.250000        1.0080           0
    5515 L21  4    POPC H13B HL     0.250000        1.0080           0
    5516 L21  4    POPC H13C HL     0.250000        1.0080           0
    5517 L21  4    POPC H14A HL     0.250000        1.0080           0
    5518 L21  4    POPC H14B HL     0.250000        1.0080           0
    5519 L21  4    POPC H14C HL     0.250000        1.0080           0
    5520 L21  4    POPC H15A HL     0.250000        1.0080           0
    5521 L21  4    POPC H15B HL     0.250000        1.0080           0
    5522 L21  4    POPC H15C HL     0.250000        1.0080           0
    5523 L21  4    POPC C11  CTL2  -0.080000       12.0110           0
    5524 L21  4    POPC H11A HAL2   0.090000        1.0080           0
    5525 L21  4    POPC H11B HAL2   0.090000        1.0080           0
    5526 L21  4    POPC P    PL     1.500000       30.9740           0
    5527 L21  4    POPC O13  O2L   -0.780000       15.9994           0
    5528 L21  4    POPC O14  O2L   -0.780000       15.9994           0
    5529 L21  4    POPC O12  OSLP  -0.570000       15.9994           0
    5530 L21  4    POPC O11  OSLP  -0.570000       15.9994           0
    5531 L21  4    POPC C1   CTL2  -0.080000       12.0110           0
    5532 L21  4    POPC HA   HAL2   0.090000        1.0080           0
    5533 L21  4    POPC HB   HAL2   0.090000        1.0080           0
    5534 L21  4    POPC C2   CTL1   0.170000       12.0110           0
    5535 L21  4    POPC HS   HAL1   0.090000        1.0080           0
    5536 L21  4    POPC O21  OSL   -0.490000       15.9994           0
    5537 L21  4    POPC C21  CL     0.900000       12.0110           0
    5538 L21  4    POPC O22  OBL   -0.630000       15.9994           0
    5539 L21  4    POPC C22  CTL2  -0.220000       12.0110           0
    5540 L21  4    POPC H2R  HAL2   0.090000        1.0080           0
    5541 L21  4    POPC H2S  HAL2   0.090000        1.0080           0
    5542 L21  4    POPC C3   CTL2   0.080000       12.0110           0
    5543 L21  4    POPC HX   HAL2   0.090000        1.0080           0
    5544 L21  4    POPC HY   HAL2   0.090000        1.0080           0
    5545 L21  4    POPC O31  OSL   -0.490000       15.9994           0
    5546 L21  4    POPC C31  CL     0.900000       12.0110           0
    5547 L21  4    POPC O32  OBL   -0.630000       15.9994           0
    5548 L21  4    POPC C32  CTL2  -0.220000       12.0110           0
    5549 L21  4    POPC H2X  HAL2   0.090000        1.0080           0
    5550 L21  4    POPC H2Y  HAL2   0.090000        1.0080           0
    5551 L21  4    POPC C23  CTL2  -0.180000       12.0110           0
    5552 L21  4    POPC H3R  HAL2   0.090000        1.0080           0
    5553 L21  4    POPC H3S  HAL2   0.090000        1.0080           0
    5554 L21  4    POPC C24  CTL2  -0.180000       12.0110           0
    5555 L21  4    POPC H4R  HAL2   0.090000        1.0080           0
    5556 L21  4    POPC H4S  HAL2   0.090000        1.0080           0
    5557 L21  4    POPC C25  CTL2  -0.180000       12.0110           0
    5558 L21  4    POPC H5R  HAL2   0.090000        1.0080           0
    5559 L21  4    POPC H5S  HAL2   0.090000        1.0080           0
    5560 L21  4    POPC C26  CTL2  -0.180000       12.0110           0
    5561 L21  4    POPC H6R  HAL2   0.090000        1.0080           0
    5562 L21  4    POPC H6S  HAL2   0.090000        1.0080           0
    5563 L21  4    POPC C27  CTL2  -0.180000       12.0110           0
    5564 L21  4    POPC H7R  HAL2   0.090000        1.0080           0
    5565 L21  4    POPC H7S  HAL2   0.090000        1.0080           0
    5566 L21  4    POPC C28  CTL2  -0.180000       12.0110           0
    5567 L21  4    POPC H8R  HAL2   0.090000        1.0080           0
    5568 L21  4    POPC H8S  HAL2   0.090000        1.0080           0
    5569 L21  4    POPC C29  CEL1  -0.150000       12.0110           0
    5570 L21  4    POPC H91  HEL1   0.150000        1.0080           0
    5571 L21  4    POPC C210 CEL1  -0.150000       12.0110           0
    5572 L21  4    POPC H101 HEL1   0.150000        1.0080           0
    5573 L21  4    POPC C211 CTL2  -0.180000       12.0110           0
    5574 L21  4    POPC H11R HAL2   0.090000        1.0080           0
    5575 L21  4    POPC H11S HAL2   0.090000        1.0080           0
    5576 L21  4    POPC C212 CTL2  -0.180000       12.0110           0
    5577 L21  4    POPC H12R HAL2   0.090000        1.0080           0
    5578 L21  4    POPC H12S HAL2   0.090000        1.0080           0
    5579 L21  4    POPC C213 CTL2  -0.180000       12.0110           0
    5580 L21  4    POPC H13R HAL2   0.090000        1.0080           0
    5581 L21  4    POPC H13S HAL2   0.090000        1.0080           0
    5582 L21  4    POPC C214 CTL2  -0.180000       12.0110           0
    5583 L21  4    POPC H14R HAL2   0.090000        1.0080           0
    5584 L21  4    POPC H14S HAL2   0.090000        1.0080           0
    5585 L21  4    POPC C215 CTL2  -0.180000       12.0110           0
    5586 L21  4    POPC H15R HAL2   0.090000        1.0080           0
    5587 L21  4    POPC H15S HAL2   0.090000        1.0080           0
    5588 L21  4    POPC C216 CTL2  -0.180000       12.0110           0
    5589 L21  4    POPC H16R HAL2   0.090000        1.0080           0
    5590 L21  4    POPC H16S HAL2   0.090000        1.0080           0
    5591 L21  4    POPC C217 CTL2  -0.180000       12.0110           0
    5592 L21  4    POPC H17R HAL2   0.090000        1.0080           0
    5593 L21  4    POPC H17S HAL2   0.090000        1.0080           0
    5594 L21  4    POPC C218 CTL3  -0.270000       12.0110           0
[truncated: 4,669,725 more chars]
