# Supplementary material for: Structural Refinement of Proteins by Restrained Molecular Dynamics Simulations with Non-interacting Molecular Fragments
Source: PLoS Comput Biol. 2015 Oct 27;11(10):e1004368. doi: 10.1371/journal.pcbi.1004368 (PMC4624691; doi:10.1371/journal.pcbi.1004368)
Supplement: S1 VMD-Plugin — (ZIP) [file pcbi.1004368.s008.zip › VMD-plugin/HISND.pdb]

REMARK original generated coordinate pdb file
ATOM      1  N   HISNH   1       1.475  -5.334  -2.542  1.00  0.00      MR   N
ATOM      2  HN  HISNH   1       0.975  -6.176  -2.743  0.00  0.00      MR    
ATOM      3  CA  HISNH   1       0.671  -4.505  -1.636  1.00  0.00      MR   C
ATOM      4  HA  HISNH   1      -0.354  -4.520  -1.984  0.00  0.00      MR    
ATOM      5  CB  HISNH   1       0.739  -5.015  -0.155  1.00  0.00      MR   C
ATOM      6  HB1 HISNH   1       0.456  -6.090  -0.129  0.00  0.00      MR    
ATOM      7  HB2 HISNH   1       1.786  -4.950   0.213  0.00  0.00      MR    
ATOM      8  ND1 HISNH   1      -1.561  -4.488   0.767  1.00  0.00      MR   N
ATOM      9  CG  HISNH   1      -0.213  -4.170   0.672  1.00  0.00      MR   C
ATOM     10  CE1 HISNH   1      -2.171  -3.518   1.440  1.00  0.00      MR   C
ATOM     11  HE1 HISNH   1      -3.250  -3.480   1.611  0.00  0.00      MR    
ATOM     12  NE2 HISNH   1      -1.270  -2.645   1.857  1.00  0.00      MR   N
ATOM     13  CD2 HISNH   1      -0.020  -3.047   1.418  1.00  0.00      MR   C
ATOM     14  HD2 HISNH   1       0.895  -2.508   1.631  0.00  0.00      MR    
ATOM     15  C   HISNH   1       1.156  -3.042  -1.694  1.00  0.00      MR   C
ATOM     16  O   HISNH   1       2.169  -2.682  -1.075  1.00  0.00      MR   O
END
