# Supplementary material for: Structural Refinement of Proteins by Restrained Molecular Dynamics Simulations with Non-interacting Molecular Fragments
Source: PLoS Comput Biol. 2015 Oct 27;11(10):e1004368. doi: 10.1371/journal.pcbi.1004368 (PMC4624691; doi:10.1371/journal.pcbi.1004368)
Supplement: S1 VMD-Plugin — (ZIP) [file pcbi.1004368.s008.zip › VMD-plugin/par_ONDUM_c27.inp]

* Parameter for the nitroxide dummy ON atom, representing the MTSSL spin-label
*

BONDS
!
!V(bond) = Kb(b - b0)**2
!
!Kb: kcal/mole/A**2
!b0: A
!
!atom type Kb          b0
!
CT1 OND    0.5 7.9

ANGLES
!
!V(angle) = Ktheta(Theta - Theta0)**2
!
!V(Urey-Bradley) = Kub(S - S0)**2
!
!Ktheta: kcal/mole/rad**2
!Theta0: degrees
!Kub: kcal/mole/A**2 (Urey-Bradley)
!S0: A
!
!atom types     Ktheta    Theta0   Kub     S0
!
CT3 CT1 OND     1.0  46.0
HB  CT1 OND     0.0  68.6
C   CT1 OND     0.0 108.6
NH1 CT1 OND     0.0 131.7

IMPROPER
!
!V(improper) = Kpsi(psi - psi0)**2
!
!Kpsi: kcal/mole/rad**2
!psi0: degrees
!note that the second column of numbers (0) is ignored
!
!atom types           Kpsi                   psi0
!
OND CT3 CT1 NH1	1.9  43.0


DIHEDRALS
!
!V(dihedral) = Kchi(1 + cos(n(chi) - delta))
!
!Kchi: kcal/mole
!n: multiplicity
!delta: degrees
!
!atom types             Kchi    n   delta
!
OND CT1 CT3 HA		0.0  1  83.1
OND CT1 NH1 H  		0.0  1 -46.8
OND CT1 C   O  		0.0  1 -43.4

NONBONDED

OND 0.0 -0.05 2.0

NBFIX
OND OT 0.0 0.0
OND HT 0.0 0.0
OND OND 0.0 0.0

END
