# Supplementary material for: Structural Refinement of Proteins by Restrained Molecular Dynamics Simulations with Non-interacting Molecular Fragments
Source: PLoS Comput Biol. 2015 Oct 27;11(10):e1004368. doi: 10.1371/journal.pcbi.1004368 (PMC4624691; doi:10.1371/journal.pcbi.1004368)
Supplement: S1 VMD-Plugin — (ZIP) [file pcbi.1004368.s008.zip › VMD-plugin/pkgIndex.tcl]

# Tcl package index file, version 1.1
# This file is generated by the "pkg_mkIndex" command
# and sourced either when an application starts up or
# by a "package unknown" script.  It invokes the
# "package ifneeded" command to set up package-related
# information so that packages will be loaded automatically
# in response to "package require" commands.  When this
# script is sourced, the variable $dir must contain the
# full path name of this file's directory.

package ifneeded multirestraints 1.1 [list source [file join $dir multirestraints.tcl]]
