# Supplementary material for: Structural Refinement of Proteins by Restrained Molecular Dynamics Simulations with Non-interacting Molecular Fragments
Source: PLoS Comput Biol. 2015 Oct 27;11(10):e1004368. doi: 10.1371/journal.pcbi.1004368 (PMC4624691; doi:10.1371/journal.pcbi.1004368)
Supplement: S1 VMD-Plugin — (ZIP) [file pcbi.1004368.s008.zip › VMD-plugin/top_CYSN_c27.inp]

* Topology for deprotonated cystein (-1)
*
31  1

! 

DECL -CA  
DECL -C  
DECL -O  
DECL +N  
DECL +HN  
DECL +CA  
DEFA FIRS NTER LAST CTER   
AUTO ANGLES DIHE   

RESI CYSN        -1.00
GROUP   
ATOM N    NH1    -0.47  !     |       
ATOM HN   H       0.31  !  HN-N       
ATOM CA   CT1     0.07  !     |   HB1
ATOM HA   HB      0.09  !     |   |  
GROUP                   !  HA-CA--CB--SG (-1)
ATOM CB   CT2    -0.31  !     |   |     
ATOM HB1  HA      0.09  !     |   HB2   
ATOM HB2  HA      0.09  !   O=C           
ATOM SG   S      -0.87  !     |           
GROUP   
ATOM C    C       0.51
ATOM O    O      -0.51
BOND CB CA   SG CB   N  HN  N  CA   
BOND C  CA   C  +N   CA HA  CB HB1   
BOND CB HB2  SG HG1
DOUBLE O  C   
IMPR  N   -C  CA  HN   C  CA  +N  O   
CMAP  -C  N   CA  C    N  CA  C   +N
