# Supplementary material for: Structural Refinement of Proteins by Restrained Molecular Dynamics Simulations with Non-interacting Molecular Fragments
Source: PLoS Comput Biol. 2015 Oct 27;11(10):e1004368. doi: 10.1371/journal.pcbi.1004368 (PMC4624691; doi:10.1371/journal.pcbi.1004368)
Supplement: S1 VMD-Plugin — (ZIP) [file pcbi.1004368.s008.zip › VMD-plugin/top_ions.inp]

* Topology for ions
*
36  1

MASS 301  LIT  	6.94100 LI ! Lithium ion
MASS 302  SOD  22.98977 NA ! Sodium Ion
MASS 303  MG   24.30500 MG ! Magnesium Ion
MASS 304  POT  39.09830 K  ! Potassium Ion
MASS 305  CAL  40.08000 CA ! Calcium Ion
MASS 306  RUB  85.46780 RB ! Rubidium Ion
MASS 307  CES 132.90545 CS ! Cesium Ion
MASS 308  BAR 137.32700 BA ! Barium Ion
MASS 309  ZN   65.37000 ZN ! zinc (II) cation
MASS 310  CAD 112.41100 CD ! cadmium (II) cation
MASS 311  CLA  35.45000 CL ! Chloride Ion

default first none last none


! Ion parameters from Benoit Roux and Coworkers
! As of 8/10 new NBFIX terms required
!
RESI LIT       1.00 ! Lithium Ion
GROUP
ATOM LIT  LIT  1.00
PATCHING FIRST NONE LAST NONE

RESI SOD       1.00 ! Sodium Ion
GROUP
ATOM SOD  SOD  1.00
PATCHING FIRST NONE LAST NONE

RESI MG        2.00 ! Magnesium Ion
GROUP
ATOM MG   MG   2.00
PATCHING FIRST NONE LAST NONE

RESI POT       1.00 ! Potassium Ion
GROUP
ATOM POT   POT 1.00
PATCHING FIRST NONE LAST NONE

RESI CAL       2.00 ! Calcium Ion
GROUP
ATOM CAL  CAL  2.00
PATCHING FIRST NONE LAST NONE

RESI RUB       1.00 ! Rubidium Ion
GROUP
ATOM RUB  RUB  1.00
PATCHING FIRST NONE LAST NONE

RESI CES       1.00 ! Cesium Ion
GROUP
ATOM CES  CES  1.00
PATCHING FIRST NONE LAST NONE

RESI BAR       2.00 ! Barium Ion
GROUP
ATOM BAR  BAR  2.00
PATCHING FIRST NONE LAST NONE

RESI ZN2       2.00 ! Zinc (II) cation, Roland Stote
GROUP
ATOM ZN   ZN   2.00
PATCHING FIRST NONE LAST NONE

RESI CD2       2.00 ! Cadmium (II) cation
GROUP
ATOM CD   CAD  2.00
PATCHING FIRST NONE LAST NONE

RESI CLA      -1.00 ! Chloride Ion
GROUP
ATOM CLA  CLA -1.00
PATCHING FIRST NONE LAST NONE

END
