# Supplementary material for: Structural Refinement of Proteins by Restrained Molecular Dynamics Simulations with Non-interacting Molecular Fragments
Source: PLoS Comput Biol. 2015 Oct 27;11(10):e1004368. doi: 10.1371/journal.pcbi.1004368 (PMC4624691; doi:10.1371/journal.pcbi.1004368)
Supplement: S1 VMD-Plugin — (ZIP) [file pcbi.1004368.s008.zip › VMD-plugin/TRP.pdb]

CRYST1    0.000    0.000    0.000  90.00  90.00  90.00 P 1           1
ATOM      1  N   TRP K   1       7.087  -6.067  -0.480  1.00  0.00      MR    
ATOM      2  HN  TRP K   1       6.735  -6.163   0.447  1.00  0.00      MR    
ATOM      3  CA  TRP K   1       6.890  -4.719  -1.018  1.00  0.00      MR    
ATOM      4  HA  TRP K   1       6.209  -4.786  -1.854  1.00  0.00      MR    
ATOM      5  CB  TRP K   1       6.413  -3.649   0.027  1.00  0.00      MR    
ATOM      6  HB1 TRP K   1       7.243  -3.625   0.765  1.00  0.00      MR    
ATOM      7  HB2 TRP K   1       6.301  -2.640  -0.424  1.00  0.00      MR    
ATOM      8  CG  TRP K   1       5.147  -3.940   0.727  1.00  0.00      MR    
ATOM      9  CD1 TRP K   1       4.112  -4.634   0.244  1.00  0.00      MR    
ATOM     10  HD1 TRP K   1       4.045  -5.046  -0.752  1.00  0.00      MR    
ATOM     11  NE1 TRP K   1       3.130  -4.782   1.195  1.00  0.00      MR    
ATOM     12  HE1 TRP K   1       2.459  -5.486   1.112  1.00  0.00      MR    
ATOM     13  CE2 TRP K   1       3.620  -4.305   2.379  1.00  0.00      MR    
ATOM     14  CD2 TRP K   1       4.915  -3.786   2.122  1.00  0.00      MR    
ATOM     15  CE3 TRP K   1       5.646  -3.271   3.158  1.00  0.00      MR    
ATOM     16  HE3 TRP K   1       6.548  -2.682   3.082  1.00  0.00      MR    
ATOM     17  CZ3 TRP K   1       5.204  -3.265   4.449  1.00  0.00      MR    
ATOM     18  HZ3 TRP K   1       5.735  -2.891   5.311  1.00  0.00      MR    
ATOM     19  CZ2 TRP K   1       3.113  -4.308   3.670  1.00  0.00      MR    
ATOM     20  HZ2 TRP K   1       2.126  -4.712   3.838  1.00  0.00      MR    
ATOM     21  CH2 TRP K   1       3.926  -3.794   4.687  1.00  0.00      MR    
ATOM     22  HH2 TRP K   1       3.564  -3.896   5.699  1.00  0.00      MR    
ATOM     23  C   TRP K   1       8.180  -4.259  -1.692  1.00  0.00      MR    
ATOM     24  O   TRP K   1       8.189  -3.698  -2.804  1.00  0.00      MR    
END
